# Supplementary material for: The origin and evolution of open habitats in North America inferred by Bayesian deep learning models
Source: Nat Commun. 2022 Aug 17;13:4833. doi: 10.1038/s41467-022-32300-5 (PMC9385654; doi:10.1038/s41467-022-32300-5)
Supplement: Supplementary file 4 — Supplementary Data 1 [file 41467_2022_32300_MOESM4_ESM.xlsx]

## Sheet: paleovegetation_sites
Longitude (Decimal Degrees)	Latitude (Decimal Degrees)	Age Max (Ma)	Age Min (Ma)	Openness*	Author	Publication Name	Publication Year	DOI/Other Identifier	Fossil Type	ID	Continent	Reference #	Locality Name (**)	Locality Name or Number in Publication I**	Locality Name or Number in Publication II**	Locality Name or Number in Publication III**	Country	State/Province	County/District	Epoch	Subepoch	Age Based On	Geological Formation	Member	Depo Environment (facies)	Vegetation Interpretation
-123.033	74.3	16	14	Closed	Williams et al.	Paleoenvironmental reconstruction of a Middle Miocene forest from the western Canadian Artic	2008	https://doi.org/10.1016/j.palaeo.2008.01.014	Plant Megafossil (seed cones, logs, stumps)	4	North America		Ballast Brook Formation			sample 4/5 (Unit 2) ~5 m to ~30 m from base of Ballast Brook Fm.	Canada	Northwest Territories	Banks Island	Miocene	Middle Miocene	Paleobotanical comparison to other sites in the region and correlation with radiometrically dated sites in east Central Alaska. Based on palynological and paelobotanical data summarized by Fyles et al. (1994) best estimated as early to mid Middle Miocene. Good botanical correlation of the Ballast Brook Formation with the fossil flora of the Mary Sachs gravel at Duck Hawk Bluff's on the souther Ba…	Ballast Brook Formation		Ballast Brook Formation sediments accumulated on the valley floor of meandering river system and incude overbank, backswamp, and floodplain-pond	Cool temperate mixed forest
-141.333	67.333	15.3	15.1	Closed	White and Ager	Palynology, paleoclimatology and correlation of Middle Miocene beds from Porcupine River (Locality 90-1), Alaska	1994	https://doi.org/10.1016/1040-6182(94)90006-X	pollen and spores	10	North America		Upper Ramparts Canyon of the Porcupine River	(Locality 90-1f)	Unit B2	sample 5/25 (Organic bed 3) 16m to ~17m below surface	United States	Alaska	Rampart	Miocene	Middle Miocene	40Ar/39Ar ages for the basalts and paleomagnetic data	Upper Ramparts Canyon section		Laminated shales represents a relatively rapid accumulation of sediment; laminated lacustrine sediment	Cool temperate mixed forest
-148.941	63.9	17	14	Closed	Liu and Leopold	Climatic comparison of Miocene pollen floras from northern East-China and south-central Alaska, USA	1994	https://doi.org/10.1016/0031-0182(94)90235-6	Pollen, leaves	33	North America		Nenana coal fields				United States	Alaska	south central Alaska	Miocene	Middle Miocene	Text says "Both are of late early to early-middle Miocene age" and exact numbers are from Pound et al., 2012 appendix	Suntrana Formation			Cool temperate mixed forest
-141.917	64.0833	3.1	2.7	Open	White et al.	An 18 million year record of vegetation and climate change in northwestern Canada and Alaska: tectonic and global climatic correlates	1997	https://doi.org/10.1016/S0031-0182(96)00146-0	Pollen and Spores	34	North America		Lost Chicken Mines				United States	Alaska	Chicken	Pliocene	Late Pliocene	tephra dating			Fluvial
-145.617	63.2333	5.26	5.26	Open	White et al.	An 18 million year record of vegetation and climate change in northwestern Canada and Alaska: tectonic and global climatic correlates	1997	https://doi.org/10.1016/S0031-0182(96)00146-0	Pollen and Spores	35	North America		McCallum Cr.				United States	Alaska		Pliocene	Early Pliocene	40Ar/39Ar dating	Gakona Formation		Thick tephra layer	Cold evergreen needleleaf forest
-163.117	65.8833	5.9	5.5	Closed	White et al.	An 18 million year record of vegetation and climate change in northwestern Canada and Alaska: tectonic and global climatic correlates	1997	https://doi.org/10.1016/S0031-0182(96)00146-0	Pollen and Spores	36	North America		Lava Camp (Mine)				United States	Alaska	Seward Peninsula	Miocene	Late Miocene	K-Ar dating of basalt			Wet forest floor engulfed and preserved by basalt	Cold evergreen needleleaf forest
-142.133	67.15	6.59	6.55	Closed	White et al.	An 18 million year record of vegetation and climate change in northwestern Canada and Alaska: tectonic and global climatic correlates	1997	https://doi.org/10.1016/S0031-0182(96)00146-0	Pollen and Spores	37	North America		Canyon Village	(Loc. 90-7)			United States	Alaska	Porcupine River	Miocene	Late Miocene	40Ar/39Ar dating of tephra layer			Lacustrine and fluvial	Cold evergreen needleleaf forest
-148.85	63.8667	8	8	Closed	White et al.	An 18 million year record of vegetation and climate change in northwestern Canada and Alaska: tectonic and global climatic correlates	1997	https://doi.org/10.1016/S0031-0182(96)00146-0	Pollen and Spores	38	North America		Usibelli Group		Zone G		United States	Alaska	northern Alaska Range	Miocene	Late Miocene	Strictly based on Plot Age for Composite Spectrum in Table 3 as no ranges were given; dates reference to Leopold and Liu (1994); in text: Age assignments are based on correlation by pollen and megafossils to organic beds 3 and 4 (Upper Ramparts Canyon), and to Wolfe's (1981) dated ftoristic stages of Cook Inlet.	Suntrana?			Cold evergreen needleleaf forest
-148.85	63.8667	13.4	13.4	Closed	White et al.	An 18 million year record of vegetation and climate change in northwestern Canada and Alaska: tectonic and global climatic correlates	1997	https://doi.org/10.1016/S0031-0182(96)00146-0	Pollen and Spores	41	North America		Usibelli Group		Zone S-3B		United States	Alaska	northern Alaska Range	Miocene	Middle Miocene	Strictly based on Plot Age for Composite Spectrum in Table 3 as no ranges were given; dates reference to Leopold and Liu (1994); in text: Age assignments are based on correlation by pollen and megafossils to organic beds 3 and 4 (Upper Ramparts Canyon), and to Wolfe's (1981) dated ftoristic stages of Cook Inlet.	Suntrana?			Cool temperate mixed forest
-148.85	63.8667	15	15	Closed	White et al.	An 18 million year record of vegetation and climate change in northwestern Canada and Alaska: tectonic and global climatic correlates	1997	https://doi.org/10.1016/S0031-0182(96)00146-0	Pollen and Spores	44	North America		Usibelli Group		Zone S-2 (lower)		United States	Alaska	northern Alaska Range	Miocene	Middle Miocene	Strictly based on Plot Age for Composite Spectrum in Table 3 as no ranges were given; dates reference to Leopold and Liu (1994); in text: Age assignments are based on correlation by pollen and megafossils to organic beds 3 and 4 (Upper Ramparts Canyon), and to Wolfe's (1981) dated ftoristic stages of Cook Inlet.	Suntrana?			Cool temperate mixed forest
-148.85	63.8667	16	16	Closed	White et al.	An 18 million year record of vegetation and climate change in northwestern Canada and Alaska: tectonic and global climatic correlates	1997	https://doi.org/10.1016/S0031-0182(96)00146-0	Pollen and Spores	45	North America		Usibelli Group		Zone S-1		United States	Alaska	Rampart	Miocene	Early/Middle Miocene	Strictly based on Plot Age for Composite Spectrum in Table 3 as no ranges were given; below Zone S-2 and contains Fagus and Tilia, hence of upper Seldovian Stage	Suntrana?
-123.235	39.781	15.97	11.61	Closed	Bartley et al.	New observations on the Middle Fork Eel River coal-bearing beds, Mendocino County, California, USA	2010	https://doi.org/10.1016/j.coal.2010.01.001	Invertebrate (oyster); coaly shale lens; leaf; fish remains	55	North America		Sand Bank beds (south of of Middle Fork Eel River)		Middle Fork Eel River deposits		United States	California	Mendocino County	Miocene	early Middle to Late Miocene	Fossil evidence (Idesmostylus hersperus molar) and Miocene-compatible marine molluscan assemblage recovered from sediments in contact with the coal at the mouth of Salt Creek, a tributary to Middle Fork Eel River.	Miocene Temblor Formation originally, but proposing Sand Bank beds (SBb)		Fluvial	Warm-temperate evergreen broadleaf and mixed forest
-125.317	52.467	12	8	Closed	Mathews and Rouse	Late Tertiary Volcanic Rocks and Plant-Bearing Deposits in British Columbia	1963	https://doi.org/10.1130/0016-7606(1963)74[55:LTVRAP]2.0.CO;2	Plant microfossils	282	North America		Anahim Lake				Canada	British Columbia	South Central British Columbia	Miocene	Late Miocene	Potassium-Argon dates obtained from deposits immediately underlying or within the plateau basalts, pink ash layer in the Deadman River valley at Gorge Creek, about 10 miles west of the Red Lake fossil locale				Temperate deciduous broadleaf forest
-125.353	52.0164	12	8	Closed	Mathews and Rouse	Late Tertiary Volcanic Rocks and Plant-Bearing Deposits in British Columbia	1963	https://doi.org/10.1130/0016-7606(1963)74[55:LTVRAP]2.0.CO;2	Plant microfossils	283	North America		McClinchey Creek				Canada	British Columbia	South Central British Columbia	Miocene	Late Miocene	Potassium-Argon dates obtained from deposits immediately underlying or within the plateau basalts, pink ash layer in the Deadman River valley at Gorge Creek, about 10 miles west of the Red Lake fossil locale				Temperate deciduous broadleaf forest
-123.042	51.9194	12	8	Closed	Mathews and Rouse	Late Tertiary Volcanic Rocks and Plant-Bearing Deposits in British Columbia	1963	https://doi.org/10.1130/0016-7606(1963)74[55:LTVRAP]2.0.CO;2	Plant microfossils	284	North America		Hanceville				Canada	British Columbia	South Central British Columbia	Miocene	Late Miocene	Potassium-Argon dates obtained from deposits immediately underlying or within the plateau basalts, pink ash layer in the Deadman River valley at Gorge Creek, about 10 miles west of the Red Lake fossil locale				Temperate deciduous broadleaf forest
-122.483	52.9833	12	8	Closed	Mathews and Rouse	Late Tertiary Volcanic Rocks and Plant-Bearing Deposits in British Columbia	1963	https://doi.org/10.1130/0016-7606(1963)74[55:LTVRAP]2.0.CO;2	Plant microfossils	285	North America		Quesnel				Canada	British Columbia	South Central British Columbia	Miocene	Late Miocene	Potassium-Argon dates obtained from deposits immediately underlying or within the plateau basalts, pink ash layer in the Deadman River valley at Gorge Creek, about 10 miles west of the Red Lake fossil locale				Temperate deciduous broadleaf forest
-120.784	50.886	12	8	Closed	Mathews and Rouse	Late Tertiary Volcanic Rocks and Plant-Bearing Deposits in British Columbia	1963	https://doi.org/10.1130/0016-7606(1963)74[55:LTVRAP]2.0.CO;2	Plant microfossils	286	North America		Red Lake				Canada	British Columbia	South Central British Columbia	Miocene	Late Miocene	Potassium-Argon dates obtained from deposits immediately underlying or within the plateau basalts, pink ash layer in the Deadman River valley at Gorge Creek, about 10 miles west of the Red Lake fossil locale				Temperate deciduous broadleaf forest
-119.633	44.5	7.5	7.3	Open	Retallack et al.	Late Miocene advent of tall grassland paleosols in Oregon	2002	https://doi.org/10.1016/S0031-0182(02)00250-X	Paleosol	348	North America		Rattlesnake Formation			sample 3/40	United States	Oregon	John Day Valley	Miocene	Late Miocene	available from these data are estimates of the geological age of di¬°erent parts of the formation, relative to the radiometric date of 7.05 Ma for the Rattlesnake Ash-Flow Tu¬°. Using paleosol data, the base of the formation in the type area should be ca. 7.5 Ma, the climatic change at 4.7 m in the section at 7.3 Ma and the paleoclimatic change at 18.2 m in the section at 7.2 Ma.	Rattlesnake Formation		fluvial	Temperate deciduous broadleaf savanna
-77.4358	37.5406	16	11.6	Closed	Berry	A Miocene Flora from the Virginia Coastal Plain	1909	https://doi.org/10.1016/0031-0182(94)90235-6	macroflora	453	North America						United States	Virginia	Richmond	Miocene	Middle Miocene	correlation on the basis of its invertebrates by Dall and others	Calvert Formation			warm-temperate evergreen broadleaf an mixed forest
-84.986	30.468	18	15	Closed	Jarzen et al	Palynology and Paleoecology of the Middle Miocene Alum Bluff Flora, Liberty County, Florida, USA	2010	https://doi.org/10.1080/01916122.2010.510824	pollen, spores, and fungal elements	701	North America		Alum Bluff				United States	Florida	Liberty County	Miocene	Early/Middle Miocene	mammals	Alum Bluff Group		deltaic or pro-deltaic	non homologous with aspects of subtropical and warm temperate elements
-115.789	46.342	12.5	10.5	Closed	Baghai and Jorstad	Paleontology, Paleoclimatology and Paleoecology of the Late Middle Miocene Musselshell Creek Flora, Clearwater County Idaho. A Preliminary Study of a New Fossil Flora	1995	https://www.jstor.org/stable/3515045	macroflora, pollen, spores	879	North America		Musselshell Creek				United States	Idaho	Clearwater County	Miocene	Middle Miocene	K/Ar radiometric dating	Saddle Mountain Basalts	Pamona Member	anaerobic or fluvio-lacustrine	mixed deciduous-hardwood and coniferous forest
-116.55	43	10.5	8.5	Closed	Beuchler et al	Late Miocene Pickett Creek flora of Owyhee County, Idaho	2007		pollen	882	North America		Pickett Creek				United States	Idaho	Owyhee County	Miocene	Late Miocene	chemical analysis of ash samples	Idaho Group	Chalk Hills Formation	fluvial/lacustrine	oak-dominated broad-leaved forest
-75.062	38.548	11.9	10.2	Closed	McLaughlin et al	Stratigraphy and correlation of the Oligocene to Pleistocene section at Bethany Beach, Delaware	2008	http://udspace.udel.edu/handle/19716/3767	pollen	1327	North America		Bethany Beach	Borehole Qj32-37		524.9 feet below surface (sample 11/24)	United States	Delaware	Sussex County	Miocene	Middle/Late Miocene	Strontium isotopes from shells	St. Marys Formation		marine (neritic shelf)	warm temperate forest
-75.062	38.548	17	14	Closed	McLaughlin et al	Stratigraphy and correlation of the Oligocene to Pleistocene section at Bethany Beach, Delaware	2008	http://udspace.udel.edu/handle/19716/3767	pollen	1330	North America		Bethany Beach	Borehole Qj32-40		596.9 feet below surface (sample 14/24)	United States	Delaware	Sussex County	Miocene	Early/Middle Miocene	Strontium isotopes from shells	Choptank Formation		shallow marine	warm temperate forest
-75.062	38.548	20.8	17	Closed	McLaughlin et al	Stratigraphy and correlation of the Oligocene to Pleistocene section at Bethany Beach, Delaware	2008	http://udspace.udel.edu/handle/19716/3767	pollen	1334	North America		Bethany Beach	Borehole Qj32-44		822.9 feet below surface (sample 18/24)	United States	Delaware	Sussex County	Miocene	Early Miocene	Strontium isotopes from shells	Calvert Formation		shallow marine	warm temperate forest
-112.418	34.583	11.6	3.6	Closed	Gray	Late Tertiary microflora from the Basin and Range province, Arizona	1960	https://doi.org/10.1126/science.132.3420.147	pollen	1341	North America		Prescott				United States	Arizona	Yavapai County	Miocene/Pliocene	Late Miocene/Early Pliocene	polliniferous sediments				montane (conifer deciduous hardwood) forest
-74.333	40.034	11	11	Closed	Greller and Rachele	Climatic limits of exotic genera in the Legler palynoflora, Miocene, New Jersey, U.S.A.	1983	https://doi.org/10.1016/0034-6667(83)90033-7	palynoflora	1344	North America		Legler				United States	New Jersey	Ocean County	Miocene	Late Miocene	correlation of overlying and underlying formations	Cohansey Formation			marsh, swamp, and moist lowland forest
-75.155	78.257	3.6	2.6	Open	Groot et al	The ages of the Bethany, Beaverdam, and Omar Formations of southern Delaware	1991	http://udspace.udel.edu/handle/19716/3163	pollen and spores	1345	North America						United States	Delaware	Sussex County	Pliocene	Late Pliocene	palynological analysis	upper Beaverdam Formation		lagoonal or estuarine	temperate open herbaceous vegetation
-75.155	78.257	11.6	3.6	Closed	Groot et al	The ages of the Bethany, Beaverdam, and Omar Formations of southern Delaware	1991	http://udspace.udel.edu/handle/19716/3163	pollen and spores	1347	North America						United States	Delaware	Sussex County	Miocene/Pliocene	Late Miocene/Early Pliocene	palynological analysis	Bethany Formation		deltaic	warm temperate hickory and oak forest with some conifers
-82.339	29.285	13.6	4.9	Open	Lambert	The fauna and paleoecology of the late Miocene Moss Acres Racetrack site, Marion County, Florida	1994	eLIBRARY ID: 5618499	pollen	2056	North America		Moss Acres Racetrack		unit 3		United States	Florida	Marion County	Miocene/Pliocene	Middle/Late Miocene/Early Pliocene	mammal fossils				savanna with pines, oaks, elms and grasses
-119.071	47.925	11.6	5.3	Closed	Berry	A Miocene flora from Grand Coulee, Washington	1931	https://doi.org/10.3133/pp170C	macroflora	2122	North America		Grand Coulee				United States	Washington	Grant County	Miocene	Late Miocene	plant assemblage and correlation with other Eastern Washington floras				birch, chestnut, elm, poplar, and oak
-101.032	42.808	7.2	5.3	Open	MacGinitie	The Kilgore Flora, A Late Miocene flora from northern Nebraska	1962		leaf impressions, fruit and seed impressions, pollen, and spores	2183	North America		Kilgore-Valentine area				United States	Nebraska	Cherry County	Miocene	Late Miocene	mammal data collected by Stirton and McGrew from Biobrara River Valley, which is the same stratigraphic interval	Ogallala group	Valentine Formation	lacustrine	savanna with pine-oak forests by the rivers
-120.541	46.506	11.6	3.6	Closed	Smiley	The Ellensburg Flora of Washington	1963	https://doi.org/10.1086/404462	leaf impressions	2184	North America		Unit 3: Upper Ellensburg florule	Ahtanum Ridge	PA23		United States	Washington	Kittitas County	Miocene/Pliocene	Late Miocene/Early Pliocene	superposition with other central Washington deposits	Ellensburg Formation			semi-arid forest dominated with western white oak and narrow-leafed willow
-120.522	46.657	11.6	3.6	Closed	Smiley	The Ellensburg Flora of Washington	1963	https://doi.org/10.1086/404462	leaf impressions	2185	North America		Unit 2: Middle Ellensburg florules	Sand Pit	PA22		United States	Washington	Kittitas County	Miocene/Pliocene	Late Miocene/Early Pliocene	superposition with other central Washington deposits	Ellensburg Formation			mixed deciduous hardwood forest
-120.547	46.702	11.6	3.6	Closed	Smiley	The Ellensburg Flora of Washington	1963	https://doi.org/10.1086/404462	leaf impressions	2188	North America		Unit 2: Middle Ellensburg florules	Tyrrell locality	PA19		United States	Washington	Kittitas County	Miocene/Pliocene	Late Miocene/Early Pliocene	superposition with other central Washington deposits	Ellensburg Formation			mixed deciduous hardwood forest
-120.645	46.818	11.6	5.3	Closed	Smiley	The Ellensburg Flora of Washington	1963	https://doi.org/10.1086/404462	leaf impressions	2189	North America		Unit 1: Lower Ellensburg florules	Bull Quarry	PA18		United States	Washington	Kittitas County	Miocene	Late Miocene	superposition with other central Washington deposits	Ellensburg Formation			swamp cypress forest
-120.467	46.901	11.6	5.3	Closed	Smiley	The Ellensburg Flora of Washington	1963	https://doi.org/10.1086/404462	leaf impressions	2190	North America		Unit 1: Lower Ellensburg florules	Wenas Reservoir	PA17		United States	Washington	Kittitas County	Miocene	Late Miocene	superposition with other central Washington deposits	Ellensburg Formation			swamp cypress forest
-114.021	42.101	16	11.6	Closed	Axelrod	The Miocene Trapper Creek flora of southern Idaho	1964		leaf impressions	2413	North America		Trapper Creek				United States	Idaho	Cassia County	Miocene	Middle Miocene	presence of species at the latitude of the flora	Beaverdam Formation		delta at the end of a long lake	upland flora near conifer-hardwood and montane conifer forest
-119.296	39.422	14.8	13.3	Closed	Axelrod	The Miocene Purple Mountain flora of western Nevada	1995		macroflora	2414	North America		Great Basin Desert				United States	Nevada	Lyon County	Miocene	Middle Miocene	K/Ar dates in the Chloropagus Formation	Chloropagus Formation		ponds and mini-lakes	mixed conifer and mixed evergreen forest
-121.886	36.562	16	5.3	Closed	Axelrod	A Miocene (10-12 Ma) Evergreen Laurel-Oak Forest from Carmel Valley, California	2000		leaf imprints	2415	North America		Carmel Valley				United States	California	Monterey County	Miocene	Middle/Late Miocene		Monterey Formation		marine embayment	evergreen laurel-oak forest
-148.96	63.85	11.6	6.7	Closed	Grimaldi and Triplehorn	Insects from the Upper Miocene Grubstake Formation of Alaska	2008	https://doi.org/10.1206/602.1	pollen	2483	North America		Suntrana Creek				United States	Alaska	Denali County	Miocene	Late Miocene	40Ar/39Ar dating of an overlying volcanic ash	Grubstake Formation		lacustrine	warm-temperate coniferous forest
-120.01	38.5	7	7	Closed	Axelrod	Contributions to the Neogene Paleobotany of Central California	1980		macroflora	2549	North America	Contributions to the Neogene paleobotany of central California			Mt. Reba flora		United States	California	Alpine County	Miocene	Late Miocene	average of K/Ar dating by three different laboratories	Disaster Peak Formation		volcanic	douglas fir and mixed evergreen forest
-120.02	35.97	5	5	Open	Axelrod	Contributions to the Neogene Paleobotany of Central California	1980		macroflora	2551	North America	Contributions to the Neogene paleobotany of central California			Broken Hill flora		United States	California	Kings County	Pliocene	Early Pliocene	position below Blancan-age mammals and by a radiometric date of 4.5 Ma on a tuff above the flora	San Joaquin Formation	Cascajo Member	marine	oak-woodland vegetation
-99.242	79.934	5.3	3.6	Open	Lavrushin and Alekseev	The Arctic Regions	2005	https://doi.org/10.1130/0-8137-2382-5.13	pollen	2576	North America		Maighen Island				Canada	Baffin		Pliocene	Early Pliocene		Beaufort Formation			forest-tundra vegetation
-131.217	71.584	16	11.6	Closed	Lavrushin and Alekseev	The Arctic Regions	2005	https://doi.org/10.1130/0-8137-2382-5.13	pollen	2577	North America		Beaufort-McKenzie basin				Canada	Baffin		Miocene	Middle Miocene					coniferous forest
-87.101	75.105	23	16	Closed	Lavrushin and Alekseev	The Arctic Regions	2005	https://doi.org/10.1130/0-8137-2382-5.13	pollen	2578	North America		Devon Island				Canada	Baffin		Miocene	Early Miocene		Hoton Formation			mixed coniferous-deciduous forest
-122.67	38.58	5.3	2.6	Closed	Dorf	Pliocene floras of California	1930		macroflora and petrified tree trunks	2580	North America			150	1		United States	California	Sonoma County	Pliocene	Early/Middle Pliocene		Sonoma Formation		subaerial	conifers
-122.64	38.4	5.3	2.6	Closed	Dorf	Pliocene floras of California	1930		leaf impressions	2582	North America			152	1		United States	California	Sonoma County	Pliocene	Early/Middle Pliocene		Sonoma Formation		coastal streams or shallow marine embayments	Platanus paucidentata, Populus alexanderi, Populus prefremontii, Alnus merriami, Quercus declinata, Castanopsis chrysophylloides, Garrya masoni
-122.67	38.4	5.3	2.6	Closed	Dorf	Pliocene floras of California	1930		leaf impressions and petrified wood	2583	North America			153	1		United States	California	Sonoma County	Pliocene	Early/Middle Pliocene		Sonoma Formation			Sequoia langsdorfii, Quercus lakevillensis, Woodwardia bennetti
-122.72	38.51	5.3	2.6	Closed	Dorf	Pliocene floras of California	1930		macroflora	2584	North America			154	1		United States	California	Sonoma County	Pliocene	Early/Middle Pliocene		Sonoma Formation		shallow marine embayment	Quercus declinata, Platanus paucidentata, Quercus orindensis, Pseudotsuga sonomensis, Populus alexanderi, Castanopsis chrysophylloides, Salix coalingensis, Sequoia lengsdorfii, Fraxinus caudata, Ilex sonomensis
-122.53	38.193	5.3	2.6	Closed	Dorf	Pliocene floras of California	1930		leaf impressions	2585	North America			158	2		United States	California	Sonoma County	Pliocene	Middle Pliocene	large collections of invertebrates	Merced Formation		marine	Platanus paucidentata, Quercus lakevillensis, Umbellularia oregonensis, Populus prefremontii, Castanopsis chrysophylloides, Salix coalingensis, Alnus merriami
-122.11	37.85	5.3	2.6	Closed	Dorf	Pliocene floras of California	1930		leaves	2586	North America			162	3		United States	California	Contra Costa County	Pliocene	Middle Pliocene		Orinda Formation		alluvial	Quercus hannibali, Quercus orindensis, Rhus sp., Salix sp., Populus alexanderi, Platanus paucidentata, Prunus merriami, Salix coalingensis, Populus prefremontii
-122.14	37.88	5.3	2.6	Closed	Dorf	Pliocene floras of California	1930		leaf impressions	2587	North America			163	3		United States	California	Contra Costa County	Pliocene	Middle Pliocene		Orinda Formation		fluvial	Platanus paucidentata, Salix sp., Salix coalingensis, Populus alexanderi, Ulmus brownellii, Fraxinus caudata, Rhus sp., Prunus merriami, Populus prefremontii, Quercus orindensis
-122.5	37.69	5.3	2.6	Closed	Dorf	Pliocene floras of California	1930		carbonized cone material	2588	North America			159	4		United States	California	San Mateo County	Pliocene	Middle Pliocene	large collections of invertebrates	Merced Formation		marine	Pseudotsuga sonomensis and Pinus masoni
-122.04	37.28	5.3	2.6	Closed	Dorf	Pliocene floras of California	1930		macroflora	2589	North America		Calabazas Canyon	160	5		United States	California	Santa Clara County	Pliocene	Middle Pliocene		Santa Clara Formation		freshwater deltaic	Quercus hannibali, Salix coalingensis, Ribes stanfordianum, Salix sp., Pteris calabazensis, Ceanothus chaneyi, Amelanchier sp., Populus alexanderi, Alnus merriami, Libocedrus sp., Pinus sp., Pseudotsuga sonomensis, Cercocarpus ceneatus, Prunus merriami
-123.8	40.12	5.3	2.6	Closed	Dorf	Pliocene floras of California	1930		macroflora and carbonized wood	2590	North America			155	6		United States	California	Humboldt County	Pliocene	Middle Pliocene		Wildcat Formation			Salix coalingensis, Alnus merriami, Fraxinus caudata, Populus alexanderi, Platanus paucidentata, Umbellularia oregonensis
-123.81	40.12	5.3	2.6	Closed	Dorf	Pliocene floras of California	1930		macroflora and carbonized wood	2591	North America			156	6		United States	California	Humboldt County	Pliocene	Middle Pliocene		Wildcat Formation			Fraxinus caudata, Alnus merriami, Platanus paucidentata, Populus alexanderi, Salix coalingensis
-123.73	40.06	5.3	2.6	Closed	Dorf	Pliocene floras of California	1930		macroflora and carbonized wood	2592	North America			157	6		United States	California	Humboldt County	Pliocene	Middle Pliocene		Wildcat Formation			same as 259 plus Sequoia and Pseudotsuga
-120.45	41.49	3.6	2.6	Closed	Dorf	Pliocene floras of California	1930		leaf impressions	2593	North America			165	7		United States	California	Modoc County	Pliocene	Late Pliocene	mammalian remains	Alturas Formation			Populus alexanderi and Salix coalingensis
-120.28	36.05	5.3	2.6	Closed	Dorf	Pliocene floras of California	1930		macroflora	2594	North America		Etchegoin	164	8		United States	California	Fresno County	Pliocene	Middle Pliocene	comparison to invertebrate and vertebrate collections	Etchegoin Formation		marine	Salix coalingensis, Platanus paucidentata, Fraxinus caudata, Garrya masoni, Populus alexanderi, Quercus orindensis
-119.28	34.35	5.3	2.6	Closed	Dorf	Pliocene floras of California	1930		carbonized cones, wood and individual cone scales	2595	North America			161	9		United States	California	Ventura County	Pliocene	Early/Middle Pliocene		Pico Formation		deltaic environment in shallow marine embayment	Pinus pieperi and Pinus masoni
-132.02	54.02	11.6	2.6	Closed	Martin and Rouse	Palynology of late Tertiary sediments from Queen Charlotte Islands, British Columbia	1966	https://doi.org/10.1139/b66-025	spores and pollen	2611	North America		Tow Hill No. 1				Canada	British Columbia	Graham Island	Miocene/Pliocene	Late Miocene/Early Pliocene	marine invertebrates	Skonun Formation		marine	swampy
-123.778	47.043	11.6	5.3	Closed	Sparks et al	Palynology of the Montesano Formation (Upper Miocene) of western Washington	1972		pollen	2699	North America					sample 6/11 (~1800 feet above base)	United States	Washington	Grays Harbor	Miocene	Late Miocene	foraminifera	Montesano Formation		marine	woody angiosperms
-93.059	31.088	13	11.5	Closed	Schiebout et al	Age of the Fort Polk, Louisiana, Miocene terrestrial vertebrate sites	1996		pollen	2705	North America		Fort Polk				United States	Louisiana	Vernon	Miocene	Middle Miocene	presence of rodent Copemys	Fleming Formation	Castor Creek Member	non-marine	mixed evergreen and hardwood forest
-122.599	53.085	11.6	5.3	Closed	Piel	Miocene palynological assemblages from central British Columbia	1977		pollen and leaves	2749	North America		Big Bend of Fraser River	Diatomaceous Unit			Canada	British Columbia	Cariboo	Miocene	Late Miocene	assembalges of palynomorphs and leaves and dating of associated ash beds				Pinaceae and Taxodiaceae
-118.171	44.715	11.3	5.3	Closed	Oliver	A Miocene flora from the Blue Mountains, Oregon	1936		leaf impressions and fruits	2751	North America		Locality 3937	Blue Mountains	Austin flora		United States	Oregon	Grant	Miocene	Late Miocene	large percentage of Mascall flora in the assemblage				conifers
-135.75	69.33	3.6	2.6	Closed	Norris	Paleocene-Pliocene deltaic to inner shelf palynostratigraphic zonation, depositional environments and paleoclimates in the Imperial Adgo F-28 well, Beaufort-Mackenzie Basin	1997	ISBN 0-660-17064-7; TRN: CA9801175	pollen	2784	North America		Imperial Adgo F-28 well			200-1200 ft below surface	Canada	Northwest Territories		Pliocene	Late Pliocene	impoverished flora and presence of some species uknown in the Quaternary, also proximity to the late Pliocene Chenopodipollis zone	Iperk sequence		deltaic and delta-front	Pinus, Picea, Alnus, Sphagnum, Betula, Salix, and Polypodiaceae
-135.75	69.33	5.3	2.6	Closed	Norris	Paleocene-Pliocene deltaic to inner shelf palynostratigraphic zonation, depositional environments and paleoclimates in the Imperial Adgo F-28 well, Beaufort-Mackenzie Basin	1997	ISBN 0-660-17064-7; TRN: CA9801175	pollen	2785	North America		Imperial Nuktak C-22 well			1300-1900 ft below surface	Canada	Northwest Territories		Pliocene	Early/Late Pliocene	impoverished flora and lack of temperate taxa	Iperk sequence		fluviodeltaic	angiosperm herbs and trees, chenopod and ericaceous vegetation, with some deciduous trees and shrubs
-135.75	69.33	23	11.6	Open	Norris	Paleocene-Pliocene deltaic to inner shelf palynostratigraphic zonation, depositional environments and paleoclimates in the Imperial Adgo F-28 well, Beaufort-Mackenzie Basin	1997	ISBN 0-660-17064-7; TRN: CA9801175	pollen	2786	North America		Imperial Nuktak C-22 well			2000-2700 ft below surface	Canada	Northwest Territories		Miocene	Early/Middle Miocene	foraminifera work	Mackenzie Bay sequence		deltaic and delta-front	temperate woodland
-104.8	40.93	23.5	19.2	Closed	Strömberg	Decoupled taxonomic radiation and ecological expansion of open-habitat grasses in the Cenozoic of North America	2005	https://doi.org/10.1073/pnas.0505700102	Phytoliths	2810	North America	Decoupled taxonomic radiation and ecological expansion of open-habitat grasses in the Cenozoic of North America	CO14	Red Creek locality	UCMP_PB99176a		United States	Colorado	Weld County	Miocene	Early Miocene		Martin Canyon beds		Fluvial	Forest with lots of palms and some grass of unknown type
-104.03	40.78	18.7	18.7	Open	Strömberg	Decoupled taxonomic radiation and ecological expansion of open-habitat grasses in the Cenozoic of North America	2005	https://doi.org/10.1073/pnas.0505700102	Phytoliths	2812	North America	Decoupled taxonomic radiation and ecological expansion of open-habitat grasses in the Cenozoic of North America	CO16	Clay Quarry	UCMP_PB99173a		United States	Colorado	Weld County	Miocene	Early Miocene		Martin Canyon beds		Fluvial	Woodland-savanna-mosaic
-103.92	40.99	18.7	17.2	Open	Strömberg	Decoupled taxonomic radiation and ecological expansion of open-habitat grasses in the Cenozoic of North America	2005	https://doi.org/10.1073/pnas.0505700102	Phytoliths	2813	North America	Decoupled taxonomic radiation and ecological expansion of open-habitat grasses in the Cenozoic of North America	CO17	"Martin Canyon Beds"	UCMP_PB99162a		United States	Colorado	Weld County	Miocene	Early Miocene		Martin Canyon beds		Fluvial	Woodland-savanna-mosaic
-103.94	40.89	14.4	14.4	Open	Strömberg	Decoupled taxonomic radiation and ecological expansion of open-habitat grasses in the Cenozoic of North America	2005	https://doi.org/10.1073/pnas.0505700102	Phytoliths	2814	North America	Decoupled taxonomic radiation and ecological expansion of open-habitat grasses in the Cenozoic of North America	CO18	Pawnee Quarry	UCMP_PB99159a		United States	Colorado	Weld County	Miocene	Middle Miocene		Pawnee Creek	Eubanks	Fluvial; channel complex	Woodland-savanna-mosaic
-104.03	40.78	13.3	13.3	Open	Strömberg	Decoupled taxonomic radiation and ecological expansion of open-habitat grasses in the Cenozoic of North America	2005	https://doi.org/10.1073/pnas.0505700102	Phytoliths	2817	North America	Decoupled taxonomic radiation and ecological expansion of open-habitat grasses in the Cenozoic of North America	CO21	Blick's Mastodon and Horse Quarry	UCMP_PB99158a		United States	Colorado	Weld County	Miocene	Middle Miocene		Pawnee Creek	Keota	Fluvial	Woodland-savanna-mosaic
-103.89	40.74	11.5	11.5	Closed	Strömberg	Decoupled taxonomic radiation and ecological expansion of open-habitat grasses in the Cenozoic of North America	2005	https://doi.org/10.1073/pnas.0505700102	Phytoliths	2818	North America	Decoupled taxonomic radiation and ecological expansion of open-habitat grasses in the Cenozoic of North America	CO22	Uhl Pit	UCMP_PB99174c		United States	Colorado	Weld County	Miocene	Late Miocene		Upper Ogallala		Fluvial	Forest with bambusoid grasses
-110.98	46.71	27.5	27.5	Closed	Strömberg	Decoupled taxonomic radiation and ecological expansion of open-habitat grasses in the Cenozoic of North America	2005	https://doi.org/10.1073/pnas.0505700102	Phytoliths	2819	North America	Decoupled taxonomic radiation and ecological expansion of open-habitat grasses in the Cenozoic of North America	MT13	Fort Logan	UCMP_PB99212a		United States	Montana	Meagher County	Oligocene	Late Oligocene		Renova equiv. (= Fort Logan Fm. or Deep River beds)		?	Forest w/ unknown (OH?) grasses in abundance
-113.06	46.71	27.5	27.5	Open	Strömberg	Decoupled taxonomic radiation and ecological expansion of open-habitat grasses in the Cenozoic of North America	2005	https://doi.org/10.1073/pnas.0505700102	Phytoliths	2820	North America	Decoupled taxonomic radiation and ecological expansion of open-habitat grasses in the Cenozoic of North America	MT14	Bert Creek no. 12, unit 2	UCMP_PB99208a		United States	Montana	Powell County	Oligocene	Late Oligocene		Renova	Cabbage Patch beds	Fluvial	Woodland w/ unknown (OH?) grasses
-111.92	46.01	27.5	20.8	Closed	Strömberg	Decoupled taxonomic radiation and ecological expansion of open-habitat grasses in the Cenozoic of North America	2005	https://doi.org/10.1073/pnas.0505700102	Phytoliths	2821	North America	Decoupled taxonomic radiation and ecological expansion of open-habitat grasses in the Cenozoic of North America	MT15	Brenner Ranch	UCMP_PB99213a		United States	Montana	Jefferson County	Oligocene-Miocene	Late Oligocene-Early Miocene		Renova		Fluvial?	Forest w/ gaps with unknown (OH?) grasses + rare OH grasses
-111.85	45.99	19	19	Closed	Strömberg	Decoupled taxonomic radiation and ecological expansion of open-habitat grasses in the Cenozoic of North America	2005	https://doi.org/10.1073/pnas.0505700102	Phytoliths	2822	North America	Decoupled taxonomic radiation and ecological expansion of open-habitat grasses in the Cenozoic of North America	MT16	Nigger Hollow	UCMP_PB99209c		United States	Montana	Jefferson County	Miocene	Early Miocene		Renova	Nigger Hollow beds	Fluvial?	Forest w/ gaps with unknown (OH?) grasses
-113.26	44.78	23	19	Closed	Strömberg	Decoupled taxonomic radiation and ecological expansion of open-habitat grasses in the Cenozoic of North America	2005	https://doi.org/10.1073/pnas.0505700102	Phytoliths	2823	North America	Decoupled taxonomic radiation and ecological expansion of open-habitat grasses in the Cenozoic of North America	MT17	Cruikshank Creek (low part of CCK-1)	UCMP_PB99193t		United States	Idaho	Lemhi County	Miocene	Early Miocene		Renova		Lacustrine	Forest w/ gaps w/ OH grasses
-113.25	44.79	17.2	17.2	Open	Strömberg	Decoupled taxonomic radiation and ecological expansion of open-habitat grasses in the Cenozoic of North America	2005	https://doi.org/10.1073/pnas.0505700102	Phytoliths	2824	North America	Decoupled taxonomic radiation and ecological expansion of open-habitat grasses in the Cenozoic of North America	MT18	Whiskey Spring 4	UCMP_PB99214d		United States	Idaho	Lemhi County	Miocene	Early Miocene		Renova		Fluvial	Woodland w/ OH grasses
-113.25	44.8	15.1	15.1	Open	Strömberg	Decoupled taxonomic radiation and ecological expansion of open-habitat grasses in the Cenozoic of North America	2005	https://doi.org/10.1073/pnas.0505700102	Phytoliths	2828	North America	Decoupled taxonomic radiation and ecological expansion of open-habitat grasses in the Cenozoic of North America	MT22	Snowfence section: Snowfence East	UCMP_PB99217n		United States	Idaho	Lemhi County	Miocene	Middle Miocene		Sixmile Creek		Fluvial	Woodland-savanna-mosaic
-112.55	44.93	15.8	15.8	Open	Strömberg	Decoupled taxonomic radiation and ecological expansion of open-habitat grasses in the Cenozoic of North America	2005	https://doi.org/10.1073/pnas.0505700102	Phytoliths	2829	North America	Decoupled taxonomic radiation and ecological expansion of open-habitat grasses in the Cenozoic of North America	MT23	Westside no. 1	UCMP_PB99198b		United States	Montana	Beaverhead County	Miocene	Middle Miocene		Sixmile Creek	Little Sage Creek beds	Fluvial?	Woodland-savanna-mosaic
-111.43	45.75	15.3	13	Closed	Strömberg	Decoupled taxonomic radiation and ecological expansion of open-habitat grasses in the Cenozoic of North America	2005	https://doi.org/10.1073/pnas.0505700102	Phytoliths	2830	North America	Decoupled taxonomic radiation and ecological expansion of open-habitat grasses in the Cenozoic of North America	MT24	Lower Madison Valley; Maddison Bluffs	UCMP_PB99206a		United States	Montana	Gallatin County	Miocene	Middle Miocene		Sixmile Creek	Maddison Valley beds	Fluvial?	Forest w/ gaps w/ OH grasses
-114.2	45.9	15.8	11	Open	Strömberg	Decoupled taxonomic radiation and ecological expansion of open-habitat grasses in the Cenozoic of North America	2005	https://doi.org/10.1073/pnas.0505700102	Phytoliths	2831	North America	Decoupled taxonomic radiation and ecological expansion of open-habitat grasses in the Cenozoic of North America	MT25	Prussack Ranch North; Six Mile Creek	UCMP_PB99210a		United States	Montana	Dawes County	Miocene	Middle Miocene		Sixmile Creek		?	Woodland-savanna-mosaic
-103.53	42.76	29	29	Closed	Strömberg	Decoupled taxonomic radiation and ecological expansion of open-habitat grasses in the Cenozoic of North America	2005	https://doi.org/10.1073/pnas.0505700102	Phytoliths	2833	North America	Decoupled taxonomic radiation and ecological expansion of open-habitat grasses in the Cenozoic of North America	NE12	"Sharps" reference section #1 ("brown siltstone")	UCMP_PB99082ar		United States	Nebraska	Sioux County	Oligocene	Early Oligocene		Brule	"brown siltstone"	Eolian	Forest w/ bambusoid grasses + very rare OH grasses
-103.68	42.3	28.4	28.4	Closed	Strömberg	Decoupled taxonomic radiation and ecological expansion of open-habitat grasses in the Cenozoic of North America	2005	https://doi.org/10.1073/pnas.0505700102	Phytoliths	2834	North America	Decoupled taxonomic radiation and ecological expansion of open-habitat grasses in the Cenozoic of North America	NE13	"‚Ä¶?.. Spring 30 miles N Scottsbluff"	UCMP_PB99155a		United States	Nebraska	Sioux County	Oligocene	Early Oligocene		Gering		Fluvial and eolian	Forest w/ bambusoid grasses + very rare OH? Grasses
-104.77	42.65	28.4	28.4	Closed	Strömberg	Decoupled taxonomic radiation and ecological expansion of open-habitat grasses in the Cenozoic of North America	2005	https://doi.org/10.1073/pnas.0505700102	Phytoliths	2835	North America	Decoupled taxonomic radiation and ecological expansion of open-habitat grasses in the Cenozoic of North America	NE14	Little Muddy Creek	UCMP_PB99152a		United States	Wyoming	Niobrara County	Oligocene	Early Oligocene		Gering?		Fluvial and eolian	Forest w/ bambusoid grasses + very rare OH? Grasses
-103.93	42.75	28.1	28.1	Closed	Strömberg	Decoupled taxonomic radiation and ecological expansion of open-habitat grasses in the Cenozoic of North America	2005	https://doi.org/10.1073/pnas.0505700102	Phytoliths	2836	North America	Decoupled taxonomic radiation and ecological expansion of open-habitat grasses in the Cenozoic of North America	NE15	Ash Creek beds 3 at Monroe Canyon	UCMP_PB99103a		United States	Nebraska	Sioux County	Oligocene	Late Oligocene		Ash Creek beds		Fluvial (eolian)	Forest w/ bambusoid grasses + very rare OH grasses
-103.93	42.75	26	26	Closed	Strömberg	Decoupled taxonomic radiation and ecological expansion of open-habitat grasses in the Cenozoic of North America	2005	https://doi.org/10.1073/pnas.0505700102	Phytoliths	2839	North America	Decoupled taxonomic radiation and ecological expansion of open-habitat grasses in the Cenozoic of North America	NE18	Monroe Creek Fm. at Monroe Canyon, section 8	UCMP_PB99111g		United States	Nebraska	Sioux County	Oligocene	Late Oligocene		Monroe Creek		Eolian	Forest w/ bambusoid grasses + very rare OH grasses
-103.88	42.03	26.5	26.5	Closed	Strömberg	Decoupled taxonomic radiation and ecological expansion of open-habitat grasses in the Cenozoic of North America	2005	https://doi.org/10.1073/pnas.0505700102	Phytoliths	2841	North America	Decoupled taxonomic radiation and ecological expansion of open-habitat grasses in the Cenozoic of North America	NE20	Tunnel Hill	UCMP_PB99153a		United States	Nebraska	Sioux County	Oligocene	Late Oligocene		Monroe Creek			Forest w/ bambusoid grasses + very rare OH grasses
-103.01	42.72	25	25	Closed	Strömberg	Decoupled taxonomic radiation and ecological expansion of open-habitat grasses in the Cenozoic of North America	2005	https://doi.org/10.1073/pnas.0505700102	Phytoliths	2842	North America	Decoupled taxonomic radiation and ecological expansion of open-habitat grasses in the Cenozoic of North America	NE21	Coffee Mill Buttes: proposed (composite) section, par‰Å¥ 2	UCMP_PB99118g		United States	Nebraska	Dawes County	Oligocene	Late Oligocene		Coffee Mill Butte beds		Eolian	Forest w/ bambusoid grasses + very rare OH? grasses
-103.93	42.69	19.5	19.5	Open	Strömberg	Decoupled taxonomic radiation and ecological expansion of open-habitat grasses in the Cenozoic of North America	2005	https://doi.org/10.1073/pnas.0505700102	Phytoliths	2845	North America	Decoupled taxonomic radiation and ecological expansion of open-habitat grasses in the Cenozoic of North America	NE24	Hannan's Harrison section (Harrison Fm)	UCMP_PB99102a		United States	Nebraska	Sioux County	Miocene	Early Miocene		Harrison		Eolian	Woodland-savanna-mosaic
-103.46	42.43	24	24	Open	Strömberg	Decoupled taxonomic radiation and ecological expansion of open-habitat grasses in the Cenozoic of North America	2005	https://doi.org/10.1073/pnas.0505700102	Phytoliths	2846	North America	Decoupled taxonomic radiation and ecological expansion of open-habitat grasses in the Cenozoic of North America	NE25	Galusha's Stenomylus Quarry	UCMP_PB99151a		United States	Nebraska	Sioux County	Miocene	Early Miocene		Harrison		Fluvial	Woodland-savanna-mosaic
-103.72	41.7	19.2	19.2	Open	Strömberg	Decoupled taxonomic radiation and ecological expansion of open-habitat grasses in the Cenozoic of North America	2005	https://doi.org/10.1073/pnas.0505700102	Phytoliths	2847	North America	Decoupled taxonomic radiation and ecological expansion of open-habitat grasses in the Cenozoic of North America	NE26	Stage Hill faunal site	UCMP_PB99120ae		United States	Nebraska	Banner County	Miocene	Early Miocene		Wildcat Hill beds		Fluvial	Woodland-savanna-mosaic
-103.76	42.42	19.1	19.1	Open	Strömberg	Decoupled taxonomic radiation and ecological expansion of open-habitat grasses in the Cenozoic of North America	2005	https://doi.org/10.1073/pnas.0505700102	Phytoliths	2848	North America	Decoupled taxonomic radiation and ecological expansion of open-habitat grasses in the Cenozoic of North America	NE27	Agate Spring Quarry	UCMP_PB99147a		United States	Nebraska	Sioux County	Miocene	Early Miocene		Anderson Ranch		Lacustrine (waterhole)	Woodland-savanna-mosaic
-104.02	42.67	19.1	19.1	Open	Strömberg	Decoupled taxonomic radiation and ecological expansion of open-habitat grasses in the Cenozoic of North America	2005	https://doi.org/10.1073/pnas.0505700102	Phytoliths	2849	North America	Decoupled taxonomic radiation and ecological expansion of open-habitat grasses in the Cenozoic of North America	NE28	Harper Quarry bonebed	UCMP_PB99124a		United States	Nebraska	Sioux County	Miocene	Early Miocene		Anderson Ranch		Lacustrine (waterhole) and fluvial sandstone	Woodland-savanna-mosaic
-103.46	42.43	19.1	19.1	Open	Strömberg	Decoupled taxonomic radiation and ecological expansion of open-habitat grasses in the Cenozoic of North America	2005	https://doi.org/10.1073/pnas.0505700102	Phytoliths	2850	North America	Decoupled taxonomic radiation and ecological expansion of open-habitat grasses in the Cenozoic of North America	NE29	Morava Ranch Quarry	UCMP_PB99150a		United States	Nebraska	Sioux County	Miocene	Early Miocene		Anderson Ranch		Lacustrine (shallow ephemeral lake) in proximity of fluvial system	Woodland-savanna-mosaic
-104.06	42.34	19.1	19.1	Open	Strömberg	Decoupled taxonomic radiation and ecological expansion of open-habitat grasses in the Cenozoic of North America	2005	https://doi.org/10.1073/pnas.0505700102	Phytoliths	2851	North America	Decoupled taxonomic radiation and ecological expansion of open-habitat grasses in the Cenozoic of North America	NE30	Floodplain lithofacies, Spoon Butte, SE Wyoming	UCMP_PB99125a		United States	Wyoming	Goshen County	Miocene	Early Miocene		Anderson Ranch		Fluvial	Woodland-savanna-mosaic
-104.01	42.6	18.9	18.9	Open	Strömberg	Decoupled taxonomic radiation and ecological expansion of open-habitat grasses in the Cenozoic of North America	2005	https://doi.org/10.1073/pnas.0505700102	Phytoliths	2854	North America	Decoupled taxonomic radiation and ecological expansion of open-habitat grasses in the Cenozoic of North America	NE33	Bed 17, type section of Anderson Ranch Fm., Niobrara Canyon	UCMP_PB99127a		United States	Nebraska	Sioux County	Miocene	Early Miocene		Anderson Ranch		Eolian	Woodland-savanna-mosaic
-101.77	42.81	19.1	19.1	Open	Strömberg	Decoupled taxonomic radiation and ecological expansion of open-habitat grasses in the Cenozoic of North America	2005	https://doi.org/10.1073/pnas.0505700102	Phytoliths	2855	North America	Decoupled taxonomic radiation and ecological expansion of open-habitat grasses in the Cenozoic of North America	NE34	Red House fish loc.; UNSM # Cr-166	UCMP_PB99123a		United States	Nebraska	Cherry County	Miocene	Early Miocene		Anderson Ranch equivalent		Lacustrine	Woodland-savanna-mosaic
-103.37	42.43	18.5	18.5	Open	Strömberg	Decoupled taxonomic radiation and ecological expansion of open-habitat grasses in the Cenozoic of North America	2005	https://doi.org/10.1073/pnas.0505700102	Phytoliths	2856	North America	Decoupled taxonomic radiation and ecological expansion of open-habitat grasses in the Cenozoic of North America	NE35	Runningwater type section	UCMP_PB99064d		United States	Nebraska	Box Butte County	Miocene	Early Miocene		Running-water		Fluvial	Woodland-savanna-mosaic
-103.04	42.48	18.1	18.1	Open	Strömberg	Decoupled taxonomic radiation and ecological expansion of open-habitat grasses in the Cenozoic of North America	2005	https://doi.org/10.1073/pnas.0505700102	Phytoliths	2857	North America	Decoupled taxonomic radiation and ecological expansion of open-habitat grasses in the Cenozoic of North America	NE36	Dunlap Camel Quarry	UCMP_PB99138a		United States	Nebraska	Dawes County	Miocene	Early Miocene		Runningwater		Fluvial	Woodland-savanna-mosaic
-102.02	42.77	18.1	18.1	Open	Strömberg	Decoupled taxonomic radiation and ecological expansion of open-habitat grasses in the Cenozoic of North America	2005	https://doi.org/10.1073/pnas.0505700102	Phytoliths	2858	North America	Decoupled taxonomic radiation and ecological expansion of open-habitat grasses in the Cenozoic of North America	NE37	"10 ft above Aletomeryx Quarry"	UCMP_PB99156a		United States	Nebraska	Cherry County	Miocene	Early Miocene		Runningwater		Lacustrine (oxbow lake on floodplain)	Woodland-savanna-mosaic
-102.59	42.56	17.5	17.5	Open	Strömberg	Decoupled taxonomic radiation and ecological expansion of open-habitat grasses in the Cenozoic of North America	2005	https://doi.org/10.1073/pnas.0505700102	Phytoliths	2860	North America	Decoupled taxonomic radiation and ecological expansion of open-habitat grasses in the Cenozoic of North America	NE39	"Hay Springs Area"	UCMP_PB99154a		United States	Nebraska	Sheridan County	Miocene	Early Miocene		Box Butte	Red Valley	Fluvial	Woodland-savanna-mosaic
-103.07	42.44	17	17	Open	Strömberg	Decoupled taxonomic radiation and ecological expansion of open-habitat grasses in the Cenozoic of North America	2005	https://doi.org/10.1073/pnas.0505700102	Phytoliths	2861	North America	Decoupled taxonomic radiation and ecological expansion of open-habitat grasses in the Cenozoic of North America	NE40	Dawes Clay reference section no. 1	UCMP_PB99066j		United States	Nebraska	Box Butte County	Miocene	Early Miocene		Box Butte	Dawes Clay	Fluvial and/or lacustrian	Woodland-savanna-mosaic
-103.72	42.17	16.1	16.1	Open	Strömberg	Decoupled taxonomic radiation and ecological expansion of open-habitat grasses in the Cenozoic of North America	2005	https://doi.org/10.1073/pnas.0505700102	Phytoliths	2864	North America	Decoupled taxonomic radiation and ecological expansion of open-habitat grasses in the Cenozoic of North America	NE43	Thomson Quarry, Stonehouse Draw	UCMP_PB99143a		United States	Nebraska	Sioux County	Miocene	Early Miocene		Sheep Creek		Fluvial?	Woodland-savanna-mosaic
-102.8	42.64	16.5	16.5	Open	Strömberg	Decoupled taxonomic radiation and ecological expansion of open-habitat grasses in the Cenozoic of North America	2005	https://doi.org/10.1073/pnas.0505700102	Phytoliths	2865	North America	Decoupled taxonomic radiation and ecological expansion of open-habitat grasses in the Cenozoic of North America	NE44	Ginn Quarry	UCMP_PB99144a		United States	Nebraska	Dawes County	Miocene	Early Miocene		Sheep Creek equivalent		Fluvial?	Woodland-savanna-mosaic
-103.72	42.17	15.6	15.6	Open	Strömberg	Decoupled taxonomic radiation and ecological expansion of open-habitat grasses in the Cenozoic of North America	2005	https://doi.org/10.1073/pnas.0505700102	Phytoliths	2866	North America	Decoupled taxonomic radiation and ecological expansion of open-habitat grasses in the Cenozoic of North America	NE45	Echo Quarry	UCMP_PB99137a		United States	Nebraska	Sioux County	Miocene	Late Miocene		Olcott		Fluvial; channel deposit	Woodland-savanna-mosaic
-102.85	42.69	15	15	Open	Strömberg	Decoupled taxonomic radiation and ecological expansion of open-habitat grasses in the Cenozoic of North America	2005	https://doi.org/10.1073/pnas.0505700102	Phytoliths	2868	North America	Decoupled taxonomic radiation and ecological expansion of open-habitat grasses in the Cenozoic of North America	NE47	Observation Quarry	UCMP_PB99148a		United States	Nebraska	Dawes County	Miocene	Late Miocene		Sand Canyon beds		Fluvial?	Woodland-savanna-mosaic
-100.5	42.8	11.8	11.8	Open	Strömberg	Decoupled taxonomic radiation and ecological expansion of open-habitat grasses in the Cenozoic of North America	2005	https://doi.org/10.1073/pnas.0505700102	Phytoliths	2869	North America	Decoupled taxonomic radiation and ecological expansion of open-habitat grasses in the Cenozoic of North America	NE48	Railway Quarry "A"	UCMP_PB99145a		United States	Nebraska	Cherry County	Miocene	Late Miocene		Valentine	Crookston Bridge	Fluvial; channel deposit	Woodland-savanna-mosaic
-99.82	42.73	11.4	11.4	Open	Strömberg	Decoupled taxonomic radiation and ecological expansion of open-habitat grasses in the Cenozoic of North America	2005	https://doi.org/10.1073/pnas.0505700102	Phytoliths	2870	North America	Decoupled taxonomic radiation and ecological expansion of open-habitat grasses in the Cenozoic of North America	NE49	Devil's Gulch Horse Quarry	UCMP_PB99140a		United States	Nebraska	Keya Paha County	Miocene	Late Miocene		Valentine	Devil's Gulch	Fluvial; channel deposit	Woodland-savanna-mosaic
-100.82	42.75	10.8	10.8	Open	Strömberg	Decoupled taxonomic radiation and ecological expansion of open-habitat grasses in the Cenozoic of North America	2005	https://doi.org/10.1073/pnas.0505700102	Phytoliths	2871	North America	Decoupled taxonomic radiation and ecological expansion of open-habitat grasses in the Cenozoic of North America	NE50	Burge Quarry	UCMP_PB99141a		United States	Nebraska	Cherry County	Miocene	Late Miocene		Valentine	Burge Mbr	Fluvial; channel deposit	Woodland-savanna-mosaic
-99.94	42.71	9.5	9.5	Open	Strömberg	Decoupled taxonomic radiation and ecological expansion of open-habitat grasses in the Cenozoic of North America	2005	https://doi.org/10.1073/pnas.0505700102	Phytoliths	2872	North America	Decoupled taxonomic radiation and ecological expansion of open-habitat grasses in the Cenozoic of North America	NE51	Quinn Rhino Quarry	UCMP_PB99149a		United States	Nebraska	Keya Paha County	Miocene	Late Miocene		Ash Hollow	Merritt Dam	Fluvial?	Woodland-savanna-mosaic
-100.27	42.91	9	9	Open	Strömberg	Decoupled taxonomic radiation and ecological expansion of open-habitat grasses in the Cenozoic of North America	2005	https://doi.org/10.1073/pnas.0505700102	Phytoliths	2873	North America	Decoupled taxonomic radiation and ecological expansion of open-habitat grasses in the Cenozoic of North America	NE52	Xmas Quarry	UCMP_PB99142a		United States	Nebraska	Cherry County	Miocene	Late Miocene		Ash Hollow	Merritt Dam	Fluvial; point bar	Woodland-savanna-mosaic
-106.03	35.99	15.8	15.8	Closed	Strömberg	Decoupled taxonomic radiation and ecological expansion of open-habitat grasses in the Cenozoic of North America	2005	https://doi.org/10.1073/pnas.0505700102	Phytoliths	2874	North America	Decoupled taxonomic radiation and ecological expansion of open-habitat grasses in the Cenozoic of North America	NM2	White Operation Quarry	UCMP_PB99228a		United States	New Mexico	Santa Fe County	Miocene	Middle Miocene		Tesuque	Skull Ridge	Fluvial/lacustrine?	Palm-dominated w/ rare OH grasses
-106.03	35.99	14	13.5	Closed	Strömberg	Decoupled taxonomic radiation and ecological expansion of open-habitat grasses in the Cenozoic of North America	2005	https://doi.org/10.1073/pnas.0505700102	Phytoliths	2875	North America	Decoupled taxonomic radiation and ecological expansion of open-habitat grasses in the Cenozoic of North America	NM3	Santa Cruz 2nd wash #48	UCMP_PB99224a		United States	New Mexico	Santa Fe County	Miocene	Middle Miocene		Tesuque	Pojoaque	Fluvial? Or eolian?	Palm-dominated w/ rare OH grasses
-97.862	42.8165	5.5	5	Open	Strömberg & McInerney	The Neogene transition from C3 to C4 grasslands in North America: Assemblage analysis of fossil phytoliths	2011	https://doi.org/10.1666/09067.1	Phytoliths	2877	North America	The Neogene transition from C3 to C4 grasslands in North America: Assemblage analysis of fossil phytoliths	South of Santee_2		LS-27-97		United States	Nebraska	Know County	Miocene	Late Miocene		Santee		Paleosol/fluvial	Woodland-savanna-mosaic
-103.773	41.524	9	5	Open	Strömberg & McInerney	The Neogene transition from C3 to C4 grasslands in North America: Assemblage analysis of fossil phytoliths	2011	https://doi.org/10.1666/09067.1	Phytoliths	2881	North America	The Neogene transition from C3 to C4 grasslands in North America: Assemblage analysis of fossil phytoliths	Van Pelt Ranch_site 2_4		LS-1-97*		United States	Nebraska	Banner County	Miocene	Late Miocene		Ash Hollow		Paleosol/fluvial	Woodland-savanna-mosaic
-103.625	41.1778	9	5	Open	Strömberg & McInerney	The Neogene transition from C3 to C4 grasslands in North America: Assemblage analysis of fossil phytoliths	2011	https://doi.org/10.1666/09067.1	Phytoliths	2885	North America	The Neogene transition from C3 to C4 grasslands in North America: Assemblage analysis of fossil phytoliths	South_of_Kimball		Kim-A-2		United States	Nebraska	Kimball County	Miocene	Late Miocene		Ash Hollow		Paleosol/fluvial	Woodland-savanna-mosaic
-100.022	42.8244	10	9	Open	Strömberg & McInerney	The Neogene transition from C3 to C4 grasslands in North America: Assemblage analysis of fossil phytoliths	2011	https://doi.org/10.1666/09067.1	Phytoliths	2886	North America	The Neogene transition from C3 to C4 grasslands in North America: Assemblage analysis of fossil phytoliths	Nature Conservancy		LS-23-97		United States	Nebraska	Brown County	Miocene	Late Miocene		Ash Hollow	Merritt Dam	Paleosol/fluvial	Woodland-savanna-mosaic
-102.132	41.2649	10.8	9.5	Open	Strömberg & McInerney	The Neogene transition from C3 to C4 grasslands in North America: Assemblage analysis of fossil phytoliths	2011	https://doi.org/10.1666/09067.1	Phytoliths	2887	North America	The Neogene transition from C3 to C4 grasslands in North America: Assemblage analysis of fossil phytoliths	Ash Hollow State Park_1		LS-19-97		United States	Nebraska	Garden County	Miocene	Late Miocene		Ash Hollow	Merritt Dam	Paleosol/fluvial	Woodland-savanna-mosaic
-99.8302	37.4255	9	5	Open	Strömberg & McInerney	The Neogene transition from C3 to C4 grasslands in North America: Assemblage analysis of fossil phytoliths	2011	https://doi.org/10.1666/09067.1	Phytoliths	2894	North America	The Neogene transition from C3 to C4 grasslands in North America: Assemblage analysis of fossil phytoliths	Clark Co. State Park_3		LS-35-97*		United States	Kansas	Clark County	Miocene	Late Miocene		Ogallala		Paleosol/fluvial	Woodland-savanna-mosaic
-99.5385	39.0011	8	8	Open	Strömberg & McInerney	The Neogene transition from C3 to C4 grasslands in North America: Assemblage analysis of fossil phytoliths	2011	https://doi.org/10.1666/09067.1	Phytoliths	2896	North America	The Neogene transition from C3 to C4 grasslands in North America: Assemblage analysis of fossil phytoliths	Thomasson_Site 7_1		LS-41-97*		United States	Kansas	Ellis County	Miocene	Late Miocene		Ogallala		Paleosol/fluvial	Woodland-savanna-mosaic
-74.76	39.43	22	15	Closed	Owens et al. (Graham, 1999)	Stratigraphy of the Tertiary sediments in a 945-foot-deep corehole near Mays Landing in the southeastern New Jersey coastal plain	1988	https://doi.org/10.3133/pp1484	Palynoflora	2963	North America	Stratigraphy of the Tertiary sediments in a 945-foot-deep corehole near Mays Landing in the southeastern New Jersey coastal plain	Mays Landing ACGS-4 corehole	middle sequence	335ft		United States	New Jersey	Atlantic	Miocene	Early-Early Middle Miocene	Microfossils	Kirkwood Formation		Prodeltaic	Beech-dominated forest?
-73.05	43.84	25	10	Closed	Traverse	Palynofloral geochronology of the Brandon Lignite of Vermont, USA	1994	https://doi.org/10.1016/0034-6667(94)90080-9	Pollen	2986	North America	Palynofloral geochronology of the Brandon Lignite of Vermont, USA	Brandon Lignite				United States	Vermont	Rutland	Miocene	Early Miocene		At or near the contact of the Cheshire Quartzite and Dunham Dolomite of the Green Mountains		River-swamps, as currently found in the Atlantic-Gulf Coastal Plain (from Traverse, 1955)	Subtropical floodplain/bay/swamp flora (from Traverse, 1955)
-103.79	42.19	20.4	12.4	Open	Thomasson	Fossil Grass Anthoecia and Other Plant Fossils from Arthropod Burrows in the Miocene of Western Nebraska	1982	Online ISSN 1937-2337; Print ISSN 0022-3360	Macrofossil (fossilized anthoecia)	2987	North America	Fossil Grass Anthoecia and Other Plant Fossils from Arthropod Burrows in the Miocene of Western Nebraska	J.R.T. "seed" site 64, Locality A				United States	Nebraska	Sioux County	Miocene	Early Miocene	Lithology; bounded above by fission-track zircon dating on ash bed (16.1+/-3.7 Ma)	Sheep Creek Formation		Fossils found in both sediment- and ash-filled arthropod burrows, unknown specific environment	Grasses present
-98.23	42.39	23	16	Open	Thomasson	Late Miocene Plants From Northeastern Nebraska	1987	https://doi.org/10.1017/S0022336000029413	Macrofossil (Seeds, fruits, leaf-sheath fragments)	2993	North America	Late Miocene Plants From Northeastern Nebraska	Sunrise Slide		60		United States	Nebraska	Antelope County	Miocene	Early Miocene		Valentine Formation	Crookston Bridge Member
-119	46	10	5	Closed	Leopold & Denton	Comparative age of grassland and steppe east and west of the northern rocky mountains	1987	https://doi.org/10.2307/2399452	Pollen	3004	North America	Comparative age of grassland and steppe east and west of the northern rocky mountains	Hanford Site		Drill Hole 3	434 ft; sample 4/37	United States	Washington	Benton	Miocene/Pliocene	Late Miocene - early Late Pliocene		Lowermost Ringold Formation		Floodplain environment (shifting riparian environments)	Riparian Woodland (Two pollen diagrams, each beginning in fine-grained sediments, register a rich Taxodiaceae-type swamp association‚Ä¶This phase is followed by increases in bottomland/slope hardwoods, and finally Cedrus and Pinus dominate. Herbs and xeric elements are always present in trace amounts)
-115	42	3.4	2.6	Open	Leopold & Denton	Comparative age of grassland and steppe east and west of the northern rocky mountains	1987	https://doi.org/10.2307/2399452	Pollen	3042	North America	Comparative age of grassland and steppe east and west of the northern rocky mountains	Hagerman area		D1711		United States	Idaho	Gooding	Pliocene	Late Pliocene		Glenns Ferry Formation		Lacustrine	Mosaic stepe
-115	42	16	5.3	Closed	Leopold & Denton	Comparative age of grassland and steppe east and west of the northern rocky mountains	1987	https://doi.org/10.2307/2399452	Pollen	3049	North America	Comparative age of grassland and steppe east and west of the northern rocky mountains	Snake River Plain		D1208-3		United States	Idaho	Gooding	Miocene	Mid-Late Miocene		Jenny Creen Formation			Deciduous and conifer forest with declinging hardwoods
-107	40	20.6	16.3	Open	Leopold & Denton	Comparative age of grassland and steppe east and west of the northern rocky mountains	1987	https://doi.org/10.2307/2399452	Pollen	3055	North America	Comparative age of grassland and steppe east and west of the northern rocky mountains	Split Rock type section		D1309		United States	Wyoming	Natrona	Miocene	Early Miocene	Land Mammal Ages (unspecified vertebrates collected from formation)	Split Rock Formation		Lacustrine (old lake bed)	Mosaic steppe
-107	41	20.6	16.3	Open	Leopold & Denton	Comparative age of grassland and steppe east and west of the northern rocky mountains	1987	https://doi.org/10.2307/2399452	Pollen	3058	North America	Comparative age of grassland and steppe east and west of the northern rocky mountains	Upper part of Split Rock Formation		D3319 (-D/E)		United States	Wyoming	Carbon	Miocene	Early Miocene	Land Mammal Ages (unspecified vertebrates collected from formation)	Split Rock Formation		Lacustrine (old lake bed)	Mosaic steppe
-107	41	16.3	13.6	Open	Leopold & Denton	Comparative age of grassland and steppe east and west of the northern rocky mountains	1987	https://doi.org/10.2307/2399452	Pollen	3059	North America	Comparative age of grassland and steppe east and west of the northern rocky mountains	Saratoga Valley (Love locality L59-49)		D1540		United States	Wyoming	Carbon	Miocene	Middle Miocene	Land Mammal Ages (unspecified vertebrates collected from formation)	Saratoga Valley		Lacustrine (old lake bed)	Mosaic steppe
-114.1	42.24	13.6	10.3	Closed	Taggart & Cross	Plant successions and interruptions in Miocene volcanic deposits, Pacific Northwest	1990	https://doi.org/10.1130/SPE244	Pollen/Spores	3100	North America	Plant successions and interruptions in Miocene volcanic deposits, Pacific Northwest	Trapper Creek				United States	Idaho		Miocene	Middle Miocene	North American Land Mammal Age			Lacustrine	Temperate conifer forest (dominated by montane conifers and some pine (broadleaves virtually excluded))
-118.81	43.74	13.6	10.3	Closed	Taggart & Cross	Plant successions and interruptions in Miocene volcanic deposits, Pacific Northwest	1990	https://doi.org/10.1130/SPE244	Pollen/Spores	3102	North America	Plant successions and interruptions in Miocene volcanic deposits, Pacific Northwest	P4128 of Stinking Water				United States	Oregon		Miocene	Middle Miocene	North American Land Mammal Age			Lacustrine	Broadleaf forest
-117.03	43.26	16.3	13.6	Closed	Taggart & Cross	Plant successions and interruptions in Miocene volcanic deposits, Pacific Northwest	1990	https://doi.org/10.1130/SPE244	Pollen/Spores	3107	North America	Plant successions and interruptions in Miocene volcanic deposits, Pacific Northwest	3 of Succor Creek				United States	Oregon-Idaho border		Miocene	Middle Miocene	North American Land Mammal Age			Lacustrine	Mixed cool forest (Lowland broadleaf forest with local upland conifer forest)
-99.76	39.9	5.3	3.6	Open	Elias et al.	Tertiary Prairie Grasses and Other Herbs From the High Plains	1942	https://doi.org/10.1130/SPE41	Macrofossil (fossil seeds)	3111	North America	Tertiary Prairie Grasses and Other Herbs From the High Plains	Calvert				United States	Kansas	Norton County	Pliocene	Early Pliocene		Ash Hollow		Paleosol (preserved in situ)	Prairie grassland
-99.76	39.85	5.3	3.6	Open	Elias et al.	Tertiary Prairie Grasses and Other Herbs From the High Plains	1942	https://doi.org/10.1130/SPE41	Macrofossil (fossil seeds)	3112	North America	Tertiary Prairie Grasses and Other Herbs From the High Plains	Wallace County, Kansas				United States	Kansas	Wallace County	Pliocene	Early Pliocene	Correlation with well-established vertebrate fauna	Ash Hollow		Paleosol (preserved in situ)	Prairie grassland
-101.37	40.42	5.3	3.6	Open	Elias et al.	Tertiary Prairie Grasses and Other Herbs From the High Plains	1942	https://doi.org/10.1130/SPE41	Macrofossil (fossil seeds)	3113	North America	Tertiary Prairie Grasses and Other Herbs From the High Plains	Wauneta				United States	Nebraska	Chase County	Pliocene	Early Pliocene		Ash Hollow		Paleosol (preserved in situ)	Prairie grassland
-99.54	39.95	5.3	3.6	Open	Elias et al.	Tertiary Prairie Grasses and Other Herbs From the High Plains	1942	https://doi.org/10.1130/SPE41	Macrofossil (fossil seeds)	3114	North America	Tertiary Prairie Grasses and Other Herbs From the High Plains	Long Island				United States	Kansas	Phillips County	Pliocene	Early Pliocene		Ash Hollow		Paleosol (preserved in situ)	Prairie grassland
-102.2	39.9	5.3	3.6	Open	Elias et al.	Tertiary Prairie Grasses and Other Herbs From the High Plains	1942	https://doi.org/10.1130/SPE41	Macrofossil (fossil seeds)	3115	North America	Tertiary Prairie Grasses and Other Herbs From the High Plains	Beecher Island				United States	Colorado	Yuma County	Pliocene	Early Pliocene		Ash Hollow		Paleosol (preserved in situ)	Prairie grassland
-102.14	41.33	5.3	3.6	Open	Elias et al.	Tertiary Prairie Grasses and Other Herbs From the High Plains	1942	https://doi.org/10.1130/SPE41	Macrofossil (fossil seeds)	3116	North America	Tertiary Prairie Grasses and Other Herbs From the High Plains	Lewellen				United States	Nebraska	Keith County	Pliocene	Early Pliocene		Ash Hollow		Paleosol (preserved in situ)	Prairie grassland
-98.73	39.74	5.3	3.6	Open	Elias et al.	Tertiary Prairie Grasses and Other Herbs From the High Plains	1942	https://doi.org/10.1130/SPE41	Macrofossil (fossil seeds)	3117	North America	Tertiary Prairie Grasses and Other Herbs From the High Plains	Reamsville				United States	Kansas	Smith County	Pliocene	Early Pliocene		Ash Hollow		Paleosol (preserved in situ)	Prairie grassland
-100.2	39.84	5.3	3.6	Open	Elias et al.	Tertiary Prairie Grasses and Other Herbs From the High Plains	1942	https://doi.org/10.1130/SPE41	Macrofossil (fossil seeds)	3118	North America	Tertiary Prairie Grasses and Other Herbs From the High Plains	Norkatur				United States	Kansas	Decatur County	Pliocene	Early Pliocene		Ash Hollow		Paleosol (preserved in situ)	Prairie grassland
-98.4	41.7	5.3	3.6	Open	Elias et al.	Tertiary Prairie Grasses and Other Herbs From the High Plains	1942	https://doi.org/10.1130/SPE41	Macrofossil (fossil seeds)	3119	North America	Tertiary Prairie Grasses and Other Herbs From the High Plains	Spalding				United States	Nebraska	Greeley County	Pliocene	Early Pliocene		Ash Hollow		Paleosol (preserved in situ)	Prairie grassland
-100.56	38.95	5.3	3.6	Open	Elias et al.	Tertiary Prairie Grasses and Other Herbs From the High Plains	1942	https://doi.org/10.1130/SPE41	Macrofossil (fossil seeds)	3120	North America	Tertiary Prairie Grasses and Other Herbs From the High Plains	Castle Rock				United States	Kansas	Gove County	Pliocene	Early Pliocene		Ash Hollow		Paleosol (preserved in situ)	Prairie grassland
-103.3	42.45	20.6	18.6	Open	Elias et al.	Tertiary Prairie Grasses and Other Herbs From the High Plains	1942	https://doi.org/10.1130/SPE41	Macrofossil (fossil seeds)	3121	North America	Tertiary Prairie Grasses and Other Herbs From the High Plains	Marsland Formation				United States	Nebraska	Dawes County	Miocene		Approximated from stratigraphy	Marsland Formation		Paleosol (preserved in situ)	Prairie grassland
-103.11	41.83	22.6	20.6	Open	Elias et al.	Tertiary Prairie Grasses and Other Herbs From the High Plains	1942	https://doi.org/10.1130/SPE41	Macrofossil (fossil seeds)	3122	North America	Tertiary Prairie Grasses and Other Herbs From the High Plains	Harrison Formation				United States	Nebraska	Morrill County	Miocene		Approximated from stratigraphy	Harrison Formation		Paleosol (preserved in situ)	Prairie grassland
-103.3	42.1	18.6	17.6	Open	Elias et al.	Tertiary Prairie Grasses and Other Herbs From the High Plains	1942	https://doi.org/10.1130/SPE41	Macrofossil (fossil seeds)	3123	North America	Tertiary Prairie Grasses and Other Herbs From the High Plains	Spottedtail				United States	Nebraska	Sioux County	Miocene		Approximated from stratigraphy	Sheep Creek Formation	Spottedtail Member	Paleosol (preserved in situ)	Prairie grassland
-102.69	42.68	17.6	16.3	Open	Elias et al.	Tertiary Prairie Grasses and Other Herbs From the High Plains	1942	https://doi.org/10.1130/SPE41	Macrofossil (fossil seeds)	3124	North America	Tertiary Prairie Grasses and Other Herbs From the High Plains	Sand Canyon				United States	Nebraska	Sheridan County	Miocene		Approximated from stratigraphy	Sheep Creek Formation	Sand Canyon Member	Paleosol (preserved in situ)	Prairie grassland
-100.56	42.87	5.3	3.6	Open	Elias et al.	Tertiary Prairie Grasses and Other Herbs From the High Plains	1942	https://doi.org/10.1130/SPE41	Macrofossil (fossil seeds)	3125	North America	Tertiary Prairie Grasses and Other Herbs From the High Plains	Valentine				United States	Nebraska	Cherry County	Miocene		Approximated from stratigraphy	Valentine Formation		Paleosol (preserved in situ)	Prairie grassland
-114.6	42.1	7.4	7.4	Open	Davis & Ellis	Early occurrence of sagebrush steppe, Miocene (12 Ma) on the Snake River Plain	2010	https://doi.org/10.1016/j.revpalbo.2010.02.012	Pollen (Palynomorphs)	3848	North America	Early occurrence of sagebrush steppe, Miocene (12 Ma) on the Snake River Plain	Central Snake River Plain		Location #1	1/14 (approximated between localities)	United States	Idaho	Twin Falls	Miocene	Late Miocene	Samples constrained by radiometric dates of past studies in area (interpolation accuracy=+/- 0.1 Ma, given by authors)	Split Rock Formation	Sand Springs Member	Volcanics over paleosols	Sagebrush steppe
-114.68	42.08	7.7	7.7	Open	Davis & Ellis	Early occurrence of sagebrush steppe, Miocene (12 Ma) on the Snake River Plain	2010	https://doi.org/10.1016/j.revpalbo.2010.02.012	Pollen (Palynomorphs)	3849	North America	Early occurrence of sagebrush steppe, Miocene (12 Ma) on the Snake River Plain	Central Snake River Plain		Location #2	2/14 (approximated between localities)	United States	Idaho	Twin Falls	Miocene	Late Miocene	Samples constrained by radiometric dates of past studies in area (interpolation accuracy=+/- 0.1 Ma, given by authors)	Split Rock Formation	Sand Springs Member	Volcanics over paleosols	Sagebrush steppe
-115.22	42.08	8	8	Open	Davis & Ellis	Early occurrence of sagebrush steppe, Miocene (12 Ma) on the Snake River Plain	2010	https://doi.org/10.1016/j.revpalbo.2010.02.012	Pollen (Palynomorphs)	3850	North America	Early occurrence of sagebrush steppe, Miocene (12 Ma) on the Snake River Plain	Central Snake River Plain		Location #3	3/14 (approximated between localities)	United States	Idaho	Owyhee	Miocene	Late Miocene	Samples constrained by radiometric dates of past studies in area (interpolation accuracy=+/- 0.1 Ma, given by authors)	Split Rock Formation	Sand Springs Member	Volcanics over paleosols	Sagebrush steppe
-114.67	42	8.6	8.6	Open	Davis & Ellis	Early occurrence of sagebrush steppe, Miocene (12 Ma) on the Snake River Plain	2010	https://doi.org/10.1016/j.revpalbo.2010.02.012	Pollen (Palynomorphs)	3851	North America	Early occurrence of sagebrush steppe, Miocene (12 Ma) on the Snake River Plain	Central Snake River Plain		Location #4	4/14 (approximated between localities)	United States	Idaho	Twin Falls	Miocene	Late Miocene	Samples constrained by radiometric dates of past studies in area (interpolation accuracy=+/- 0.1 Ma, given by authors)	Split Rock Formation	Sand Springs Member	Volcanics over paleosols	Sagebrush steppe
-113.93	42.08	9.3	9.3	Open	Davis & Ellis	Early occurrence of sagebrush steppe, Miocene (12 Ma) on the Snake River Plain	2010	https://doi.org/10.1016/j.revpalbo.2010.02.012	Pollen (Palynomorphs)	3852	North America	Early occurrence of sagebrush steppe, Miocene (12 Ma) on the Snake River Plain	Central Snake River Plain		Location #5	5/14 (approximated between localities)	United States	Idaho	Twin Falls	Miocene	Late Miocene	Samples constrained by radiometric dates of past studies in area (interpolation accuracy=+/- 0.1 Ma, given by authors)	Split Rock Formation	Grey's Landing Member	Volcanics over paleosols	Sagebrush steppe
-114.3	42.4	10.4	10.4	Open	Davis & Ellis	Early occurrence of sagebrush steppe, Miocene (12 Ma) on the Snake River Plain	2010	https://doi.org/10.1016/j.revpalbo.2010.02.012	Pollen (Palynomorphs)	3854	North America	Early occurrence of sagebrush steppe, Miocene (12 Ma) on the Snake River Plain	Central Snake River Plain		Location #7	7/14 (approximated between localities)	United States	Idaho	Twin Falls	Miocene	Late Miocene	Samples constrained by radiometric dates of past studies in area (interpolation accuracy=+/- 0.1 Ma, given by authors)	Split Rock Formation	Wooden Shoe Butte Member	Volcanics over paleosols	Sagebrush steppe
-114.3	42.42	10.5	10.5	Open	Davis & Ellis	Early occurrence of sagebrush steppe, Miocene (12 Ma) on the Snake River Plain	2010	https://doi.org/10.1016/j.revpalbo.2010.02.012	Pollen (Palynomorphs)	3855	North America	Early occurrence of sagebrush steppe, Miocene (12 Ma) on the Snake River Plain	Central Snake River Plain		Location #8	8/14 (approximated between localities)	United States	Idaho	Twin Falls	Miocene	Late Miocene	Samples constrained by radiometric dates of past studies in area (interpolation accuracy=+/- 0.1 Ma, given by authors)	Split Rock Formation	Deadeye Member	Volcanics over paleosols	Sagebrush steppe
-114.28	42.33	10.55	10.55	Open	Davis & Ellis	Early occurrence of sagebrush steppe, Miocene (12 Ma) on the Snake River Plain	2010	https://doi.org/10.1016/j.revpalbo.2010.02.012	Pollen (Palynomorphs)	3856	North America	Early occurrence of sagebrush steppe, Miocene (12 Ma) on the Snake River Plain	Central Snake River Plain		Location #9	9/14 (approximated between localities)	United States	Idaho	Twin Falls	Miocene	Late Miocene	Samples constrained by radiometric dates of past studies in area (interpolation accuracy=+/- 0.1 Ma, given by authors)	Split Rock Formation	Rabbit Springs Member	Volcanics over paleosols	Sagebrush steppe
-114.01	42.3	10.6	10.6	Open	Davis & Ellis	Early occurrence of sagebrush steppe, Miocene (12 Ma) on the Snake River Plain	2010	https://doi.org/10.1016/j.revpalbo.2010.02.012	Pollen (Palynomorphs)	3857	North America	Early occurrence of sagebrush steppe, Miocene (12 Ma) on the Snake River Plain	Central Snake River Plain		Location #10	10/14 (approximated between localities)	United States	Idaho	Twin Falls	Miocene	Late Miocene	Samples constrained by radiometric dates of past studies in area (interpolation accuracy=+/- 0.1 Ma, given by authors)	Split Rock Formation	Rabbit Springs Member	Volcanics over paleosols	Sagebrush steppe
-114.27	42.33	10.7	10.7	Open	Davis & Ellis	Early occurrence of sagebrush steppe, Miocene (12 Ma) on the Snake River Plain	2010	https://doi.org/10.1016/j.revpalbo.2010.02.012	Pollen (Palynomorphs)	3858	North America	Early occurrence of sagebrush steppe, Miocene (12 Ma) on the Snake River Plain	Central Snake River Plain		Location #11	11/14 (approximated between localities)	United States	Idaho	Twin Falls	Miocene	Late Miocene	Samples constrained by radiometric dates of past studies in area (interpolation accuracy=+/- 0.1 Ma, given by authors)	Split Rock Formation	Steer Basin Member	Volcanics over paleosols	Sagebrush steppe
-114.02	42.3	10.8	10.8	Open	Davis & Ellis	Early occurrence of sagebrush steppe, Miocene (12 Ma) on the Snake River Plain	2010	https://doi.org/10.1016/j.revpalbo.2010.02.012	Pollen (Palynomorphs)	3859	North America	Early occurrence of sagebrush steppe, Miocene (12 Ma) on the Snake River Plain	Central Snake River Plain		Location #12	12/14 (approximated between localities)	United States	Idaho	Twin Falls	Miocene	Late Miocene	Samples constrained by radiometric dates of past studies in area (interpolation accuracy=+/- 0.1 Ma, given by authors)	Split Rock Formation	Steer Basin Member	Volcanics over paleosols	Sagebrush steppe
-114.07	42.15	11.6	11.6	Open	Davis & Ellis	Early occurrence of sagebrush steppe, Miocene (12 Ma) on the Snake River Plain	2010	https://doi.org/10.1016/j.revpalbo.2010.02.012	Pollen (Palynomorphs)	3860	North America	Early occurrence of sagebrush steppe, Miocene (12 Ma) on the Snake River Plain	Central Snake River Plain		Location #13	13/14 (approximated between localities)	United States	Idaho	Twin Falls	Miocene	Late Miocene	Samples constrained by radiometric dates of past studies in area (interpolation accuracy=+/- 0.1 Ma, given by authors)	Split Rock Formation	Steer Basin Member	Volcanics over paleosols	Sagebrush steppe
-115.67	41.96	12	12	Open	Davis & Ellis	Early occurrence of sagebrush steppe, Miocene (12 Ma) on the Snake River Plain	2010	https://doi.org/10.1016/j.revpalbo.2010.02.012	Pollen (Palynomorphs)	3861	North America	Early occurrence of sagebrush steppe, Miocene (12 Ma) on the Snake River Plain	Central Snake River Plain		Location #14	14/14 (approximated between localities)	United States	Nevada	Elko	Miocene	Late Miocene	Samples constrained by radiometric dates of past studies in area (interpolation accuracy=+/- 0.1 Ma, given by authors)	Split Rock Formation	Ibex Peak	Volcanics over paleosols	Sagebrush steppe
-112.55	41.2	3.3	3.3	Open	Davis & Moutoux	Tertiary and Quaternary vegetation history of the Great Salt Lake, Utah, USA	1998	https://doi.org/10.1023/A:1007959203433	Pollen	3873	North America	Tertiary and Quaternary vegetation history of the Great Salt Lake, Utah, USA	Great Salt Lake Wells - Bridge Well			sample 12/69	United States	Utah	Box Elder	Pliocene		Chronologic control provided by radiomatric and fission track dating where possible, as well as tephra analysis. Interpolated between (From Fig 2)			Lacustrine	Sagebrush steppe
-112.55	41.2	5.1	5.1	Open	Davis & Moutoux	Tertiary and Quaternary vegetation history of the Great Salt Lake, Utah, USA	1998	https://doi.org/10.1023/A:1007959203433	Pollen	3892	North America	Tertiary and Quaternary vegetation history of the Great Salt Lake, Utah, USA	Great Salt Lake Wells - Bridge Well			sample 31/69	United States	Utah	Box Elder	Pliocene		Chronologic control provided by radiomatric and fission track dating where possible, as well as tephra analysis. Interpolated between (From Fig 2)			Lacustrine	Sagebrush steppe
-112.55	41.2	5.8	5.8	Open	Davis & Moutoux	Tertiary and Quaternary vegetation history of the Great Salt Lake, Utah, USA	1998	https://doi.org/10.1023/A:1007959203433	Pollen	3899	North America	Tertiary and Quaternary vegetation history of the Great Salt Lake, Utah, USA	Great Salt Lake Wells - Bridge Well			sample 38/69	United States	Utah	Box Elder	Miocene		Chronologic control provided by radiomatric and fission track dating where possible, as well as tephra analysis. Interpolated between (From Fig 2)			Lacustrine	Desert vegetation
-112.55	41.2	7.5	7.5	Open	Davis & Moutoux	Tertiary and Quaternary vegetation history of the Great Salt Lake, Utah, USA	1998	https://doi.org/10.1023/A:1007959203433	Pollen	3904	North America	Tertiary and Quaternary vegetation history of the Great Salt Lake, Utah, USA	Great Salt Lake Wells - Bridge Well			sample 43/69	United States	Utah	Box Elder	Miocene		Chronologic control provided by radiomatric and fission track dating where possible, as well as tephra analysis. Interpolated between (From Fig 2)			Lacustrine	Desert vegetation
-112.55	41.2	12	12	Open	Davis & Moutoux	Tertiary and Quaternary vegetation history of the Great Salt Lake, Utah, USA	1998	https://doi.org/10.1023/A:1007959203433	Pollen	3922	North America	Tertiary and Quaternary vegetation history of the Great Salt Lake, Utah, USA	Great Salt Lake Wells - Bridge Well			sample 61/69	United States	Utah	Box Elder	Miocene		Chronologic control provided by radiomatric and fission track dating where possible, as well as tephra analysis. Interpolated between (From Fig 2)			Lacustrine	Desert vegetation
-111	44	9.2	9.2	Open	Barnosky	Late Miocene Vegetational and Climatic Variations Inferred from a Pollen Record in northwest Wyoming	1984	https://doi.org/10.1126/science.223.4631.49	Pollen	4036	North America	Late Miocene Vegetational and Climatic Variations Inferred from a Pollen Record in northwest Wyoming	upper Teewinot lake beds exposed along the lower Gros Ventre River		Zone T2	sample 49/65	United States	Wyoming	Teton	Miocene	Late Miocene	K/Ar age of 9.2 Ma for formation and vertebrate assemblage (entire 62m deposited in 30-300 ky)	Teewinot Formation		Lacustrine	Open woodland
-73.05	43.83	23	16	Closed	Tiffney	Re-evaluation of the age of the Brandon Lignite (Vermont, USA) based on plant megafossils	1994	https://doi.org/10.1016/0034-6667(94)90081-7	Macrofossil	5057	North America	Re-evaluation of the age of the Brandon Lignite (Vermont, USA) based on plant megafossils	Brandon Lignite flora II				United States	Vermont		Miocene	Early Miocene	Biostratigraphy, climatic comparisons	Brandon Lignite		river swamp	Broadleaved evergreen forest
-100	42.5	14	13	Open	Axelrod	Rise of the grassland biome, Central North America	1985	https://doi.org/10.1007/BF02861083	Macrofossil, pollen	5059	North America	Rise of the grassland biome, Central North America	Kilgore flora				United States	Nebraska		Miocene	Middle Miocene	MacGinite, 1962	Valentine Formation	basal	Fluvial	Open woodland
-100.5	36.8	12	10	Open	Axelrod	Rise of the grassland biome, Central North America	1985	https://doi.org/10.1007/BF02861083	Macrofossil	5060	North America	Rise of the grassland biome, Central North America	Beaver County flora				United States	Oklahoma		Miocene	Late Miocene				Fluvial	Open woodland
-101	35	12	10	Open	Axelrod	Rise of the grassland biome, Central North America	1985	https://doi.org/10.1007/BF02861083	Macrofossil	5061	North America	Rise of the grassland biome, Central North America	Clarendon, TX flora				United States	Texas		Miocene	Late Miocene				Fluvial	Open woodland
-101.2	38.8	6	5	Open	Axelrod	Rise of the grassland biome, Central North America	1985	https://doi.org/10.1007/BF02861083	Macrofossil	5062	North America	Rise of the grassland biome, Central North America	Logan County flora				United States	Kansas	Logan County	Miocene/Pliocene	Latest Miocene-Earliest Pliocene	Climatic tendancies, fossil mammal assemblage (Neohipparion, Nannippus, and Dipoides), fossil seed zones (Panicum elegans Elias and Krynitzkia chaneyi Elias)			Fluvial	Lightly wooded grasslands
-117.68	39	15.6	15.6	Closed	Axelrod (Graham, 1999)	The Early Miocene Buffalo Canyon flora of western Nevada	1991		Macrofossil	5063	North America	The Early Miocene Buffalo Canyon flora of western Nevada	Buffalo Canyon flora				United States	Nevada	Nye	Miocene	Middle Miocene	K/Ar on a welded tuff (Axelrod claims 18Ma +/- 1.1, but Graham lists 15.6)	Buffalo Canyon Formation	Lower	Lacustrine	Mixed conifer-deciduous hardwood forest, Broad-leaved evergreen forest
-114.09	42.25	16.3	15	Closed	Axelrod (Graham, 1999)	The Miocene Trapper Creek flora of southern Idaho	1964		Macrofossil	5064	North America	The Miocene Trapper Creek flora of southern Idaho	Goose Creek Basin	Trapper Creek Flora			United States	Idaho	Cassia	Miocene	Middle Miocene	Flora and diatoms within formation, fragmentary Equid teeth, fresh-water gastropods, pollen	Beaverdam Formation	near top	Deltaic	Mixed deciduous hardwood-broadleafed evergreen forest, Deciduous hardwood forest, Conifer-hardwood forest, Montane conifer forest
-117.63	39.39	15.5	15.5	Closed	Axelrod	Miocene floras from the Middlegate Basin, west-central Nevada	1985	ISBN: 0520096959	Macrofossil	5065	North America	Miocene floras from the Middlegate Basin, west-central Nevada	Middlegate flora				United States	Nevada	Churchill County	Miocene	Middle Miocene	Corrected in Wolfe et al., 1997. Originally @18.5Ma by K/Ar on hornblende (+/-2.2Ma)	Middlegate Formation	Upper 10 m	Fluvio-lacustrine	Broadleaved evergreen forest
-89.67	75.37	24.8	21.4	Closed	Whitlock & Dawson (Graham, 1999)	Pollen and vertebrates of the Early Neogene Haughton Formation, Devon Island, Arctic Canada	1990	https://doi.org/10.14430/arctic1628	Pollen	5078	North America	Pollen and vertebrates of the Early Neogene Haughton Formation, Devon Island, Arctic Canada	Haughton Astrobleme		8512 a	sample 12/12 base	Canada	Qikiqtaaluk Region	Devon Island	Miocene	Early Miocene	Formation is sedimentary infilling of crater. Impact dated and deposition of Haughton Fm believed to have occurred well within error bounds. Max: fission track on apetite in impact gneiss (23.4+/-1.4Ma), Min: Ar/Ar analysis on gneiss (22.4+/-1Ma)	Haughton Formation		Lacustrine	Mixed conifer-hardwood forest
-118.46	42.41	23	21	Closed	Axelrod (Graham, 1999; Chaney 1944)	The Alvord Creek Flora	1944		Macrofossil	5079	North America	The Alvord Creek Flora	Alvord Creek flora				United States	Oregon	Harney	Miocene	Early Miocene	Age used given in Graham; Axelrod classifies flora as Pliocene			Volcanics	Mixed conifer-deciduous hardwood forest
-118.11	36.19	17.5	16.1	Open	Axelrod (Graham, 1999; Chaney 1944)	A Miocene Flora from the Western Border of the Mohave Desert	1939		Macrofossil	5080	North America	A Miocene Flora from the Western Border of the Mohave Desert	Tehachapi flora	P3643			United States	California	Tulare	Miocene	Middle Miocene	Proximity to Phillips Ranch faunal locality (numerical age assigned by Channey)	Kinnick Formation		Lacustrine	Upland: evergreen oak-cypress-pinon woodland Lowland: arid subtropical scrub
-151.7	59.4	16.8	15.8	Closed	Wolfe & Tanai (Graham, 1999)	The Miocene Seldovia Point flora from the Kenai Group, Alaska	1980		Palynoflora	5082	North America	The Miocene Seldovia Point flora from the Kenai Group, Alaska	Seldovia Point flora		9856		United States	Alaska	Cook Inlet	Miocene	Early/Middle Miocene	Based on known stratigraphic ranges of Seldovia Point dicotyledonous species in Japan and conterminous United States	Kenia Group		Fluvial	Conifer forest
-74.33	40.03	11	11	Closed	Rachele (Geller & Rachele, 1983; Graham, 1999)	Palynology of the legler lignite: A deposit in the tertiary cohansey formation of New Jersey, U.S.A.	1976	https://doi.org/10.1016/0034-6667(76)90004-X	Palynoflora	5138	North America	Palynology of the legler lignite: A deposit in the tertiary cohansey formation of New Jersey, U.S.A.	Legler lignite paleoflora				United States	New Jersey	Lakefurst	Miocene	Late Miocene	Statigraphic constraints	Cohansey		Fluvial	Evergreen and deciduous mixed forest
-77.4	37.5	7.2	3.6	Closed	Groot (Graham, 1999)	Palynological evidence for Late Miocene, Pliocene and Early Pleistocene climate changes in the middle U.S. Atlantic Coastal Plain	1991	https://doi.org/10.1016/0277-3791(91)90015-M	Palynoflora	5202	North America	Palynological evidence for Late Miocene, Pliocene and Early Pleistocene climate changes in the middle U.S. Atlantic Coastal Plain			58038		United States	Virginia		Miocene-Pliocene	Late Miocene/Early Pliocene	Transgresive sequence	Eastover		Marsh	Deciduous forest
-76.8	38.7	7.2	5.3	Closed	Groot (Graham, 1999)	Palynological evidence for Late Miocene, Pliocene and Early Pleistocene climate changes in the middle U.S. Atlantic Coastal Plain	1991	https://doi.org/10.1016/0277-3791(91)90015-M	Palynoflora	5205	North America	Palynological evidence for Late Miocene, Pliocene and Early Pleistocene climate changes in the middle U.S. Atlantic Coastal Plain			58035		United States	Maryland		Miocene	Late Miocene		Brandywine		Fluvial	Deciduous forest
-75.2	38.5	7.2	3.6	Closed	Groot (Graham, 1999)	Palynological evidence for Late Miocene, Pliocene and Early Pleistocene climate changes in the middle U.S. Atlantic Coastal Plain	1991	https://doi.org/10.1016/0277-3791(91)90015-M	Palynoflora	5208	North America	Palynological evidence for Late Miocene, Pliocene and Early Pleistocene climate changes in the middle U.S. Atlantic Coastal Plain			83094		United States	Delaware		Miocene-Pliocene	Late Miocene/Early Pliocene	Similarity to Eastover and Brandywine floras	Bethany		Deltaic	Deciduous forest
-75.5	38.6	7.2	3.6	Closed	Groot (Graham, 1999)	Palynological evidence for Late Miocene, Pliocene and Early Pleistocene climate changes in the middle U.S. Atlantic Coastal Plain	1991	https://doi.org/10.1016/0277-3791(91)90015-M	Palynoflora	5210	North America	Palynological evidence for Late Miocene, Pliocene and Early Pleistocene climate changes in the middle U.S. Atlantic Coastal Plain			83217		United States	Delaware		Miocene-Pliocene	Late Miocene/Early Pliocene	Similarity to Eastover and Brandywine floras	Bethany or lower Beaverdam		Deltaic	Deciduous forest
-76.4	36.75	4	3	Closed	Groot (Graham, 1999)	Palynological evidence for Late Miocene, Pliocene and Early Pleistocene climate changes in the middle U.S. Atlantic Coastal Plain	1991	https://doi.org/10.1016/0277-3791(91)90015-M	Palynoflora	5211	North America	Palynological evidence for Late Miocene, Pliocene and Early Pleistocene climate changes in the middle U.S. Atlantic Coastal Plain			58022		United States	Virginia		Pliocene	Late Pliocene	(H. Dowsett, oral commun.)	Yorktown		Marine	Deciduous forest
-75.1	38.6	3.6	2.6	Closed	Groot (Graham, 1999)	Palynological evidence for Late Miocene, Pliocene and Early Pleistocene climate changes in the middle U.S. Atlantic Coastal Plain	1991	https://doi.org/10.1016/0277-3791(91)90015-M	Palynoflora	5214	North America	Palynological evidence for Late Miocene, Pliocene and Early Pleistocene climate changes in the middle U.S. Atlantic Coastal Plain			41109		United States	Delaware		Pliocene	Late Pliocene		Beaverdam	Upper	Estuarine	Deciduous forest
-76.82	38.72	10	6	Closed	MacCartan et al. (Graham, 1999)	Late Tertiary floral assemblage from upland gravel deposits of the southern Maryland Coastal Plain	1990	https://doi.org/10.1130/0091-7613(1990)018<0311:LTFAFU>2.3.CO;2	Macrofossil, palynoflora	5217	North America	Late Tertiary floral assemblage from upland gravel deposits of the southern Maryland Coastal Plain	Brandywine deposit				United States	Maryland	Brandywine	Miocene	Late Miocene	Stratigraphic and floral relationship to Eastover, St. Mary's, and Yorkshire formations	Brandywine		Fluvial	Deciduous forest
-119.6	39.8	15.6	15.6	Closed	Axelrod (Graham, 1999)	The Middle Miocene Pyramid flora of western Nevada	1992	http://pi.lib.uchicago.edu/1001/cat/bib/2498024	Macrofossil	5230	North America	The Middle Miocene Pyramid flora of wetern Nevada	Pyramid				United States	Nevada	Washoe	Miocene	Middle Miocene	Interbedded basalts	Pyramid Formation		Lacustrine	Deciduous forest, Mixed conifer forest, Broadleaved sclerophyll forest
-117.5	38	16.4	15.1	Closed	Axelrod (Graham, 1999)	Miocene floristic change at 15 Ma, Nevada to Washington	1992		Macrofossil?	5232	North America	Miocene floristic change at 15Ma, Nevada to Washington	Fingerrock				United States	Nevada	Esmerelda	Miocene	Early Miocene	Andesite flows and breccias	Fingerrock Formation	Lower		Deciduous forest
-119.33	39.6	14.8	14.7	Closed	Axelrod (Graham, 1999)	Miocene floristic change at 15 Ma, Nevada to Washington	1992		Macrofossil?	5234	North America	Miocene floristic change at 15Ma, Nevada to Washington	Purple Mountain				United States	Nevada	Washoe	Miocene	Middle Miocene	Bonham, 1969				Mixed-conifer forest, broad-leaved sclerophyll forest
-119.8	41.8	16	16	Closed	Axelrod (Graham, 1999)	Miocene floristic change at 15 Ma, Nevada to Washington	1992		Macrofossil?	5235	North America	Miocene floristic change at 15Ma, Nevada to Washington	49-Camp				United States	Nevada	Washoe	Miocene	Middle Miocene	Barstovian fauna (Bonham, 1969)	High Rock Sequence			Mixed-conifer forest
-119.29	41.4	16	16	Closed	Axelrod (Graham, 1999)	Miocene floristic change at 15 Ma, Nevada to Washington	1992		Macrofossil?	5236	North America	Miocene floristic change at 15Ma, Nevada to Washington	Gillam Spring				United States	Nevada	Humbolt	Miocene	Middle Miocene	Barstovian fauna (Bonham, 1969)	High Rock Sequence		Lacustrine	Mixed-conifer forest, broad-leaved sclerophyll forest
-116.26	47.02	23	11.6	Closed	Smiley & Rember (Graham, 1999)	Physical setting of the Miocene Clarkia fossil beds, northern Idaho AND Composition of the Miocene Clarkia Flora	1985		Macrofossil, pollen	5237	North America	Physical setting of the Miocene Clarkia fossil beds, northern Idaho AND Composition of the Miocene Clarkia Flora	Clarkia				United States	Idaho	Shoshone	Miocene	Early-Middle Miocene	Floral/Faunal associations, radiometric dates ranging from 22-12.8Ma, petrologic/chemical correlations			Lacustrine	Mixed mesophytic forest
-116.26	46.94	16	16	Closed	Smiley et al. (Graham, 1999)	Preservation of Miocene fossils in unoxidized lake deposits, Clarkia, Idaho	1985		Macrofossils, palynoflora	5238	North America	Preservation of Miocene fossils in unoxidized lake deposits, Clarkia, Idaho	Clarkia				United States	Idaho	Shoshone	Miocene	Middle Miocene	N/A (Graham, 1999)			Lacustrine	Mixed mesophytic forest
-115.57	49.68	14.5	14.5	Closed	Manchester et al. (Graham, 1999)	Nordenskioldia and Trochodendron (trochondendraceae) from the Miocene of northwestern North America	1991	https://doi.org/10.1086/337898	Macrofossil	5239	North America	Nordenskioldia and Trochodendron (trochondendraceae) from the Miocene of northwestern North America	Kootenay Valley				Canada	British Columbia	Kootenay Valley	Miocene	Middle Miocene	Lateral to or interbedded with Priest Rapids member of Wanapum Basalt formation, dated radiometrically	Columbia River Basalt Group		Lacustrine	Mixed mesophytic forest
-118.95	47.92	14.5	14.5	Closed	Manchester et al. (Graham, 1999)	Nordenskioldia and Trochodendron (trochondendraceae) from the Miocene of northwestern North America	1991	https://doi.org/10.1086/337898	Macrofossil	5240	North America	Nordenskioldia and Trochodendron (trochondendraceae) from the Miocene of northwestern North America	USGS 9068				United States	Washington	Grand Coulee	Miocene	Middle Miocene	Lateral to or interbedded with Priest Rapids member of Wanapum Basalt formation, dated radiometrically	Columbia River Basalt Group		Lacustrine	Mixed mesophytic forest
-117.31	47.69	14.5	14.5	Closed	Manchester et al. (Graham, 1999)	Nordenskioldia and Trochodendron (trochondendraceae) from the Miocene of northwestern North America	1991	https://doi.org/10.1086/337898	Macrofossil	5242	North America	Nordenskioldia and Trochodendron (trochondendraceae) from the Miocene of northwestern North America	USGS 7598				United States	Washington	Spokane	Miocene	Middle Miocene	Lateral to or interbedded with Priest Rapids member of Wanapum Basalt formation, dated radiometrically	Columbia River Basalt Group		Lacustrine	Mixed mesophytic forest
-116.35	47.11	14.5	14.5	Closed	Manchester et al. (Graham, 1999)	Nordenskioldia and Trochodendron (trochondendraceae) from the Miocene of northwestern North America	1991	https://doi.org/10.1086/337898	Macrofossil	5245	North America	Nordenskioldia and Trochodendron (trochondendraceae) from the Miocene of northwestern North America	UIMM P-37				United States	Idaho	Emerald Creek	Miocene	Middle Miocene	Lateral to or interbedded with Priest Rapids member of Wanapum Basalt formation, dated radiometrically	Columbia River Basalt Group		Lacustrine	Mixed mesophytic forest
-116.25	46.99	14.5	14.5	Closed	Manchester et al. (Graham, 1999)	Nordenskioldia and Trochodendron (trochondendraceae) from the Miocene of northwestern North America	1991	https://doi.org/10.1086/337898	Macrofossil	5247	North America	Nordenskioldia and Trochodendron (trochondendraceae) from the Miocene of northwestern North America	UIMM P-33				United States	Idaho	Clarkia	Miocene	Middle Miocene	Lateral to or interbedded with Priest Rapids member of Wanapum Basalt formation, dated radiometrically	Columbia River Basalt Group		Lacustrine	Mixed mesophytic forest
-116.28	46.77	14.5	14.5	Closed	Manchester et al. (Graham, 1999)	Nordenskioldia and Trochodendron (trochondendraceae) from the Miocene of northwestern North America	1991	https://doi.org/10.1086/337898	Macrofossil	5248	North America	Nordenskioldia and Trochodendron (trochondendraceae) from the Miocene of northwestern North America	UIMM P-35				United States	Idaho	Oviatt Creek	Miocene	Middle Miocene	Lateral to or interbedded with Priest Rapids member of Wanapum Basalt formation, dated radiometrically	Columbia River Basalt Group		Lacustrine	Mixed mesophytic forest
-116.71	46.49	14.5	14.5	Closed	Manchester et al. (Graham, 1999)	Nordenskioldia and Trochodendron (trochondendraceae) from the Miocene of northwestern North America	1991	https://doi.org/10.1086/337898	Macrofossil	5250	North America	Nordenskioldia and Trochodendron (trochondendraceae) from the Miocene of northwestern North America	USGS 8443				United States	Idaho	Juliaetta	Miocene	Middle Miocene	Lateral to or interbedded with Priest Rapids member of Wanapum Basalt formation, dated radiometrically	Columbia River Basalt Group		Lacustrine	Mixed mesophytic forest
-116.26	46.42	14.5	14.5	Closed	Manchester et al. (Graham, 1999)	Nordenskioldia and Trochodendron (trochondendraceae) from the Miocene of northwestern North America	1991	https://doi.org/10.1086/337898	Macrofossil	5251	North America	Nordenskioldia and Trochodendron (trochondendraceae) from the Miocene of northwestern North America	USGS 8512				United States	Idaho	Orofino	Miocene	Middle Miocene	Lateral to or interbedded with Priest Rapids member of Wanapum Basalt formation, dated radiometrically	Columbia River Basalt Group		Lacustrine	Mixed mesophytic forest
-116.28	45.79	14.5	14.5	Closed	Manchester et al. (Graham, 1999)	Nordenskioldia and Trochodendron (trochondendraceae) from the Miocene of northwestern North America	1991	https://doi.org/10.1086/337898	Macrofossil	5252	North America	Nordenskioldia and Trochodendron (trochondendraceae) from the Miocene of northwestern North America	USGS 8444				United States	Idaho	White Bird	Miocene	Middle Miocene	Lateral to or interbedded with Priest Rapids member of Wanapum Basalt formation, dated radiometrically	Columbia River Basalt Group		Lacustrine	Mixed mesophytic forest
-103.02	46.66	13.1	13.1	Closed	Graham (Graham, 1963; 1999)	The Sucker Creek and Trout Creek Miocene floras of Southeastern Oregon	1965		Macrofossil	5255	North America	The Sucker Creek and Trout Creek Miocene floras of Southeastern Oregon	Trout Creek				United States	Oregon	Stark	Miocene	Middle Miocene	N/A (but listed as "absolute")	Trout Creek Formation		Lacustrine	Deciduous and coniferous mixed forest
-119.47	44.46	15.4	15.4	Closed	Chaney and Axelrod (Graham, 1999)	Miocene floras of the Columbia Plateau. Part I. Composition and interpretation	1959		Macrofossil	5260	North America	Miocene floras of the Columbia Plateau. Part I. Composition and interpretation	Mascall Flora	White Hills	P3735		United States	Oregon	Grant	Miocene	Middle Miocene	Graham, 1999	Mascall Formation		Fluviolacustrine (valley bottoms)	Taxodium swamp forest
-118.76	44.48	16	11.6	Closed	Chaney and Axelrod (Graham, 1999)	Miocene floras of the Columbia Plateau. Part I. Composition and interpretation	1959		Macrofossil	5263	North America	Miocene floras of the Columbia Plateau. Part I. Composition and interpretation	Blue Mountain Flora		P5403		United States	Oregon	Grant	Miocene	Middle Miocene	Stratigraphic occurrence and stage of floral development			Lacustrine	Upland deciduous and coniferous mixed forest
-117.42	47.66	16	5.3	Closed	Knowlton (Pardee & Bryan, 1925; Graham, 1999)	Flora of the Latah Formation of Spokane, Washington, and Coeur D'Alene, Idaho	1926		Macrofossil	5267	North America	Flora of the Latah Formation of Spokane, Washington, and Coeur D'Alene, Idaho	Latah Flora				United States	Washington	Spokane	Miocene	Early-Middle Miocene	Affinity to Clarno, Payette, and Eagle Creek floras	Latah Formation		Fluvial	Lowland taxodiaceae swamp forest; upland deciduous elm, poplar, oak, chestnut forest
-151.17	59.75	5.3	2.6	Closed	Wolfe (Wolfe et al., 1966; Graham, 1999)	Tertiary plants from the Cook Inlet region, Alaska	1966	https://doi.org/10.3133/pp398B	Macrofossil	5270	North America	Tertiary plants from the Cook Inlet region, Alaska	Kachemak Bay		9859		United States	Alaska	Cook Inlet	Miocene	Pliocene	Biostratigraphy (no specifics given)	Kenai Formation			Depauperate forest
-151.7	60.03	5.3	2.6	Closed	Wolfe (Wolfe et al., 1966; Graham, 1999)	Tertiary plants from the Cook Inlet region, Alaska	1966	https://doi.org/10.3133/pp398B	Macrofossil	5271	North America	Tertiary plants from the Cook Inlet region, Alaska	Type Section		9360		United States	Alaska	Cook Inlet	Miocene	Pliocene	Biostratigraphy (no specifics given)	Kenai Formation			Depauperate forest
-150.6	62.42	11.6	5.3	Closed	Wolfe (Wolfe et al., 1966; Graham, 1999)	Tertiary plants from the Cook Inlet region, Alaska	1966	https://doi.org/10.3133/pp398B	Macrofossil	5277	North America	Tertiary plants from the Cook Inlet region, Alaska	Cache Creek		9868		United States	Alaska	Cook Inlet	Miocene	Late Miocene	Biostratigraphy (no specifics given)	Kenai Formation			Deciduous forest
-151.4	61.04	11.6	5.3	Closed	Wolfe (Wolfe et al., 1966; Graham, 1999)	Tertiary plants from the Cook Inlet region, Alaska	1966	https://doi.org/10.3133/pp398B	Macrofossil	5278	North America	Tertiary plants from the Cook Inlet region, Alaska	Chuitna River		4130		United States	Alaska	Cook Inlet	Miocene	Late Miocene	Biostratigraphy (no specifics given)	Kenai Formation			Deciduous forest
-151.29	59.71	11.6	5.3	Closed	Wolfe (Wolfe et al., 1966; Graham, 1999)	Tertiary plants from the Cook Inlet region, Alaska	1966	https://doi.org/10.3133/pp398B	Macrofossil	5281	North America	Tertiary plants from the Cook Inlet region, Alaska	Type Section		4131		United States	Alaska	Cook Inlet	Miocene	Late Miocene	Biostratigraphy (no specifics given)	Kenai Formation			Deciduous forest
-151.75	59.39	11.6	5.3	Closed	Wolfe (Wolfe et al., 1966; Graham, 1999)	Tertiary plants from the Cook Inlet region, Alaska	1966	https://doi.org/10.3133/pp398B	Macrofossil	5287	North America	Tertiary plants from the Cook Inlet region, Alaska	Type Section		9852		United States	Alaska	Cook Inlet	Miocene	Late Miocene	Biostratigraphy (no specifics given)	Kenai Formation			Deciduous forest
-151.25	61.24	16	11.6	Closed	Wolfe (Wolfe et al., 1966; Graham, 1999)	Tertiary plants from the Cook Inlet region, Alaska	1966	https://doi.org/10.3133/pp398B	Macrofossil	5289	North America	Tertiary plants from the Cook Inlet region, Alaska	Beluga Lake		9848		United States	Alaska	Cook Inlet	Miocene	Middle Miocene	Biostratigraphy (no specifics given)	Kenai Formation			Deciduous forest
-150.6	62.42	16	11.6	Closed	Wolfe (Wolfe et al., 1966; Graham, 1999)	Tertiary plants from the Cook Inlet region, Alaska	1966	https://doi.org/10.3133/pp398B	Macrofossil	5292	North America	Tertiary plants from the Cook Inlet region, Alaska	Cache Creek		6063		United States	Alaska	Cook Inlet	Miocene	Middle Miocene	Biostratigraphy (no specifics given)	Kenai Formation			Deciduous forest
-151.77	61.3	16	11.6	Closed	Wolfe (Wolfe et al., 1966; Graham, 1999)	Tertiary plants from the Cook Inlet region, Alaska	1966	https://doi.org/10.3133/pp398B	Macrofossil	5295	North America	Tertiary plants from the Cook Inlet region, Alaska	Capps Glacier		9846		United States	Alaska	Cook Inlet	Miocene	Middle Miocene	Biostratigraphy (no specifics given)	Kenai Formation			Deciduous forest
-149.85	61.63	16	11.6	Closed	Wolfe (Wolfe et al., 1966; Graham, 1999)	Tertiary plants from the Cook Inlet region, Alaska	1966	https://doi.org/10.3133/pp398B	Macrofossil	5297	North America	Tertiary plants from the Cook Inlet region, Alaska	Houston		9365		United States	Alaska	Cook Inlet	Miocene	Middle Miocene	Biostratigraphy (no specifics given)	Kenai Formation			Deciduous forest
-151.53	62.33	16	11.6	Closed	Wolfe (Wolfe et al., 1966; Graham, 1999)	Tertiary plants from the Cook Inlet region, Alaska	1966	https://doi.org/10.3133/pp398B	Macrofossil	5298	North America	Tertiary plants from the Cook Inlet region, Alaska	Mills Creek		6066		United States	Alaska	Cook Inlet	Miocene	Middle Miocene	Biostratigraphy (no specifics given)	Kenai Formation			Deciduous forest
-151.74	59.41	16	11.6	Closed	Wolfe (Wolfe et al., 1966; Graham, 1999)	Tertiary plants from the Cook Inlet region, Alaska	1966	https://doi.org/10.3133/pp398B	Macrofossil	5301	North America	Tertiary plants from the Cook Inlet region, Alaska	Seldovia Point		9857		United States	Alaska	Cook Inlet	Miocene	Middle Miocene	Biostratigraphy (no specifics given)	Kenai Formation			Deciduous forest
-152.61	59.79	23	11.6	Closed	Wolfe (Wolfe et al., 1966; Graham, 1999)	Tertiary plants from the Cook Inlet region, Alaska	1966	https://doi.org/10.3133/pp398B	Macrofossil	5303	North America	Tertiary plants from the Cook Inlet region, Alaska	Chinitna Bay		3505		United States	Alaska	Cook Inlet	Miocene	Early or Middle Miocene	Biostratigraphy (no specifics given)	Kenai Formation			Deciduous forest
-153.29	58.84	23	16	Closed	Wolfe (Wolfe et al., 1966; Graham, 1999)	Tertiary plants from the Cook Inlet region, Alaska	1966	https://doi.org/10.3133/pp398B	Macrofossil	5304	North America	Tertiary plants from the Cook Inlet region, Alaska	Cape Douglas		9761		United States	Alaska	Cook Inlet	Miocene	Early Miocene	Biostratigraphy (no specifics given)	Kenai Formation			Deciduous forest
-149.58	61.32	23	16	Closed	Wolfe (Wolfe et al., 1966; Graham, 1999)	Tertiary plants from the Cook Inlet region, Alaska	1966	https://doi.org/10.3133/pp398B	Macrofossil	5306	North America	Tertiary plants from the Cook Inlet region, Alaska	Eagle River		9864		United States	Alaska	Cook Inlet	Miocene	Early Miocene	Biostratigraphy (no specifics given)	Kenai Formation			Deciduous forest
-152.45	60.29	23	16	Closed	Wolfe (Wolfe et al., 1966; Graham, 1999)	Tertiary plants from the Cook Inlet region, Alaska	1966	https://doi.org/10.3133/pp398B	Macrofossil	5307	North America	Tertiary plants from the Cook Inlet region, Alaska	Harriet and Redoubt Points		9760		United States	Alaska	Cook Inlet	Miocene	Early Miocene	Biostratigraphy (no specifics given)	Kenai Formation			Deciduous forest
-152.32	60.53	23	16	Closed	Wolfe (Wolfe et al., 1966; Graham, 1999)	Tertiary plants from the Cook Inlet region, Alaska	1966	https://doi.org/10.3133/pp398B	Macrofossil	5309	North America	Tertiary plants from the Cook Inlet region, Alaska	Harriet and Redoubt Points		9885		United States	Alaska	Cook Inlet	Miocene	Early Miocene	Biostratigraphy (no specifics given)	Kenai Formation			Deciduous forest
-152.43	60.29	23	16	Closed	Wolfe (Wolfe et al., 1966; Graham, 1999)	Tertiary plants from the Cook Inlet region, Alaska	1966	https://doi.org/10.3133/pp398B	Macrofossil	5311	North America	Tertiary plants from the Cook Inlet region, Alaska	Harriet and Redoubt Points		9887		United States	Alaska	Cook Inlet	Miocene	Early Miocene	Biostratigraphy (no specifics given)	Kenai Formation			Deciduous forest
-152.34	60.37	23	16	Closed	Wolfe (Wolfe et al., 1966; Graham, 1999)	Tertiary plants from the Cook Inlet region, Alaska	1966	https://doi.org/10.3133/pp398B	Macrofossil	5312	North America	Tertiary plants from the Cook Inlet region, Alaska	Harriet and Redoubt Points		9945		United States	Alaska	Cook Inlet	Miocene	Early Miocene	Biostratigraphy (no specifics given)	Kenai Formation			Deciduous forest
-149.15	61.67	23	16	Closed	Wolfe (Wolfe et al., 1966; Graham, 1999)	Tertiary plants from the Cook Inlet region, Alaska	1966	https://doi.org/10.3133/pp398B	Macrofossil	5316	North America	Tertiary plants from the Cook Inlet region, Alaska	Little Susitna River		9866		United States	Alaska	Cook Inlet	Miocene	Early Miocene	Biostratigraphy (no specifics given)	Kenai Formation			Deciduous forest
-149.09	61.7	23	16	Closed	Wolfe (Wolfe et al., 1966; Graham, 1999)	Tertiary plants from the Cook Inlet region, Alaska	1966	https://doi.org/10.3133/pp398B	Macrofossil	5317	North America	Tertiary plants from the Cook Inlet region, Alaska	Tsadaka Canyon		9359		United States	Alaska	Cook Inlet	Miocene	Early Miocene	Biostratigraphy (no specifics given)	Tsadaka Formation			Deciduous forest
-143.17	61.8	16	11.6	Closed	Wolfe & Leoplold (Graham, 1999)	Neogene and early Quaternary vegetation of northwestern North America and northeastern Asia The Bering Land Bridge	1967		Macrofossil and Palynoflora	5319	North America	Neogene and early Quaternary vegetation of northwestern North America and northeastern Asia The Bering Land Bridge	Wrangell Mountains				United States	Alaska	Valdez-Cordova	Miocene	Middle Miocene				Non-marine	Broad-leaved decidous forest
-149.2	62.7	5.3	2.6	Closed	Wolfe & Leoplold (Graham, 1999)	Neogene and early Quaternary vegetation of northwestern North America and northeastern Asia The Bering Land Bridge	1967		Macrofossil and Palynoflora	5322	North America	Neogene and early Quaternary vegetation of northwestern North America and northeastern Asia The Bering Land Bridge	Alaska Range				United States	Alaska	Matanuska-Susitna	Pliocene					Non-marine	Boreal forest
-164.1	65.3	11.6	5.3	Closed	Wolfe & Leoplold (Graham, 1999)	Neogene and early Quaternary vegetation of northwestern North America and northeastern Asia The Bering Land Bridge	1967		Palynoflora	5323	North America	Neogene and early Quaternary vegetation of northwestern North America and northeastern Asia The Bering Land Bridge	Seward Peninsula				United States	Alaska	Nome	Miocene	Late Miocene		Kougarok Grabel	Lower member	Non-marine	Boreal forest
-165.4	64.5	3.6	1.8	Open	Wolfe & Leoplold (Graham, 1999)	Neogene and early Quaternary vegetation of northwestern North America and northeastern Asia The Bering Land Bridge	1967		Palynoflora	5324	North America	Neogene and early Quaternary vegetation of northwestern North America and northeastern Asia The Bering Land Bridge	Submarine Beach				United States	Alaska	Nome	Pliocene-Pleistocene	Late Pliocene-Early Pleistocene				Non-marine	Shrubby vegetation
-70.83	41.35	5.3	2.6	Closed	Frederiksen (Frederiksen, 1989; Graham, 1999)	Stratigraphic, paleoclimatic, and paleogeographic significance of Tertiary sporomorphs from Massachusetts	1984		Palynoflora	5329	North America	Stratigraphic, paleoclimatic, and paleogeographic significance of Tertiary sporomorphs from Massachusetts	Gay Head Cliffs A		R1270A		United States	Massachusetts	Martha's Vineyard	Pliocene		Similarity to R1280			Marine	Low diversity cool temperate forest
-70.83	41.35	16	13.8	Closed	Frederiksen (Frederiksen, 1989; Graham, 1999)	Stratigraphic, paleoclimatic, and paleogeographic significance of Tertiary sporomorphs from Massachusetts	1984		Palynoflora	5331	North America	Stratigraphic, paleoclimatic, and paleogeographic significance of Tertiary sporomorphs from Massachusetts	Gay Head Cliffs B		R1555		United States	Massachusetts	Martha's Vineyard	Miocene	Early Middle Miocene				Marine	Mixed mesophytic forest
-70.82	41.32	16	13.8	Closed	Frederiksen (Frederiksen, 1989; Graham, 1999)	Stratigraphic, paleoclimatic, and paleogeographic significance of Tertiary sporomorphs from Massachusetts	1984		Palynoflora	5332	North America	Stratigraphic, paleoclimatic, and paleogeographic significance of Tertiary sporomorphs from Massachusetts	Zacks Cliffs		R1513		United States	Massachusetts	Martha's Vineyard	Miocene	Early Middle Miocene				Marine	Mixed mesophytic forest
-120.01	46.94	15.5	15.5	Closed	Wheeler & Dillhoff	The middle Miocene wood flora from Vantage, Washington, USA	2009	ISSN 0928-1541	Wood, palynomorphs, macrofossil	5336	North America	The middle Miocene wood flora from Vantage, Washington, USA	Ginkgo Petrified Forest State Park				United States	Washington	Kittitas	Miocene	Middle Miocene	Radiometric (Reidal & Fecht, 1987)	Wanapum Basalt Formation	Frenchman Springs Member	Lacustrine/Volcanic	Mixed mesophytic forest
-85.79	40.45	4	5	Open	Farlow et al.	The Pipe Creek Sinkhole Biota, a Diverse Late Tertiary Continental Fossil Assemblage from Grant County, Indiana	2001	https://doi.org/10.1674/0003-0031(2001)145[0367:TPCSBA]2.0.CO;2	Macrofossil	5478	North America	The Pipe Creek Sinkhole Biota, a Diverse Late Tertiary Continental Fossil Assemblage from Grant County, Indiana	Pipe Creek Sinkhole		Pipe Creek Jr. (Quarry Name)		United States of America	Indiana	Grant County	Pliocene	Early Pliocene	Vertebrates (Tedford et al., 1987)			Sinkhole (pond, marsh?)	Lightly wooded grassland
-116.9	33.9	4.4	3.5	Open	Axelrod	A Pliocene flora from the Mount Eden beds, southern California	1937		Macrofossil?	5479	North America	A Pliocene flora from the Mount Eden beds, southern California	Mount Eden				United States	California	Riverside	Pliocene	Middle Pliocene	Comparison to other floras from area	Mount Eden Formation		Lacustrine	Subdesertic scrub, Savanna, Woodland, Charparral
-121.22	44.75	5.3	3	Closed	Chaney	The Deschutes flora of eastern Oregon	1938		Macrofossil (leaves)	5480	North America	The Deschutes flora of eastern Oregon	Vanora Grande		P3720		United States	Oregon	Jefferson	Pliocene	Early-Middle Pliocene	Composition and climatic condition of the flora, and of the related Dalles and Hood River floras; occurrence of a Hippaion-like horse in Dalles; lithological and structural similarities to other Oregon Pliocene deposits	Deschutes Formation		Fluviolacustrine (calm waters)	Deciduous valley forest
-82.27	27.47	4.5	4	Closed	Willard et al. (Willard, 1993; Graham, 1999)	Terrestrial and marine records of climatic and environmental changes during the Pliocene in subtropical Florida	1993	https://doi.org/10.1130/0091-7613(1993)021<0679:TAMROC>2.3.CO;2	Palynoflora	5485	North America	Terrestrial and marine records of climatic and environmental changes during the Pliocene in subtropical Florida	Quality Aggregates Phase 6 Pit		Pollen Association I	sample 21/25	United States	Florida	Manatee	Pliocene	Late Pliocene	Marine transgressions	Tamami Formation		Marine (Slow, shallow-water sedimentation along a passive margin)	Deciduous and coniferous mixed forest
-82.27	27.47	3	2.5	Closed	Willard et al. (Willard, 1993; Graham, 1999)	Terrestrial and marine records of climatic and environmental changes during the Pliocene in subtropical Florida	1993	https://doi.org/10.1130/0091-7613(1993)021<0679:TAMROC>2.3.CO;2	Palynoflora	5494	North America	Terrestrial and marine records of climatic and environmental changes during the Pliocene in subtropical Florida	Quality Aggregates Phase 6 Pit		Pollen Association III		United States	Florida	Manatee	Pliocene-Pleistocene	Late Pliocene/Earliest Pleistocene	Marine transgressions	Tamami Formation		Marine (Slow, shallow-water sedimentation along a passive margin)	Evergreen and deciduous mixed forest
-83.05	78.37	3.6	2.5	Closed	Ovenden 1993 (Graham, 1999)	Late Tertiary mosses of Ellesmere Island		https://doi.org/10.1016/0034-6667(93)90042-S	Macrofossil (moss, monocot, woody material)	5511	North America	Late Tertiary mosses of Ellesmere Island	Kap Kopenhavn		13a		Canada	Ellesmere Island		Pliocene-Pleistocene	Late Pliocene/Earliest Pleistocene				swamp/bog/pond	Boreal forest
-81.62	77.86	3.6	2.5	Closed	Ovenden 1993 (Graham, 1999)	Late Tertiary mosses of Ellesmere Island		https://doi.org/10.1016/0034-6667(93)90042-S	Macrofossil (moss, monocot, woody material)	5516	North America	Late Tertiary mosses of Ellesmere Island	Kap Kopenhavn		27d		Canada	Ellesmere Island		Pliocene-Pleistocene	Late Pliocene/Earliest Pleistocene				swamp/bog/pond	Boreal forest
-83.93	79.7	3.6	2.5	Closed	Ovenden 1993 (Graham, 1999)	Late Tertiary mosses of Ellesmere Island		https://doi.org/10.1016/0034-6667(93)90042-S	Macrofossil (moss, monocot, woody material)	5520	North America	Late Tertiary mosses of Ellesmere Island	Kap Kopenhavn		40a		Canada	Ellesmere Island		Pliocene-Pleistocene	Late Pliocene/Earliest Pleistocene				swamp/bog/pond	Boreal forest
-82.2	78.47	3.6	2.5	Open	Ovenden 1993 (Graham, 1999)	Late Tertiary mosses of Ellesmere Island		https://doi.org/10.1016/0034-6667(93)90042-S	Macrofossil (moss, monocot, woody material)	5521	North America	Late Tertiary mosses of Ellesmere Island	Kap Kopenhavn		53c		Canada	Ellesmere Island		Pliocene-Pleistocene	Late Pliocene/Earliest Pleistocene				swamp/bog/pond	Tundra
-118.47	37.78	5.3	3.6	Closed	Webber (Graham, 1999)	Woods from the Ricardo Pliocene of Last Chance Gulch	1933		Macrofossil (wood)	5522	North America	Woods from the Ricardo Pliocene of Last Chance Gulch	Last Chance Gulch				United States	California	Mono	Pliocene	Early Pliocene	Mammalian fauna described from same deposits (Canid, rhinocerotid, proboscidean, and artiodactyl)	Ricardo deposits		Freshwater	Deciduous and coniferous mixed forest
-122.63	38.35	3.6	2.6	Closed	Axelrod (Graham, 1999)	The Sonoma flora	1944		Macrofossil	5525	North America	The Sonoma flora	Sonoma Flora				United States	California	Sonoma	Pliocene	Late Pliocene	Climate, accepted Middle Pliocene age of underlying Petaluma Formation, invertebrates within Sonoma	Sonoma Formation		Volcanics	Redwood-Oak forest-Douglas fir
-121.51	41.96	2.95	2.95	Closed	Adam et al. (Graham, 1999)	Environmental changes in the Tule Lake Basin, Siskiyou and Modoc Counties, California, from 3 to 2 million years before present	1990	https://doi.org/10.3133/b1933	Palynoflora	5556	North America	Environmental changes in the Tule Lake Basin, Siskiyou and Modoc Counties, California, from 3 to 2 million years before present	Tulelake			sample 31/39; 316 m	United States	California	Siskiyou	Pliocene	Late Pliocene	Paleomagnetic reversals and tephrochronology (fixed dates at 2.48, 2.92, and 3.01Ma, authors interpolated between; see figures 2 & 3)			Lacustrine	Mixed coniferous forest
-162.99	65.98	5.9	5.5	Closed	Hopkins et al. (Graham, 1999)	A Pliocene flora and insect fauna from the Bering Strait region	1971	https://doi.org/10.1016/0031-0182(71)90032-0	Palynoflora	5570	North America	A Pliocene flora and insect fauna from the Bering Strait region	Lava Camp				United States	Alaska	Northwest Arctic	Miocene	Late Miocene	K/Ar analysis on overlying basaltic lava (5.7+/-0.2)			Paleosol preserved by volcanism	Deciduous and coniferous mixed forest
-99.05	79.88	3.1	2.9	Closed	Repenning & Brouwers (Graham, 1999; Nelson & Carter,1985)	Late Pliocene-early Pleistocene ecologic changes in the Arctic Ocean borderland	1992	https://doi.org/10.3133/b2036	Palynoflora	5571	North America	Late Pliocene-early Pleistocene ecologic changes in the Arctic Ocean borderland	Meighen Island				Canada	Northwest Territories	Meighen Island	Pliocene	Late Pliocene	Magnetostratigraphy	Beaufort Formation		Marine	Mxed-conifer forest
-115.832	43.68	12	10	Open	Smith	A Miocene flora from Thorn Creek, Idaho	1941	https://doi.org/10.2307/2420711	Macrofossil (impressions)	5773	North America	A Miocene flora from Thorn Creek, Idaho	Thorn Creek				United States	Idaho	Boise	Miocene	Late Miocene	Proximity and similarity to nearby, dated flora	Payette Formation		Fluviolacustrine	Temperate sclerophyll woodland and shrubland
-123.297	44.314	11.6	7.25	Closed	Roberts & Whitehead	The palynology of a nonmarine Neogene deposit in the Willamette Valley, Oregon	1984	https://doi.org/10.1016/0034-6667(84)90039-3	Palynoflora	5777	North America	The palynology of a nonmarine Neogene deposit in the Willamette Valley, Oregon	Core W-2			sample 4/7; 14.5 m	United States	Oregon	Benton	Miocene	Late Miocene	Abundance of taxa not found in the Quaternary of the Pacific Northwest			Lacustrine	Deciduous and coniferous mixed forest
-75.7	38.7	3.6	2.6	Closed	Pazzaglia et al.	Palynology of the Bryn Mawr Formation (Miocene): insights on the age and genesis of Middle Atlantic margin fluvial deposits	1997	https://doi.org/10.1016/S0037-0738(96)00047-4	Palynoflora	5782	North America	Palynology of the Bryn Mawr Formation (Miocene): insights on the age and genesis of Middle Atlantic margin fluvial deposits	4		DGS 22827		United States	Delaware	Sussex	Pliocene	Late Pliocene		Beaverdam Formation	Upper	Estuarine	Deciduous and coniferous mixed forest
-76.3	36.7	3.6	2.6	Closed	Pazzaglia et al.	Palynology of the Bryn Mawr Formation (Miocene): insights on the age and genesis of Middle Atlantic margin fluvial deposits	1997	https://doi.org/10.1016/S0037-0738(96)00047-4	Palynoflora	5783	North America	Palynology of the Bryn Mawr Formation (Miocene): insights on the age and genesis of Middle Atlantic margin fluvial deposits	5		89TC6		United States	Virginia	Chesapeake	Pliocene	Late Pliocene		Chowan River Formation	Colerain Beach Member	Nearshore marine	Deciduous and coniferous mixed forest
-76.7	36.3	3.6	2.6	Closed	Pazzaglia et al.	Palynology of the Bryn Mawr Formation (Miocene): insights on the age and genesis of Middle Atlantic margin fluvial deposits	1997	https://doi.org/10.1016/S0037-0738(96)00047-4	Palynoflora	5784	North America	Palynology of the Bryn Mawr Formation (Miocene): insights on the age and genesis of Middle Atlantic margin fluvial deposits	6		89TC10		United States	North Carolina	Gates	Pliocene	Late Pliocene		Chowan River Formation	Edenhouse Member	Nearshore marine	Deciduous and coniferous mixed forest
-76.5	37.2	5.3	2.6	Closed	Pazzaglia et al.	Palynology of the Bryn Mawr Formation (Miocene): insights on the age and genesis of Middle Atlantic margin fluvial deposits	1997	https://doi.org/10.1016/S0037-0738(96)00047-4	Palynoflora	5785	North America	Palynology of the Bryn Mawr Formation (Miocene): insights on the age and genesis of Middle Atlantic margin fluvial deposits	7		89TC1		United States	Virginia	York	Pliocene	Pliocene		Yorktown Formation	Mogarts Beach Member	Nearshore marine	Deciduous and coniferous mixed forest
-76.6	36.95	5.3	2.6	Closed	Pazzaglia et al.	Palynology of the Bryn Mawr Formation (Miocene): insights on the age and genesis of Middle Atlantic margin fluvial deposits	1997	https://doi.org/10.1016/S0037-0738(96)00047-4	Palynoflora	5786	North America	Palynology of the Bryn Mawr Formation (Miocene): insights on the age and genesis of Middle Atlantic margin fluvial deposits	8		89TC12		United States	Virginia	Isle of Wight	Pliocene	Pliocene		Yorktown Formation	Rushmere Member	Nearshore marine	Deciduous and coniferous mixed forest
-75.3	38.67	11.6	5.3	Closed	Pazzaglia et al.	Palynology of the Bryn Mawr Formation (Miocene): insights on the age and genesis of Middle Atlantic margin fluvial deposits	1997	https://doi.org/10.1016/S0037-0738(96)00047-4	Palynoflora	5787	North America	Palynology of the Bryn Mawr Formation (Miocene): insights on the age and genesis of Middle Atlantic margin fluvial deposits	9		DGS 87055		United States	Delaware	Sussex	Miocene	Late Miocene		Bethany Formation		Fluvial-deltaic	Warm-temperate evergreen broadleaf and mixed forest
-76.8	38.7	11.6	5.3	Closed	Pazzaglia et al.	Palynology of the Bryn Mawr Formation (Miocene): insights on the age and genesis of Middle Atlantic margin fluvial deposits	1997	https://doi.org/10.1016/S0037-0738(96)00047-4	Palynoflora	5791	North America	Palynology of the Bryn Mawr Formation (Miocene): insights on the age and genesis of Middle Atlantic margin fluvial deposits	10		T-90-1		United States	Maryland	Prince George's	Miocene	Late Miocene		Brandywine Formation		Fluvial	Warm-temperate evergreen broadleaf and mixed forest
-75.4	38.8	11.6	5.3	Closed	Pazzaglia et al.	Palynology of the Bryn Mawr Formation (Miocene): insights on the age and genesis of Middle Atlantic margin fluvial deposits	1997	https://doi.org/10.1016/S0037-0738(96)00047-4	Palynoflora	5792	North America	Palynology of the Bryn Mawr Formation (Miocene): insights on the age and genesis of Middle Atlantic margin fluvial deposits	11		DGS 22803		United States	Delaware	Sussex	Miocene	Late Miocene		Manokin Formation		Fluvial-deltaic	Deciduous and coniferous mixed forest
-75.5	39.2	11.6	5.3	Closed	Pazzaglia et al.	Palynology of the Bryn Mawr Formation (Miocene): insights on the age and genesis of Middle Atlantic margin fluvial deposits	1997	https://doi.org/10.1016/S0037-0738(96)00047-4	Palynoflora	5795	North America	Palynology of the Bryn Mawr Formation (Miocene): insights on the age and genesis of Middle Atlantic margin fluvial deposits	12		DGS 83380		United States	Delaware	Kent	Miocene	Late Miocene		Manokin Formation		Fluvial-deltaic	Deciduous and coniferous mixed forest
-76.5	38	12	9	Closed	Pazzaglia et al.	Palynology of the Bryn Mawr Formation (Miocene): insights on the age and genesis of Middle Atlantic margin fluvial deposits	1997	https://doi.org/10.1016/S0037-0738(96)00047-4	Palynoflora	5796	North America	Palynology of the Bryn Mawr Formation (Miocene): insights on the age and genesis of Middle Atlantic margin fluvial deposits	13		DGS 50983		United States	Virginia	Northumberland	Miocene	Middle-Late Miocene		St. Marys Formation		Mid-shelf marine	Warm-temperate evergreen broadleaf and mixed forest
-75.5	39.2	16	11.6	Closed	Pazzaglia et al.	Palynology of the Bryn Mawr Formation (Miocene): insights on the age and genesis of Middle Atlantic margin fluvial deposits	1997	https://doi.org/10.1016/S0037-0738(96)00047-4	Palynoflora	5799	North America	Palynology of the Bryn Mawr Formation (Miocene): insights on the age and genesis of Middle Atlantic margin fluvial deposits	15		DGS 82489 B		United States	Delaware	Kent	Miocene	Middle Miocene		Choptank Formation		Nearshore Marine	Warm-temperate evergreen broadleaf and mixed forest
-76	39.8	12	9	Closed	Pazzaglia et al.	Palynology of the Bryn Mawr Formation (Miocene): insights on the age and genesis of Middle Atlantic margin fluvial deposits	1997	https://doi.org/10.1016/S0037-0738(96)00047-4	Palynoflora	5800	North America	Palynology of the Bryn Mawr Formation (Miocene): insights on the age and genesis of Middle Atlantic margin fluvial deposits	16		FJP 9-1-1219		United States	Maryland	Cecil	Miocene	late Middle-early Late Miocene	We base our age assessment on consideration of plant assemblages, including such factors as the presence of exotic or extinct taxa (which commonly reflect climatic change), and relative abundance of particular modem taxa	Bryn Mawr Formation		Fluvial	Warm-temperate evergreen broadleaf and mixed forest
-99.83	43.08	13.6	10.3	Open	Gabel et al.	The Miocene macroflora of the northern Ogallala Group, northern Nebraska and southern South Dakota	1998	https://doi.org/10.1017/S0022336000036362	Macrofossil	5973	North America	The Miocene macroflora of the northern Ogallala Group, northern Nebraska and southern South Dakota	3				United States	South Dakota	Tripp	Miocene	Middle-Late Miocene	Stratigraphy	Ash Hollow Formation		Fluviolacustrine	Temperate deciduous broadleaf savanna
-101.75	43.08	13.6	10.3	Open	Gabel et al.	The Miocene macroflora of the northern Ogallala Group, northern Nebraska and southern South Dakota	1998	https://doi.org/10.1017/S0022336000036362	Macrofossil	5976	North America	The Miocene macroflora of the northern Ogallala Group, northern Nebraska and southern South Dakota	16				United States	South Dakota	Bennett	Miocene	Middle-Late Miocene	Stratigraphy	Ash Hollow Formation		Fluviolacustrine	Temperate deciduous broadleaf savanna
-101.66	43.17	13.6	10.3	Open	Gabel et al.	The Miocene macroflora of the northern Ogallala Group, northern Nebraska and southern South Dakota	1998	https://doi.org/10.1017/S0022336000036362	Macrofossil	5979	North America	The Miocene macroflora of the northern Ogallala Group, northern Nebraska and southern South Dakota	21				United States	South Dakota	Bennett	Miocene	Middle-Late Miocene	Stratigraphy	Ash Hollow Formation		Fluviolacustrine	Temperate deciduous broadleaf savanna
-101.75	43.12	13.6	10.3	Open	Gabel et al.	The Miocene macroflora of the northern Ogallala Group, northern Nebraska and southern South Dakota	1998	https://doi.org/10.1017/S0022336000036362	Macrofossil	5981	North America	The Miocene macroflora of the northern Ogallala Group, northern Nebraska and southern South Dakota	28				United States	South Dakota	Bennett	Miocene	Middle-Late Miocene	Stratigraphy	Ash Hollow Formation		Fluviolacustrine	Temperate deciduous broadleaf savanna
-102	43.12	13.6	10.3	Open	Gabel et al.	The Miocene macroflora of the northern Ogallala Group, northern Nebraska and southern South Dakota	1998	https://doi.org/10.1017/S0022336000036362	Macrofossil	5985	North America	The Miocene macroflora of the northern Ogallala Group, northern Nebraska and southern South Dakota	33				United States	South Dakota	Bennett	Miocene	Middle-Late Miocene	Stratigraphy	Ash Hollow Formation		Fluviolacustrine	Temperate deciduous broadleaf savanna
-102	43.08	13.6	10.3	Open	Gabel et al.	The Miocene macroflora of the northern Ogallala Group, northern Nebraska and southern South Dakota	1998	https://doi.org/10.1017/S0022336000036362	Macrofossil	5986	North America	The Miocene macroflora of the northern Ogallala Group, northern Nebraska and southern South Dakota	34				United States	South Dakota	Bennett	Miocene	Middle-Late Miocene	Stratigraphy	Ash Hollow Formation		Fluviolacustrine	Temperate deciduous broadleaf savanna
-99.8	43.08	13.6	10.3	Open	Gabel et al.	The Miocene macroflora of the northern Ogallala Group, northern Nebraska and southern South Dakota	1998	https://doi.org/10.1017/S0022336000036362	Macrofossil	5989	North America	The Miocene macroflora of the northern Ogallala Group, northern Nebraska and southern South Dakota	47				United States	South Dakota	Tripp	Miocene	Middle-Late Miocene	Stratigraphy	Ash Hollow Formation		Fluviolacustrine	Temperate deciduous broadleaf savanna
-99.8	43.06	13.6	10.3	Open	Gabel et al.	The Miocene macroflora of the northern Ogallala Group, northern Nebraska and southern South Dakota	1998	https://doi.org/10.1017/S0022336000036362	Macrofossil	5990	North America	The Miocene macroflora of the northern Ogallala Group, northern Nebraska and southern South Dakota	48				United States	South Dakota	Tripp	Miocene	Middle-Late Miocene	Stratigraphy	Ash Hollow Formation		Fluviolacustrine	Temperate deciduous broadleaf savanna
-101.7	43.12	13.6	10.3	Open	Gabel et al.	The Miocene macroflora of the northern Ogallala Group, northern Nebraska and southern South Dakota	1998	https://doi.org/10.1017/S0022336000036362	Macrofossil	5994	North America	The Miocene macroflora of the northern Ogallala Group, northern Nebraska and southern South Dakota	51				United States	South Dakota	Bennett	Miocene	Middle-Late Miocene	Stratigraphy	Ash Hollow Formation		Fluviolacustrine	Temperate deciduous broadleaf savanna
-101.8	43.12	13.6	10.3	Open	Gabel et al.	The Miocene macroflora of the northern Ogallala Group, northern Nebraska and southern South Dakota	1998	https://doi.org/10.1017/S0022336000036362	Macrofossil	5996	North America	The Miocene macroflora of the northern Ogallala Group, northern Nebraska and southern South Dakota	59				United States	South Dakota	Bennett	Miocene	Middle-Late Miocene	Stratigraphy	Ash Hollow Formation		Fluviolacustrine	Temperate deciduous broadleaf savanna
-100	42.8	13.6	10.3	Open	Gabel et al.	The Miocene macroflora of the northern Ogallala Group, northern Nebraska and southern South Dakota	1998	https://doi.org/10.1017/S0022336000036362	Macrofossil	5998	North America	The Miocene macroflora of the northern Ogallala Group, northern Nebraska and southern South Dakota	61				United States	Nebraska	KeyaPaha	Miocene	Middle-Late Miocene	Stratigraphy	Valentine Formation		Fluviolacustrine	Temperate deciduous broadleaf savanna
-99.8	42.8	13.6	10.3	Open	Gabel et al.	The Miocene macroflora of the northern Ogallala Group, northern Nebraska and southern South Dakota	1998	https://doi.org/10.1017/S0022336000036362	Macrofossil	6000	North America	The Miocene macroflora of the northern Ogallala Group, northern Nebraska and southern South Dakota	63				United States	Nebraska	KeyaPaha	Miocene	Middle-Late Miocene	Stratigraphy	Ash Hollow Formation		Fluviolacustrine	Temperate deciduous broadleaf savanna
-99.75	42.73	13.6	10.3	Open	Gabel et al.	The Miocene macroflora of the northern Ogallala Group, northern Nebraska and southern South Dakota	1998	https://doi.org/10.1017/S0022336000036362	Macrofossil	6001	North America	The Miocene macroflora of the northern Ogallala Group, northern Nebraska and southern South Dakota	64				United States	Nebraska	Brown	Miocene	Middle-Late Miocene	Stratigraphy	Valentine Formation		Fluviolacustrine	Temperate deciduous broadleaf savanna
-100.05	42.8	13.6	10.3	Open	Gabel et al.	The Miocene macroflora of the northern Ogallala Group, northern Nebraska and southern South Dakota	1998	https://doi.org/10.1017/S0022336000036362	Macrofossil	6002	North America	The Miocene macroflora of the northern Ogallala Group, northern Nebraska and southern South Dakota	65				United States	Nebraska	Brown	Miocene	Middle-Late Miocene	Stratigraphy	Valentine Formation		Fluviolacustrine	Temperate deciduous broadleaf savanna
-100.9	42.98	13.6	10.3	Open	Gabel et al.	The Miocene macroflora of the northern Ogallala Group, northern Nebraska and southern South Dakota	1998	https://doi.org/10.1017/S0022336000036362	Macrofossil	6004	North America	The Miocene macroflora of the northern Ogallala Group, northern Nebraska and southern South Dakota	69				United States	Nebraska	Cherry	Miocene	Middle-Late Miocene	Stratigraphy	Valentine Formation		Fluviolacustrine	Temperate deciduous broadleaf savanna
-101.33	43.2	13.6	10.3	Open	Gabel et al.	The Miocene macroflora of the northern Ogallala Group, northern Nebraska and southern South Dakota	1998	https://doi.org/10.1017/S0022336000036362	Macrofossil	6005	North America	The Miocene macroflora of the northern Ogallala Group, northern Nebraska and southern South Dakota	71				United States	South Dakota	Bennett	Miocene	Middle-Late Miocene	Stratigraphy	Ash Hollow Formation		Fluviolacustrine	Temperate deciduous broadleaf savanna
-100.5	42.85	13.6	10.3	Open	Gabel et al.	The Miocene macroflora of the northern Ogallala Group, northern Nebraska and southern South Dakota	1998	https://doi.org/10.1017/S0022336000036362	Macrofossil	6006	North America	The Miocene macroflora of the northern Ogallala Group, northern Nebraska and southern South Dakota	80				United States	Nebraska	Cherry	Miocene	Middle-Late Miocene	Stratigraphy	Valentine Formation		Fluviolacustrine	Temperate deciduous broadleaf savanna
-101.75	42.81	13.6	10.3	Open	Gabel et al.	The Miocene macroflora of the northern Ogallala Group, northern Nebraska and southern South Dakota	1998	https://doi.org/10.1017/S0022336000036362	Macrofossil	6007	North America	The Miocene macroflora of the northern Ogallala Group, northern Nebraska and southern South Dakota	84				United States	Nebraska	Cherry	Miocene	Middle-Late Miocene	Stratigraphy	Ash Hollow Formation		Fluviolacustrine	Temperate deciduous broadleaf savanna
-101.45	42.87	13.6	10.3	Open	Gabel et al.	The Miocene macroflora of the northern Ogallala Group, northern Nebraska and southern South Dakota	1998	https://doi.org/10.1017/S0022336000036362	Macrofossil	6009	North America	The Miocene macroflora of the northern Ogallala Group, northern Nebraska and southern South Dakota	88				United States	Nebraska	Cherry	Miocene	Middle-Late Miocene	Stratigraphy	Valentine Formation		Fluviolacustrine	Temperate deciduous broadleaf savanna
-99.75	42.67	13.6	10.3	Open	Gabel et al.	The Miocene macroflora of the northern Ogallala Group, northern Nebraska and southern South Dakota	1998	https://doi.org/10.1017/S0022336000036362	Macrofossil	6010	North America	The Miocene macroflora of the northern Ogallala Group, northern Nebraska and southern South Dakota	90				United States	Nebraska	Brown	Miocene	Middle-Late Miocene	Stratigraphy	Valentine Formation		Fluviolacustrine	Temperate deciduous broadleaf savanna
-99.75	42.72	13.6	10.3	Open	Gabel et al.	The Miocene macroflora of the northern Ogallala Group, northern Nebraska and southern South Dakota	1998	https://doi.org/10.1017/S0022336000036362	Macrofossil	6011	North America	The Miocene macroflora of the northern Ogallala Group, northern Nebraska and southern South Dakota	91				United States	Nebraska	Brown	Miocene	Middle-Late Miocene	Stratigraphy	Valentine Formation		Fluviolacustrine	Temperate deciduous broadleaf savanna
-100.83	42.68	13.6	10.3	Open	Gabel et al.	The Miocene macroflora of the northern Ogallala Group, northern Nebraska and southern South Dakota	1998	https://doi.org/10.1017/S0022336000036362	Macrofossil	6012	North America	The Miocene macroflora of the northern Ogallala Group, northern Nebraska and southern South Dakota	104				United States	Nebraska	Cherry	Miocene	Middle-Late Miocene	Stratigraphy	Valentine Formation		Fluviolacustrine	Temperate deciduous broadleaf savanna
-100.9	42.81	13.6	10.3	Open	Gabel et al.	The Miocene macroflora of the northern Ogallala Group, northern Nebraska and southern South Dakota	1998	https://doi.org/10.1017/S0022336000036362	Macrofossil	6015	North America	The Miocene macroflora of the northern Ogallala Group, northern Nebraska and southern South Dakota	107				United States	Nebraska	Cherry	Miocene	Middle-Late Miocene	Stratigraphy	Ash Hollow Formation		Fluviolacustrine	Temperate deciduous broadleaf savanna
-100.83	42.67	13.6	10.3	Open	Gabel et al.	The Miocene macroflora of the northern Ogallala Group, northern Nebraska and southern South Dakota	1998	https://doi.org/10.1017/S0022336000036362	Macrofossil	6016	North America	The Miocene macroflora of the northern Ogallala Group, northern Nebraska and southern South Dakota	124				United States	Nebraska	Cherry	Miocene	Middle-Late Miocene	Stratigraphy	Ash Hollow Formation		Fluviolacustrine	Temperate deciduous broadleaf savanna
-100.85	42.67	13.6	10.3	Open	Gabel et al.	The Miocene macroflora of the northern Ogallala Group, northern Nebraska and southern South Dakota	1998	https://doi.org/10.1017/S0022336000036362	Macrofossil	6018	North America	The Miocene macroflora of the northern Ogallala Group, northern Nebraska and southern South Dakota	126				United States	Nebraska	Cherry	Miocene	Middle-Late Miocene	Stratigraphy	Ash Hollow Formation		Fluviolacustrine	Temperate deciduous broadleaf savanna
-101.09	42.81	13.6	10.3	Open	Gabel et al.	The Miocene macroflora of the northern Ogallala Group, northern Nebraska and southern South Dakota	1998	https://doi.org/10.1017/S0022336000036362	Macrofossil	6019	North America	The Miocene macroflora of the northern Ogallala Group, northern Nebraska and southern South Dakota	128				United States	Nebraska	Cherry	Miocene	Middle-Late Miocene	Stratigraphy	Valentine Formation		Fluviolacustrine	Temperate deciduous broadleaf savanna
-99.4	43.25	13.6	10.3	Open	Gabel et al.	The Miocene macroflora of the northern Ogallala Group, northern Nebraska and southern South Dakota	1998	https://doi.org/10.1017/S0022336000036362	Macrofossil	6020	North America	The Miocene macroflora of the northern Ogallala Group, northern Nebraska and southern South Dakota	129				United States	South Dakota	Gregory	Miocene	Middle-Late Miocene	Stratigraphy	Ash Hollow Formation		Fluviolacustrine	Temperate deciduous broadleaf savanna
-100.55	42.9	13.6	10.3	Open	Gabel et al.	The Miocene macroflora of the northern Ogallala Group, northern Nebraska and southern South Dakota	1998	https://doi.org/10.1017/S0022336000036362	Macrofossil	6021	North America	The Miocene macroflora of the northern Ogallala Group, northern Nebraska and southern South Dakota	144				United States	Nebraska	Cherry	Miocene	Middle-Late Miocene	Stratigraphy	Valentine Formation		Fluviolacustrine	Temperate deciduous broadleaf savanna
-99.78	42.65	13.6	10.3	Open	Gabel et al.	The Miocene macroflora of the northern Ogallala Group, northern Nebraska and southern South Dakota	1998	https://doi.org/10.1017/S0022336000036362	Macrofossil	6022	North America	The Miocene macroflora of the northern Ogallala Group, northern Nebraska and southern South Dakota	155				United States	Nebraska	Holt	Miocene	Middle-Late Miocene	Stratigraphy	Ash Hollow Formation		Fluviolacustrine	Temperate deciduous broadleaf savanna
-99.73	42.55	13.6	10.3	Open	Gabel et al.	The Miocene macroflora of the northern Ogallala Group, northern Nebraska and southern South Dakota	1998	https://doi.org/10.1017/S0022336000036362	Macrofossil	6023	North America	The Miocene macroflora of the northern Ogallala Group, northern Nebraska and southern South Dakota	160				United States	Nebraska	Brown	Miocene	Middle-Late Miocene	Stratigraphy	Ash Hollow Formation		Fluviolacustrine	Temperate deciduous broadleaf savanna
-148.5	64	23	16	Closed	Wahrhaftig et al.	The coal-bearing group in the Nenna Coal Field, Alaska	1969	https://doi.org/10.3133/b1274D	Macrofossil	6030	North America	The coal-bearing group in the Nenna Coal Field, Alaska	Upper Healy Creek Flora				United States	Alaska	Denali	Miocene	Early Miocene	Floral affinities	Healy Creek Formation	Upper part	Fluvial	Deciduous and coniferous mixed forest
-149.02	63.86	23	11.6	Closed	Wahrhaftig et al.	The coal-bearing group in the Nenna Coal Field, Alaska	1969	https://doi.org/10.3133/b1274D	Palynoflora	6032	North America	The coal-bearing group in the Nenna Coal Field, Alaska	Sanctuary Formation Flora				United States	Alaska	Denali	Miocene	Early-Middle Miocene	Floral affinities	Sanctuary Formation		Lacustrine	Deciduous and coniferous mixed forest
-148.5	64	16	11.6	Closed	Wahrhaftig et al.	The coal-bearing group in the Nenna Coal Field, Alaska	1969	https://doi.org/10.3133/b1274D	Palynoflora	6035	North America	The coal-bearing group in the Nenna Coal Field, Alaska	Lignite Creek Formation Flora				United States	Alaska	Denali	Miocene	Middle Miocene	Floral affinities	Lignite Creek Formation		Fluvial	Deciduous and coniferous mixed forest
-148.5	64	8.5	7.7	Closed	Wahrhaftig et al.	The coal-bearing group in the Nenna Coal Field, Alaska	1969	https://doi.org/10.3133/b1274D	Macrofossil	6036	North America	The coal-bearing group in the Nenna Coal Field, Alaska	Grubstake Formation Flora				United States	Alaska	Denali	Miocene	Late Miocene	K/Ar on volcanic glass (8.1+/-0.4Ma)	Grubstake Formation		Lacustrine	Deciduous and coniferous mixed forest
-118.261	33.78	16.3	10.3	Open	Martin & Gray	Pollen analysis and the Cenozoic: Ancient climate and vegetation can be studied by comparison of modern and fossil pollen rains	1962	http://doi.org/10.1126/science.137.3524.103	Palynoflora	6136	North America	Pollen analysis and the Cenozoic: Ancient climate and vegetation can be studied by comparison of modern and fossil pollen rains	Wilmington core			sample 3/36; 3090 ft	United States	California	Los Angeles	Miocene	Middle Miocene	Foraminiferal zones			Marine	Dry woodland
-117.52	44.97	16	11.6	Closed	Martin & Gray	Pollen analysis and the Cenozoic: Ancient climate and vegetation can be studied by comparison of modern and fossil pollen rains	1962	http://doi.org/10.1126/science.137.3524.103	Palynoflora	6173	North America	Pollen analysis and the Cenozoic: Ancient climate and vegetation can be studied by comparison of modern and fossil pollen rains	Mascal	Riverbank	603		United States	Oregon	Baker	Miocene	Middle Miocene					Deciduous and coniferous mixed forest
-100.93	39.4	7	6	Open	Thomasson et al.	A Late Miocene (late early Hemphillian) biota form northwestern Kansas	1990		Macrofossil (seeds, fruits, floral bracts, stems, roots, leaves)	6545	North America	A Late Miocene (late early Hemphillian) biota form northwestern Kansas	Minium Quarry				United States	Kansas	Thomas	Miocene	Late Miocene	Faunal assemblage	Ash Hollow Formation		Freshwater, probably fluvial	Temperate deciduous broadleaf savanna
-131.794	54.023	6.6	5.3	Closed	White	New Miocene fossil discoveries in the Skonun Formation, Queen Charlotte Islands, British Columbia, and implications for basin stratigraphy and climate	1994		Palynoflora	6698	North America	New Miocene fossil discoveries in the Skonun Formation, Queen Charlotte Islands, British Columbia, and implications for basin stratigraphy and climate	Collision Point				Canada	British Columbia	Queen Charlotte Islands	Miocene	Late Miocene	Molluscan, palynomorph, and dinoflagellate assemblage; believed to be younger than the Late Miocene Thermal Maximum based on stratigraphy	Skonun Formation		Marine (tidal shelf)	Cool temperate mixed forest
-91.656	31.847	8.68	8.68	Closed	Wrenn et al.	Palynologic age determination of the Catahoula Formation, Big Creek, Sicily Island, Louisiana	2003		Palynoflora	6700	North America	Palynologic age determination of the Catahoula Formation, Big Creek, Sicily Island, Louisiana	Big Creek				United States	Louisiana	Catahoula	Miocene	Late Miocene	presence of heliahthid-type and ambrosid pollen	Catahoula Formation		Estuarine	Tropical semi-evergreen broadleaf forest
-113.245	44.7957	21.4995	21.4995	Open	Harris et al.	Vegetation response during the lead-up to the middle Miocene warming event in the Northern Rocky Mountains	2017	https://doi.org/10.1016/j.palaeo.2017.06.029	Phytoliths	6780	North America		Whiskey Springs 4		MT11-045		United States	Idaho	Lemhi	Miocene	Early Miocene		Renova		Fluvial	Grassland-mosaic/savanna
-113.272	44.8094	20.7273	20.7273	Open	Harris et al.	Vegetation response during the lead-up to the middle Miocene warming event in the Northern Rocky Mountains	2017	https://doi.org/10.1016/j.palaeo.2017.06.029	Phytoliths	6783	North America		West Railroad Cut		MT12-114		United States	Idaho	Lemhi	Miocene	Early Miocene		Six Mile Creek		Fluvial	Woodland-savanna-mosaic
-113.258	44.8104	19.4403	19.4403	Open	Harris et al.	Vegetation response during the lead-up to the middle Miocene warming event in the Northern Rocky Mountains	2017	https://doi.org/10.1016/j.palaeo.2017.06.029	Phytoliths	6784	North America		Snowfence East		MT12-116		United States	Idaho	Lemhi	Miocene	Early Miocene		Six Mile Creek		Fluvial	Grassland-mosaic/savanna
-113.259	44.8109	18.9272	18.9272	Open	Harris et al.	Vegetation response during the lead-up to the middle Miocene warming event in the Northern Rocky Mountains	2017	https://doi.org/10.1016/j.palaeo.2017.06.029	Phytoliths	6787	North America		Snowfence West		MT12-138		United States	Idaho	Lemhi	Miocene	Early Miocene		Six Mile Creek		Fluvial	Grassland-mosaic/savanna
-113.246	44.8029	18.7203	18.7203	Open	Harris et al.	Vegetation response during the lead-up to the middle Miocene warming event in the Northern Rocky Mountains	2017	https://doi.org/10.1016/j.palaeo.2017.06.029	Phytoliths	6789	North America		Snowfence Turtle 1		MT12-149		United States	Idaho	Lemhi	Miocene	Early Miocene		Six Mile Creek		Fluvial	Grassland-mosaic/savanna
-113.251	44.8102	17.756	17.756	Open	Harris et al.	Vegetation response during the lead-up to the middle Miocene warming event in the Northern Rocky Mountains	2017	https://doi.org/10.1016/j.palaeo.2017.06.029	Phytoliths	6791	North America		Snowfence Turtle 3		MT12-163		United States	Idaho	Lemhi	Miocene	Early Miocene		Six Mile Creek		Fluvial	Grassland-mosaic/savanna
-113.24	44.805	17.2409	17.2409	Open	Harris et al.	Vegetation response during the lead-up to the middle Miocene warming event in the Northern Rocky Mountains	2017	https://doi.org/10.1016/j.palaeo.2017.06.029	Phytoliths	6795	North America		Dead Squirrel 4		MT12-221		United States	Idaho	Lemhi	Miocene	Early Miocene		Six Mile Creek		Fluvial	Grassland-mosaic/savanna
-113.231	44.8081	16.6192	16.6192	Open	Harris et al.	Vegetation response during the lead-up to the middle Miocene warming event in the Northern Rocky Mountains	2017	https://doi.org/10.1016/j.palaeo.2017.06.029	Phytoliths	6797	North America		High Dead Squirrel 3		MT13-004		United States	Idaho	Lemhi	Miocene	Early Miocene		Six Mile Creek		Fluvial	Grassland-mosaic/savanna
-113.23	44.8078	16.0577	16.0577	Open	Harris et al.	Vegetation response during the lead-up to the middle Miocene warming event in the Northern Rocky Mountains	2017	https://doi.org/10.1016/j.palaeo.2017.06.029	Phytoliths	6801	North America		High Dead Squirrel 2		MT12-167		United States	Idaho	Lemhi	Miocene	Early Miocene		Six Mile Creek		Fluvial	Grassland-mosaic/savanna
-113.23	44.8078	15.68	15.68	Open	Harris et al.	Vegetation response during the lead-up to the middle Miocene warming event in the Northern Rocky Mountains	2017	https://doi.org/10.1016/j.palaeo.2017.06.029	Phytoliths	6803	North America		High Dead Squirrel 2		MT12-172		United States	Idaho	Lemhi	Miocene	Middle Miocene		Six Mile Creek		Fluvial	Grassland-mosaic/savanna
-111.464	45.7929	10.42	9.58	Open	Chen et al.	Regional-scale variability in the spread of grasslands in the late Miocene	2015	https://doi.org/10.1016/j.palaeo.2015.07.020	Phytoliths	6805	North America		Madison Buffalo Jump		MT08-006		United States	Montana	Gallatin County	Miocene	Late Miocene		Six Mile Creek		Fluvial	Grassland
-112.446	45.4358	5.66	5.2	Open	Hyland et al.	Late Miocene rise and fall of C4 grasses in the western United States linked to aridification and uplift	2018	https://doi.org/10.1130/B32009.1	Phytoliths	6843	North America		Beaverhead (long section)	BHL09-34	MT09-37		United States	Montana	Madison	Miocene	Late Miocene	caprocks: 5.66 Ma, 5.2 Ma	Six Mile Creek		Fluvial	Grassland-mosaic/savanna
-112.445	45.4358	5.66	5.2	Open	Hyland et al.	Late Miocene rise and fall of C4 grasses in the western United States linked to aridification and uplift	2018	https://doi.org/10.1130/B32009.1	Phytoliths	6861	North America		Beaverhead long section	BHL-07	MT08-089		United States	Montana	Madison	Miocene	Late Miocene	caprocks: 5.66 Ma, 5.2 Ma	Six Mile Creek		Fluvial	Grassland-mosaic/savanna
-112.255	45.0408	10.2	8.9	Open	Cotton et al.	High resolution isotopic record of C4 photosynthesis of a Miocene grassland	2012	https://doi.org/10.1016/j.palaeo.2012.03.035	Phytoliths	6869	North America		Trace Fossil Fun Time	THB-15	MT08-053		United States	Montana	Madison	Miocene	Late Miocene		Six Mile Creek		Fluvial	Grassland
-117.47	34.3148	17	17	Open	Smiley et al.	Evidence of early C4 grasses, habitat heterogeneity, and faunal response during the Miocene Climatic Optimum in the Mojave Region	2018	https://doi.org/10.1016/j.palaeo.2017.11.020	Phytoliths	6870	North America		Crowder	CR12-01			United States	California	San Bernadino	Miocene	Early Miocene		Crowder		Fluvial	Grassland-mosaic/savanna
-117.47	34.3148	15.95	15.95	Open	Smiley et al.	Evidence of early C4 grasses, habitat heterogeneity, and faunal response during the Miocene Climatic Optimum in the Mojave Region	2018	https://doi.org/10.1016/j.palaeo.2017.11.020	Phytoliths	6875	North America		Crowder	CR12-13			United States	California	San Bernadino	Miocene	Middle Miocene		Crowder		Fluvial	Grassland-mosaic/savanna
-117.467	34.2979	16.2	16.2	Open	Smiley et al.	Evidence of early C4 grasses, habitat heterogeneity, and faunal response during the Miocene Climatic Optimum in the Mojave Region	2018	https://doi.org/10.1016/j.palaeo.2017.11.020	Phytoliths	6878	North America		Cajon Valley-SE	SE12-02			United States	California	San Bernadino	Miocene	Middle Miocene		Cajon Valley		Fluvial	Woodland-savanna-mosaic
-117.467	34.2979	14.95	14.95	Open	Smiley et al.	Evidence of early C4 grasses, habitat heterogeneity, and faunal response during the Miocene Climatic Optimum in the Mojave Region	2018	https://doi.org/10.1016/j.palaeo.2017.11.020	Phytoliths	6880	North America		Cajon Valley-SE	SE12-24			United States	California	San Bernadino	Miocene	Middle Miocene		Cajon Valley		Fluvial	Grassland-mosaic/savanna
-117.467	34.2979	13.6	13.6	Open	Smiley et al.	Evidence of early C4 grasses, habitat heterogeneity, and faunal response during the Miocene Climatic Optimum in the Mojave Region	2018	https://doi.org/10.1016/j.palaeo.2017.11.020	Phytoliths	6882	North America		Cajon Valley-SE	SE12-38			United States	California	San Bernadino	Miocene	Middle Miocene		Cajon Valley		Fluvial	Woodland-savanna-mosaic
-117.492	34.3219	14.2	14.2	Open	Smiley et al.	Evidence of early C4 grasses, habitat heterogeneity, and faunal response during the Miocene Climatic Optimum in the Mojave Region	2018	https://doi.org/10.1016/j.palaeo.2017.11.020	Phytoliths	6887	North America		Cajon Valley-NW	NW14-39			United States	California	San Bernadino	Miocene	Middle Miocene		Cajon Valley		Fluvial	Grassland-mosaic/savanna
-117.103	35.061	13.04	13.04	Open	Loughney et al.	Vegetation and habitat change in southern California through the Middle Miocene Climatic Optimum: Paleoenvironmental records from the Barstow Formation, Mojave Desert, USA	2020	https://doi.org/10.1130/B35061.1	Phytoliths	6888	North America		Truck Top Wash	TT-1-2			United States	California	San Bernadino	Miocene	Middle Miocene		Barstow		Fluvial	Palm savanna or sclerophyllous woodland
-117.075	35.0488	13.697	13.697	Open	Loughney et al.	Vegetation and habitat change in southern California through the Middle Miocene Climatic Optimum: Paleoenvironmental records from the Barstow Formation, Mojave Desert, USA	2020	https://doi.org/10.1130/B35061.1	Phytoliths	6892	North America		Rodent Hill	RH-15-1			United States	California	San Bernadino	Miocene	Middle Miocene		Barstow		Fluvial	Wooded grassland with abundant palms
-117.024	35.022	14.8	14.8	Closed	Loughney et al.	Vegetation and habitat change in southern California through the Middle Miocene Climatic Optimum: Paleoenvironmental records from the Barstow Formation, Mojave Desert, USA	2020	https://doi.org/10.1130/B35061.1	Phytoliths	6896	North America		Owl Canyon	OC-2-8			United States	California	San Bernadino	Miocene	Middle Miocene		Barstow		Fluvial	Riparian forest
-117.048	35.025	15.89	15.89	Closed	Loughney et al.	Vegetation and habitat change in southern California through the Middle Miocene Climatic Optimum: Paleoenvironmental records from the Barstow Formation, Mojave Desert, USA	2020	https://doi.org/10.1130/B35061.1	Phytoliths	6897	North America		Cal-Uranium Prospect Canyon	CUP-1-12			United States	California	San Bernadino	Miocene	Middle Miocene		Barstow	Middle Member	Fluvial	Riparian forest
	All information in this table is derived from the referenced publication (see column "Publication Name"), unless specified otherwise.
	* Openness determination is based on the determination of the author(s), but typically a dominance of fossils of (open-habitat) grasses or other openness indicators (e.g., chenopods, Asteraceae for pollen; small, dry-adapted leaves for megafossils). See discussion in Jacobs et al. (1999) and Strömberg et al. (2018).
	** These columns contains locality names, numbers and alternative assignments to designate a sample/flora/assemblage in the publication.
