# Supplementary material for: The origin and evolution of open habitats in North America inferred by Bayesian deep learning models
Source: Nat Commun. 2022 Aug 17;13:4833. doi: 10.1038/s41467-022-32300-5 (PMC9385654; doi:10.1038/s41467-022-32300-5)
Supplement: Supplementary file 5 — Supplementary Data 2 [file 41467_2022_32300_MOESM5_ESM.xlsx]

## Sheet: fossil_occurences
Taxon Name (Genus or Family)	Longitude (Decimal Degrees)	Latitude (Decimal Degrees)	Longitude (Albers Projection)	Latitude (Albers Projection)	Age Min (Ma)	Age Max (Ma)	Age Mean (Ma)	Binned Age (Mean of Geological Stage)	Family	Kingdom	Database Source	Publication Name
Ammospermophilus	-119	34.3	-2080394	1501495	10.3	13.6	11.95	12.725	Sciuridae	Animalia	Paleobiology Database (PBDB)	G. T. James. 1963. Paleontology and nonmarine stratigraphy of the Cuyama Valley badlands, California; Part 1, Geology, faunal interpretations, and systematic descriptions of Chiroptera, Insectivora, and Rodentia. University of California Publications in Geological Sciences 45:1-154
Ammospermophilus	-119	34.3	-2080394	1501495	10.3	13.6	11.95	12.725	Sciuridae	Animalia	Paleobiology Database (PBDB)	G. T. James. 1963. Paleontology and nonmarine stratigraphy of the Cuyama Valley badlands, California; Part 1, Geology, faunal interpretations, and systematic descriptions of Chiroptera, Insectivora, and Rodentia. University of California Publications in Geological Sciences 45:1-154
Ammospermophilus	-119	34.3	-2080394	1501495	10.3	13.6	11.95	12.725	Sciuridae	Animalia	Paleobiology Database (PBDB)	G. T. James. 1963. Paleontology and nonmarine stratigraphy of the Cuyama Valley badlands, California; Part 1, Geology, faunal interpretations, and systematic descriptions of Chiroptera, Insectivora, and Rodentia. University of California Publications in Geological Sciences 45:1-154
Ammospermophilus	-119.1	46.3	-1766347	2805883	1.8	4.9	3.35	3.09	Sciuridae	Animalia	Paleobiology Database (PBDB)	E. P. Gustafson. 1978. The Vertebrate Faunas of the Pliocene Ringold Formation, South-Central Washington. Bulletin of the Museum of Natural History, University of Oregon 23:1-62
Ammospermophilus	-104.2	31.1833	-778027	934445	0	0.0117	0.00585	0.01	Sciuridae	Animalia	Paleobiology Database (PBDB)	W. W. Dalquest and F. B. Stangl, Jr. 1984. Late Pleistocene and early Recent mammals from Fowlkes Cave, southern Culberson County, Texas. Carnegie Museum of Natural History Special Publication 8:432-455
Ammospermophilus	-117.5	43.6	-1713571	2484363	10.3	13.6	11.95	12.725	Sciuridae	Animalia	Paleobiology Database (PBDB)	J. Alroy. 2002. Synonymies and reidentifications of North American fossil mammals.
Ammospermophilus	-100.05	42.6333	-330061	2188764	10.3	13.6	11.95	12.725	Sciuridae	Animalia	Paleobiology Database (PBDB)	W. W. Korth. 1998. Annals of Carnegie Museum 67(4):299-348
Ammospermophilus	-117.5	43.6	-1713571	2484363	10.3	13.6	11.95	12.725	Sciuridae	Animalia	Paleobiology Database (PBDB)	J. Alroy. 2002. Synonymies and reidentifications of North American fossil mammals.
Ammospermophilus	-98	42.3	-163814	2146189	10.3	13.6	11.95	12.725	Sciuridae	Animalia	Paleobiology Database (PBDB)	W. W. Korth. 1997. Paludicola 1(3):97-111
Ammospermophilus	-114.033	39.4833	-1527807	1974474	0	0.126	0.063	0.0704	Sciuridae	Animalia	Paleobiology Database (PBDB)	T. H. Heaton. 1985. Quaternary paleontology and paleocology of Crystal Ball Cave, Millard County, Utah: with emphasis on mammals and description of a new species of fossil skunk. Great Basin Naturalist 45(3):337-390
Ammospermophilus	-107	36.5	-974072	1551176	0.3	1.8	1.05	1.287	Sciuridae	Animalia	Paleobiology Database (PBDB)	J. Alroy. 2002. Synonymies and reidentifications of North American fossil mammals.
Antrozous	-100.917	32.7167	-458037	1083532	1.8	4.9	3.35	3.09	Vespertilionidae	Animalia	Paleobiology Database (PBDB)	W. W. Dalquest. 1978. Early Blancan mammals of the Beck Ranch local fauna of Texas. Journal of Mammalogy 59(2):269-298
Antrozous	-110.2	32	-1330439	1091365	1.8	4.9	3.35	3.09	Vespertilionidae	Animalia	Paleobiology Database (PBDB)	N. J. Czaplewski. 1993. Late Tertiary bats (Mammalia, Chiroptera) from the southwestern United States. Southwestern Naturalist 38(2):111-118
Antrozous	-108.4	31.5667	-1169100	1019900	0.0117	0.126	0.06885	0.0704	Vespertilionidae	Animalia	Paleobiology Database (PBDB)	A. H. Harris. 1987. Reconstruction of mid Wisconsinan environments in southern New Mexico. National Geographic Research 3(2):142-151
Antrozous	-118	43	-1768087	2428276	1.8	4.9	3.35	3.09	Vespertilionidae	Animalia	Paleobiology Database (PBDB)	J. G. M. Thewissen and G. R. Smith. 1987. Contributions from the Museum of Paleontology, University of Michigan 27(9)
Antrozous	-110.65	32.55	-1362858	1158346	0	0.126	0.063	0.0704	Vespertilionidae	Animalia	Paleobiology Database (PBDB)	J. I. Mead, E. L. Roth, and T. R. Van Devender, D. W. Steadman. 1984. The Late Wisconsinan vertebrate fauna from Deadman Cave, southern Arizona. Transactions of the San Diego Society of Natural History 20(14):247-276
Antrozous	-104.2	31.1833	-778027	934445	0	0.0117	0.00585	0.01	Vespertilionidae	Animalia	Paleobiology Database (PBDB)	W. W. Dalquest and F. B. Stangl, Jr. 1984. Late Pleistocene and early Recent mammals from Fowlkes Cave, southern Culberson County, Texas. Carnegie Museum of Natural History Special Publication 8:432-455
Antrozous	-106.883	34.8833	-984468	1370181	0.0117	0.126	0.06885	0.0704	Vespertilionidae	Animalia	Paleobiology Database (PBDB)	A. H. Harris and J. S. Findley. 1964. Pleistocene-Recent fauna of the Isleta Caves, Bernalillo County, New Mexico. American Journal of Science 262:114-120
Antrozous	-104.8	27	-877627	478351	0	0.126	0.063	0.0704	Vespertilionidae	Animalia	Paleobiology Database (PBDB)	H. J. Messing. 1986. A Late Pleistocene-Holocene fauna from Chihuahua, Mexico. Southwestern Naturalist 31(3):277-288
Antrozous	-122.282	40.784	-2171830	2277048	0.0117	0.126	0.06885	0.0704	Vespertilionidae	Animalia	Paleobiology Database (PBDB)	W. J. Sinclair. 1904. The exploration of Potter Creek Cave. University of California Publication American Archaeology and Ethnology 2(1):1-27
Antrozous	-114.367	35.2333	-1647154	1512577	0	0.0117	0.00585	0.01	Vespertilionidae	Animalia	Paleobiology Database (PBDB)	C. N. Jass. 2002. Preliminary taphonomic analyses of the mammalian microfauna. Pp. 179-190 in Bighorn Cave: Test Excavations of a Stratified Dry Shelter Mohave County, Arizona (P. R. Geib, and D. R. Keller, eds.). Bilby Research Center Occasional Papers 1 (Northern Arizona University, Flagstaff, Arizona).
Antrozous	-114.033	39.4833	-1527807	1974474	0	0.126	0.063	0.0704	Vespertilionidae	Animalia	Paleobiology Database (PBDB)	T. H. Heaton. 1985. Quaternary paleontology and paleocology of Crystal Ball Cave, Millard County, Utah: with emphasis on mammals and description of a new species of fossil skunk. Great Basin Naturalist 45(3):337-390
Antrozous	-104.45	32.3667	-789983	1067793	0.0117	0.126	0.06885	0.0704	Vespertilionidae	Animalia	Paleobiology Database (PBDB)	A. H. Harris. 1987. Reconstruction of mid Wisconsinan environments in southern New Mexico. National Geographic Research 3(2):142-151
Aphelops	-82.5167	29.55	1302263	812001	10.3	13.6	11.95	12.725	Rhinocerotidae	Animalia	Paleobiology Database (PBDB)	S. D. Webb, B. J. MacFadden, and J. A. Baskin. 1981. Geology and paleontology of the Love Bone Bed from the Late Miocene of Florida. American Journal of Science 281:513-544
Aphelops	-81.8	27.9	1398152	641572	11.62	13.82	12.72	12.725	Rhinocerotidae	Animalia	Paleobiology Database (PBDB)	J. Alroy. 2002. Synonymies and reidentifications of North American fossil mammals.
Aphelops	-103.8	42.4	-637289	2181815	15.97	20.43	18.2	18.205	Rhinocerotidae	Animalia	Paleobiology Database (PBDB)	D. R. Prothero. 2005. The Evolution of North American Rhinoceroses.
Aphelops	-103.8	42.4	-637289	2181815	15.97	20.43	18.2	18.205	Rhinocerotidae	Animalia	Paleobiology Database (PBDB)	D. R. Prothero. 2005. The Evolution of North American Rhinoceroses.
Aphelops	-103.8	42.4	-637289	2181815	15.97	20.43	18.2	18.205	Rhinocerotidae	Animalia	Paleobiology Database (PBDB)	D. R. Prothero. 2005. The Evolution of North American Rhinoceroses.
Aphelops	-117	34.8	-1890333	1514138	13.6	15.97	14.785	14.895	Rhinocerotidae	Animalia	Paleobiology Database (PBDB)	D. R. Prothero. 2005. The Evolution of North American Rhinoceroses.
Aphelops	-103.8	42.4	-637289	2181815	15.97	20.43	18.2	18.205	Rhinocerotidae	Animalia	Paleobiology Database (PBDB)	D. R. Prothero. 2005. The Evolution of North American Rhinoceroses.
Aphelops	-103.8	42.4	-637289	2181815	15.97	20.43	18.2	18.205	Rhinocerotidae	Animalia	Paleobiology Database (PBDB)	D. R. Prothero. 2005. The Evolution of North American Rhinoceroses.
Aphelops	-103.8	42.4	-637289	2181815	15.97	20.43	18.2	18.205	Rhinocerotidae	Animalia	Paleobiology Database (PBDB)	D. R. Prothero. 2005. The Evolution of North American Rhinoceroses.
Aphelops	-103.8	42.4	-637289	2181815	15.97	20.43	18.2	18.205	Rhinocerotidae	Animalia	Paleobiology Database (PBDB)	D. R. Prothero. 2005. The Evolution of North American Rhinoceroses.
Aphelops	-103.8	42.4	-637289	2181815	15.97	20.43	18.2	18.205	Rhinocerotidae	Animalia	Paleobiology Database (PBDB)	D. R. Prothero. 2005. The Evolution of North American Rhinoceroses.
Aphelops	-119.7	41.7	-1937847	2320245	15.97	20.43	18.2	18.205	Rhinocerotidae	Animalia	Paleobiology Database (PBDB)	D. R. Prothero. 2005. The Evolution of North American Rhinoceroses.
Aphelops	-102.85	42.6833	-557533	2207421	13.6	15.97	14.785	14.895	Rhinocerotidae	Animalia	Paleobiology Database (PBDB)	D. R. Prothero. 2005. The Evolution of North American Rhinoceroses.
Aphelops	-103.1	42.8	-576871	2221916	15.97	20.43	18.2	18.205	Rhinocerotidae	Animalia	Paleobiology Database (PBDB)	D. R. Prothero. 2005. The Evolution of North American Rhinoceroses.
Aphelops	-117.9	38.25	-1881675	1908623	10.3	13.6	11.95	12.725	Rhinocerotidae	Animalia	Paleobiology Database (PBDB)	D. R. Prothero. 2005. The Evolution of North American Rhinoceroses.
Aphelops	-119.7	41.7	-1937847	2320245	15.97	20.43	18.2	18.205	Rhinocerotidae	Animalia	Paleobiology Database (PBDB)	D. R. Prothero. 2005. The Evolution of North American Rhinoceroses.
Aphelops	-103.8	42.4	-637289	2181815	15.97	20.43	18.2	18.205	Rhinocerotidae	Animalia	Paleobiology Database (PBDB)	D. R. Prothero. 2005. The Evolution of North American Rhinoceroses.
Aphelops	-119.7	41.7	-1937847	2320245	15.97	20.43	18.2	18.205	Rhinocerotidae	Animalia	Paleobiology Database (PBDB)	D. R. Prothero. 2005. The Evolution of North American Rhinoceroses.
Aphelops	-102.5	42.7	-528965	2207279	0.3	1.8	1.05	1.287	Rhinocerotidae	Animalia	Paleobiology Database (PBDB)	D. R. Prothero. 2005. The Evolution of North American Rhinoceroses.
Aphelops	-103.8	42.4	-637289	2181815	15.97	20.43	18.2	18.205	Rhinocerotidae	Animalia	Paleobiology Database (PBDB)	D. R. Prothero. 2005. The Evolution of North American Rhinoceroses.
Aphelops	-103.733	42.1856	-633747	2157469	13.6	15.97	14.785	14.895	Rhinocerotidae	Animalia	Paleobiology Database (PBDB)	D. R. Prothero. 2005. The Evolution of North American Rhinoceroses.
Aphelops	-103.8	42.4	-637289	2181815	15.97	20.43	18.2	18.205	Rhinocerotidae	Animalia	Paleobiology Database (PBDB)	D. R. Prothero. 2005. The Evolution of North American Rhinoceroses.
Aphelops	-95	30.5	95797	825395	13.6	15.97	14.785	14.895	Rhinocerotidae	Animalia	Paleobiology Database (PBDB)	D. R. Prothero and E. M. Manning. 1987. Miocene rhinoceroses from the Texas Gulf Coastal Plain. Journal of Paleontology 61(2):388-423
Aphelops	-103.8	42.4	-637289	2181815	15.97	20.43	18.2	18.205	Rhinocerotidae	Animalia	Paleobiology Database (PBDB)	D. R. Prothero. 2005. The Evolution of North American Rhinoceroses.
Aphelops	-117	34.8	-1890333	1514138	13.6	15.97	14.785	14.895	Rhinocerotidae	Animalia	Paleobiology Database (PBDB)	D. R. Prothero. 2005. The Evolution of North American Rhinoceroses.
Aphelops	-117.8	41.1	-1800621	2217623	13.6	15.97	14.785	14.895	Rhinocerotidae	Animalia	Paleobiology Database (PBDB)	D. R. Prothero. 2005. The Evolution of North American Rhinoceroses.
Aphelops	-117	34.8	-1890333	1514138	13.6	15.97	14.785	14.895	Rhinocerotidae	Animalia	Paleobiology Database (PBDB)	D. R. Prothero. 2005. The Evolution of North American Rhinoceroses.
Aphelops	-95	30.5	95797	825395	13.6	15.97	14.785	14.895	Rhinocerotidae	Animalia	Paleobiology Database (PBDB)	D. R. Prothero and E. M. Manning. 1987. Miocene rhinoceroses from the Texas Gulf Coastal Plain. Journal of Paleontology 61(2):388-423
Aphelops	-100.8	42.8	-390195	2210213	13.6	15.97	14.785	14.895	Rhinocerotidae	Animalia	Paleobiology Database (PBDB)	D. R. Prothero. 2005. The Evolution of North American Rhinoceroses.
Aphelops	-117	34.8	-1890333	1514138	13.6	15.97	14.785	14.895	Rhinocerotidae	Animalia	Paleobiology Database (PBDB)	D. R. Prothero. 2005. The Evolution of North American Rhinoceroses.
Aphelops	-94.7	30.7	124231	847964	13.6	15.97	14.785	14.895	Rhinocerotidae	Animalia	Paleobiology Database (PBDB)	D. R. Prothero and E. M. Manning. 1987. Miocene rhinoceroses from the Texas Gulf Coastal Plain. Journal of Paleontology 61(2):388-423
Aphelops	-117	34.8	-1890333	1514138	13.6	15.97	14.785	14.895	Rhinocerotidae	Animalia	Paleobiology Database (PBDB)	D. R. Prothero. 2005. The Evolution of North American Rhinoceroses.
Aphelops	-117.067	35.05	-1890086	1542751	13.6	15.97	14.785	14.895	Rhinocerotidae	Animalia	Paleobiology Database (PBDB)	D. R. Prothero. 2005. The Evolution of North American Rhinoceroses.
Aphelops	-100	42.7	-325674	2196037	13.6	15.97	14.785	14.895	Rhinocerotidae	Animalia	Paleobiology Database (PBDB)	D. R. Prothero. 2005. The Evolution of North American Rhinoceroses.
Aphelops	-117.9	38.25	-1881675	1908623	13.6	15.97	14.785	14.895	Rhinocerotidae	Animalia	Paleobiology Database (PBDB)	D. R. Prothero. 2005. The Evolution of North American Rhinoceroses.
Aphelops	-104.2	40.8	-685322	2006179	13.6	15.97	14.785	14.895	Rhinocerotidae	Animalia	Paleobiology Database (PBDB)	D. R. Prothero. 2005. The Evolution of North American Rhinoceroses.
Aphelops	-95	30.5	95797	825395	13.6	15.97	14.785	14.895	Rhinocerotidae	Animalia	Paleobiology Database (PBDB)	D. R. Prothero and P. C. Sereno. 1982. Allometry and paleoecology of medial Miocene dwarf rhinoceroses from the Texas Gulf Coastal Plain. Paleobiology 8(1):16-30
Aphelops	-106.2	35.5	-915509	1431935	13.6	15.97	14.785	14.895	Rhinocerotidae	Animalia	Paleobiology Database (PBDB)	D. R. Prothero. 2005. The Evolution of North American Rhinoceroses.
Aphelops	-103.8	42.4	-637289	2181815	15.97	20.43	18.2	18.205	Rhinocerotidae	Animalia	Paleobiology Database (PBDB)	D. R. Prothero. 2005. The Evolution of North American Rhinoceroses.
Aphelops	-119.7	41.7	-1937847	2320245	15.97	20.43	18.2	18.205	Rhinocerotidae	Animalia	Paleobiology Database (PBDB)	D. R. Prothero. 2005. The Evolution of North American Rhinoceroses.
Aphelops	-103.8	42.4	-637289	2181815	15.97	20.43	18.2	18.205	Rhinocerotidae	Animalia	Paleobiology Database (PBDB)	D. R. Prothero. 2005. The Evolution of North American Rhinoceroses.
Aphelops	-118.5	35.3	-2009788	1599407	13.6	15.97	14.785	14.895	Rhinocerotidae	Animalia	Paleobiology Database (PBDB)	D. R. Prothero, M. R. Liter, and L. G. Barnes, X. Wang, E. Mitchell, S. McLeod, D. P. Whistler, R. H. Tedford, C. Ray. 2008. Land mammals from the middle Miocene Sharktooth Hill Bonebed, Kern County, California. New Mexico Museum of Natural History and Science Bulletin 44:299-314
Aphelops	-103.8	42.4	-637289	2181815	15.97	20.43	18.2	18.205	Rhinocerotidae	Animalia	Paleobiology Database (PBDB)	D. R. Prothero. 2005. The Evolution of North American Rhinoceroses.
Aphelops	-103.1	42.8	-576871	2221916	15.97	20.43	18.2	18.205	Rhinocerotidae	Animalia	Paleobiology Database (PBDB)	D. R. Prothero. 2005. The Evolution of North American Rhinoceroses.
Aphelops	-103.8	42.4	-637289	2181815	15.97	20.43	18.2	18.205	Rhinocerotidae	Animalia	Paleobiology Database (PBDB)	D. R. Prothero. 2005. The Evolution of North American Rhinoceroses.
Aphelops	-100.8	42.8	-390195	2210213	10.3	13.6	11.95	12.725	Rhinocerotidae	Animalia	Paleobiology Database (PBDB)	D. R. Prothero. 2005. The Evolution of North American Rhinoceroses.
Aphelops	-98	42.6	-163108	2179721	13.6	15.97	14.785	14.895	Rhinocerotidae	Animalia	Paleobiology Database (PBDB)	M. R. Voorhies. 1990. Vertebrate biostratigraphy of the Ogallala Group in Nebraska. In T. C. Gustavson (ed.), Geologic Framework and Regional Hydrology: Upper Cenozoic Blackwater Draw and Ogallala Formations, Great Plains
Aphelops	-100.8	42.8	-390195	2210213	10.3	13.6	11.95	12.725	Rhinocerotidae	Animalia	Paleobiology Database (PBDB)	D. R. Prothero. 2005. The Evolution of North American Rhinoceroses.
Aphelops	-100.8	42.8	-390195	2210213	10.3	13.6	11.95	12.725	Rhinocerotidae	Animalia	Paleobiology Database (PBDB)	D. R. Prothero. 2005. The Evolution of North American Rhinoceroses.
Aphelops	-100.8	42.8	-390195	2210213	10.3	13.6	11.95	12.725	Rhinocerotidae	Animalia	Paleobiology Database (PBDB)	D. R. Prothero. 2005. The Evolution of North American Rhinoceroses.
Aphelops	-100.8	42.8	-390195	2210213	13.6	15.97	14.785	14.895	Rhinocerotidae	Animalia	Paleobiology Database (PBDB)	D. R. Prothero. 2005. The Evolution of North American Rhinoceroses.
Aphelops	-99.7	42.8	-300826	2206214	10.3	13.6	11.95	12.725	Rhinocerotidae	Animalia	Paleobiology Database (PBDB)	D. R. Prothero. 2005. The Evolution of North American Rhinoceroses.
Aphelops	-100	42.7	-325674	2196037	10.3	13.6	11.95	12.725	Rhinocerotidae	Animalia	Paleobiology Database (PBDB)	D. R. Prothero. 2005. The Evolution of North American Rhinoceroses.
Aphelops	-100.6	43.4	-370706	2276346	10.3	13.6	11.95	12.725	Rhinocerotidae	Animalia	Paleobiology Database (PBDB)	D. R. Prothero. 2005. The Evolution of North American Rhinoceroses.
Aphelops	-100.8	42.8	-390195	2210213	10.3	13.6	11.95	12.725	Rhinocerotidae	Animalia	Paleobiology Database (PBDB)	D. R. Prothero. 1989. Personal communication regarding rhinocerotid identifications.
Aphelops	-100.033	42.7833	-327992	2205456	13.6	15.97	14.785	14.895	Rhinocerotidae	Animalia	Paleobiology Database (PBDB)	M. R. Voorhies. 1990. Vertebrate biostratigraphy of the Ogallala Group in Nebraska. In T. C. Gustavson (ed.), Geologic Framework and Regional Hydrology: Upper Cenozoic Blackwater Draw and Ogallala Formations, Great Plains
Aphelops	-100	42.7	-325674	2196037	13.6	15.97	14.785	14.895	Rhinocerotidae	Animalia	Paleobiology Database (PBDB)	M. R. Voorhies. 1990. Vertebrate biostratigraphy of the Ogallala Group in Nebraska. In T. C. Gustavson (ed.), Geologic Framework and Regional Hydrology: Upper Cenozoic Blackwater Draw and Ogallala Formations, Great Plains
Aphelops	-100.8	42.8	-390195	2210213	13.6	15.97	14.785	14.895	Rhinocerotidae	Animalia	Paleobiology Database (PBDB)	D. R. Prothero. 2005. The Evolution of North American Rhinoceroses.
Aphelops	-100.8	42.8	-390195	2210213	10.3	13.6	11.95	12.725	Rhinocerotidae	Animalia	Paleobiology Database (PBDB)	D. R. Prothero. 2005. The Evolution of North American Rhinoceroses.
Aphelops	-100.8	42.8	-390195	2210213	10.3	13.6	11.95	12.725	Rhinocerotidae	Animalia	Paleobiology Database (PBDB)	D. R. Prothero. 2005. The Evolution of North American Rhinoceroses.
Aphelops	-100.8	42.8	-390195	2210213	10.3	13.6	11.95	12.725	Rhinocerotidae	Animalia	Paleobiology Database (PBDB)	D. R. Prothero. 2005. The Evolution of North American Rhinoceroses.
Aphelops	-100	42.7	-325674	2196037	10.3	13.6	11.95	12.725	Rhinocerotidae	Animalia	Paleobiology Database (PBDB)	D. R. Prothero. 2005. The Evolution of North American Rhinoceroses.
Aphelops	-100.8	42.8	-390195	2210213	10.3	13.6	11.95	12.725	Rhinocerotidae	Animalia	Paleobiology Database (PBDB)	D. R. Prothero. 2005. The Evolution of North American Rhinoceroses.
Aphelops	-100.8	42.8	-390195	2210213	10.3	13.6	11.95	12.725	Rhinocerotidae	Animalia	Paleobiology Database (PBDB)	D. R. Prothero. 2005. The Evolution of North American Rhinoceroses.
Aphelops	-100	42.7	-325674	2196037	10.3	13.6	11.95	12.725	Rhinocerotidae	Animalia	Paleobiology Database (PBDB)	D. R. Prothero. 2005. The Evolution of North American Rhinoceroses.
Aphelops	-105.1	41.3	-754969	2068753	15.97	20.43	18.2	18.205	Rhinocerotidae	Animalia	Paleobiology Database (PBDB)	M. Cassiliano. 1980. Stratigraphy and vertebrate paleontology of the Horse Creek-Trail Creek area, Laramie County, Wyoming. Contributions to Geology, University of Wyoming 19(1):25-58
Aphelops	-103.8	42.4	-637289	2181815	15.97	20.43	18.2	18.205	Rhinocerotidae	Animalia	Paleobiology Database (PBDB)	D. R. Prothero. 2005. The Evolution of North American Rhinoceroses.
Aphelops	-103.8	42.4	-637289	2181815	15.97	20.43	18.2	18.205	Rhinocerotidae	Animalia	Paleobiology Database (PBDB)	D. R. Prothero. 2005. The Evolution of North American Rhinoceroses.
Aphelops	-120.4	36.1	-2153164	1727880	13.6	15.97	14.785	14.895	Rhinocerotidae	Animalia	Paleobiology Database (PBDB)	D. R. Prothero. 2005. The Evolution of North American Rhinoceroses.
Aphelops	-117	34.8	-1890333	1514138	13.6	15.97	14.785	14.895	Rhinocerotidae	Animalia	Paleobiology Database (PBDB)	D. R. Prothero. 2005. The Evolution of North American Rhinoceroses.
Aphelops	-106.2	35.5	-915509	1431935	13.6	15.97	14.785	14.895	Rhinocerotidae	Animalia	Paleobiology Database (PBDB)	D. R. Prothero. 2005. The Evolution of North American Rhinoceroses.
Aphelops	-103.8	42.4	-637289	2181815	15.97	20.43	18.2	18.205	Rhinocerotidae	Animalia	Paleobiology Database (PBDB)	D. R. Prothero. 2005. The Evolution of North American Rhinoceroses.
Aphelops	-103.8	42.4	-637289	2181815	15.97	20.43	18.2	18.205	Rhinocerotidae	Animalia	Paleobiology Database (PBDB)	D. R. Prothero. 2005. The Evolution of North American Rhinoceroses.
Aphelops	-119.306	35.2678	-2081245	1613256	13.6	15.97	14.785	14.895	Rhinocerotidae	Animalia	Paleobiology Database (PBDB)	D. R. Prothero, M. R. Liter, and L. G. Barnes, X. Wang, E. Mitchell, S. McLeod, D. P. Whistler, R. H. Tedford, C. Ray. 2008. Land mammals from the middle Miocene Sharktooth Hill Bonebed, Kern County, California. New Mexico Museum of Natural History and Science Bulletin 44:299-314
Aphelops	-100.7	43.2	-379863	2254436	10.3	13.6	11.95	12.725	Rhinocerotidae	Animalia	Paleobiology Database (PBDB)	D. R. Prothero. 2005. The Evolution of North American Rhinoceroses.
Aphelops	-100.8	42.8	-390195	2210213	10.3	13.6	11.95	12.725	Rhinocerotidae	Animalia	Paleobiology Database (PBDB)	D. R. Prothero. 2005. The Evolution of North American Rhinoceroses.
Aphelops	-100.05	42.6333	-330061	2188764	10.3	13.6	11.95	12.725	Rhinocerotidae	Animalia	Paleobiology Database (PBDB)	D. R. Prothero. 2005. The Evolution of North American Rhinoceroses.
Aphelops	-100.8	42.8	-390195	2210213	10.3	13.6	11.95	12.725	Rhinocerotidae	Animalia	Paleobiology Database (PBDB)	D. R. Prothero. 2005. The Evolution of North American Rhinoceroses.
Aphelops	-107	36.5	-974072	1551176	13.6	15.97	14.785	14.895	Rhinocerotidae	Animalia	Paleobiology Database (PBDB)	D. R. Prothero. 2005. The Evolution of North American Rhinoceroses.
Aphelops	-100.8	42.8	-390195	2210213	10.3	13.6	11.95	12.725	Rhinocerotidae	Animalia	Paleobiology Database (PBDB)	D. R. Prothero. 2005. The Evolution of North American Rhinoceroses.
Aphelops	-100.8	42.8	-390195	2210213	10.3	13.6	11.95	12.725	Rhinocerotidae	Animalia	Paleobiology Database (PBDB)	D. R. Prothero. 2005. The Evolution of North American Rhinoceroses.
Aphelops	-100	42.7	-325674	2196037	13.6	15.97	14.785	14.895	Rhinocerotidae	Animalia	Paleobiology Database (PBDB)	D. R. Prothero. 2005. The Evolution of North American Rhinoceroses.
Aphelops	-100.8	42.8	-390195	2210213	10.3	13.6	11.95	12.725	Rhinocerotidae	Animalia	Paleobiology Database (PBDB)	D. R. Prothero. 2005. The Evolution of North American Rhinoceroses.
Aphelops	-104.2	40.8	-685322	2006179	15.97	20.43	18.2	18.205	Rhinocerotidae	Animalia	Paleobiology Database (PBDB)	D. R. Prothero. 2005. The Evolution of North American Rhinoceroses.
Aphelops	-100.8	42.8	-390195	2210213	10.3	13.6	11.95	12.725	Rhinocerotidae	Animalia	Paleobiology Database (PBDB)	D. R. Prothero. 2005. The Evolution of North American Rhinoceroses.
Aphelops	-103.8	42.4	-637289	2181815	15.97	20.43	18.2	18.205	Rhinocerotidae	Animalia	Paleobiology Database (PBDB)	D. R. Prothero. 2005. The Evolution of North American Rhinoceroses.
Baiomys	-114.9	42.8	-1526931	2352696	1.8	4.9	3.35	3.09	Cricetidae	Animalia	Paleobiology Database (PBDB)	R. J. Zakrzewski. 1969. Contributions from the Museum of Paleontology, University of Michigan 23(1)
Baiomys	-114.9	42.8	-1526931	2352696	1.8	4.9	3.35	3.09	Cricetidae	Animalia	Paleobiology Database (PBDB)	R. J. Zakrzewski. 1969. Contributions from the Museum of Paleontology, University of Michigan 23(1)
Baiomys	-114.9	42.8	-1526931	2352696	1.8	4.9	3.35	3.09	Cricetidae	Animalia	Paleobiology Database (PBDB)	R. J. Zakrzewski. 1969. Contributions from the Museum of Paleontology, University of Michigan 23(1)
Baiomys	-108	28.9	-1168875	721358	1.8	4.9	3.35	3.09	Cricetidae	Animalia	Paleobiology Database (PBDB)	E. H. Lindsay and L. L. Jacobs. 1985. Pliocene small mammal fossils from Chihuahua, Mexico. Paleontologia Mexicana 51:1-53
Baiomys	-100.3	37.2	-377948	1581719	1.8	4.9	3.35	3.09	Cricetidae	Animalia	Paleobiology Database (PBDB)	C. W. Hibbard. 1952. A Contribution to the Rexroad Fauna. Transactions of the Kansas Academy of Sciences 55(2):196-208
Baiomys	-117	33.9	-1912388	1415961	1.8	4.9	3.35	3.09	Cricetidae	Animalia	Paleobiology Database (PBDB)	L. B. Albright. 1999. University of California Publications in Geological Sciences 144:1-121
Baiomys	-100.9	37.1	-431218	1573081	1.8	4.9	3.35	3.09	Cricetidae	Animalia	Paleobiology Database (PBDB)	J. Alroy. 2002. Synonymies and reidentifications of North American fossil mammals.
Baiomys	-100.917	32.7167	-458037	1083532	1.8	4.9	3.35	3.09	Cricetidae	Animalia	Paleobiology Database (PBDB)	W. W. Dalquest. 1978. Early Blancan mammals of the Beck Ranch local fauna of Texas. Journal of Mammalogy 59(2):269-298
Baiomys	-100.3	37.2	-377948	1581719	1.8	4.9	3.35	3.09	Cricetidae	Animalia	Paleobiology Database (PBDB)	C. W. Hibbard. 1941. New Mammals from the Rexroad Fauna, Upper Pliocene of Kansas. American Midland Naturalist 26(2):337-368
Bassariscus	-103.8	42.4	-637289	2181815	15.97	20.43	18.2	18.205	Procyonidae	Animalia	Paleobiology Database (PBDB)	J. A. Baskin. 2004. Bassariscus and Probassariscus (Mammalia, Carnivora, Procyonidae) from the early Barstovian (Middle Miocene). Journal of Vertebrate Paleontology 24(3):709-720
Bassariscus	-106.2	49.2	-751884	2950569	13.6	15.97	14.785	14.895	Procyonidae	Animalia	Paleobiology Database (PBDB)	J. Alroy. 2002. Synonymies and reidentifications of North American fossil mammals.
Bassariscus	-100.033	42.7833	-327992	2205456	13.6	15.97	14.785	14.895	Procyonidae	Animalia	Paleobiology Database (PBDB)	J. Alroy. 2002. Synonymies and reidentifications of North American fossil mammals.
Bassariscus	-117.9	38.25	-1881675	1908623	13.6	15.97	14.785	14.895	Procyonidae	Animalia	Paleobiology Database (PBDB)	J. Alroy. 2002. Synonymies and reidentifications of North American fossil mammals.
Bassariscus	-103.8	42.0833	-640193	2146521	13.6	15.97	14.785	14.895	Procyonidae	Animalia	Paleobiology Database (PBDB)	J. A. Baskin. 2004. Bassariscus and Probassariscus (Mammalia, Carnivora, Procyonidae) from the early Barstovian (Middle Miocene). Journal of Vertebrate Paleontology 24(3):709-720
Bassariscus	-98.5271	40.0238	-213754	1892486	13.6	15.97	14.785	14.895	Procyonidae	Animalia	Paleobiology Database (PBDB)	M. R. Voorhies. 1990. Vertebrate biostratigraphy of the Ogallala Group in Nebraska. In T. C. Gustavson (ed.), Geologic Framework and Regional Hydrology: Upper Cenozoic Blackwater Draw and Ogallala Formations, Great Plains
Bassariscus	-103.8	42.4	-637289	2181815	15.97	20.43	18.2	18.205	Procyonidae	Animalia	Paleobiology Database (PBDB)	J. A. Baskin. 2004. Bassariscus and Probassariscus (Mammalia, Carnivora, Procyonidae) from the early Barstovian (Middle Miocene). Journal of Vertebrate Paleontology 24(3):709-720
Bassariscus	-106.2	49.2	-751884	2950569	13.6	15.97	14.785	14.895	Procyonidae	Animalia	Paleobiology Database (PBDB)	J. Alroy. 2002. Synonymies and reidentifications of North American fossil mammals.
Bassariscus	-100.05	42.8061	-329278	2208057	13.6	15.97	14.785	14.895	Procyonidae	Animalia	Paleobiology Database (PBDB)	M. R. Voorhies. 1990. Vertebrate biostratigraphy of the Ogallala Group in Nebraska. In T. C. Gustavson (ed.), Geologic Framework and Regional Hydrology: Upper Cenozoic Blackwater Draw and Ogallala Formations, Great Plains
Bassariscus	-117.8	41.1	-1800621	2217623	13.6	15.97	14.785	14.895	Procyonidae	Animalia	Paleobiology Database (PBDB)	J. Alroy. 2002. Synonymies and reidentifications of North American fossil mammals.
Bassariscus	-106.2	49.2	-751884	2950569	13.6	15.97	14.785	14.895	Procyonidae	Animalia	Paleobiology Database (PBDB)	J. Alroy. 2002. Synonymies and reidentifications of North American fossil mammals.
Bassariscus	-100.8	42.8	-390195	2210213	13.6	15.97	14.785	14.895	Procyonidae	Animalia	Paleobiology Database (PBDB)	J. Alroy. 2002. Synonymies and reidentifications of North American fossil mammals.
Bassariscus	-118.5	35.3	-2009788	1599407	10.3	13.6	11.95	12.725	Procyonidae	Animalia	Paleobiology Database (PBDB)	J. Alroy. 2002. Synonymies and reidentifications of North American fossil mammals.
Bassariscus	-100.8	42.8	-390195	2210213	13.6	15.97	14.785	14.895	Procyonidae	Animalia	Paleobiology Database (PBDB)	M. R. Voorhies. 1990. Vertebrate biostratigraphy of the Ogallala Group in Nebraska. In T. C. Gustavson (ed.), Geologic Framework and Regional Hydrology: Upper Cenozoic Blackwater Draw and Ogallala Formations, Great Plains
Bassariscus	-104.783	32.35	-821231	1068767	0.0117	0.126	0.06885	0.0704	Procyonidae	Animalia	Paleobiology Database (PBDB)	C. B. Schultz and E. B. Howard. 1935. The fauna of Burnet Cave, Guadalupe Mountains, New Mexico. Proceedings of the Academy of Natural Sciences of Philadelphia 87:273-298
Bassariscus	-110.65	32.55	-1362858	1158346	0	0.126	0.063	0.0704	Procyonidae	Animalia	Paleobiology Database (PBDB)	J. I. Mead, E. L. Roth, and T. R. Van Devender, D. W. Steadman. 1984. The Late Wisconsinan vertebrate fauna from Deadman Cave, southern Arizona. Transactions of the San Diego Society of Natural History 20(14):247-276
Bassariscus	-104.2	31.1833	-778027	934445	0	0.0117	0.00585	0.01	Procyonidae	Animalia	Paleobiology Database (PBDB)	W. W. Dalquest and F. B. Stangl, Jr. 1984. Late Pleistocene and early Recent mammals from Fowlkes Cave, southern Culberson County, Texas. Carnegie Museum of Natural History Special Publication 8:432-455
Bassariscus	-114.367	35.2333	-1647154	1512577	0	0.0117	0.00585	0.01	Procyonidae	Animalia	Paleobiology Database (PBDB)	C. N. Jass. 2004. Mid to late Holocene mammals from Bighorn Cave, Arizona. The Southwestern Naturalist 49(1):75-82
Bassariscus	-117.8	33.6	-1991604	1399722	0.012	1.8	0.906	1.287	Procyonidae	Animalia	Paleobiology Database (PBDB)	G. T. Jefferson. 1991. A catalogue of late Quaternary vertebrates from California. Part two, mammals. Natural History Museum of Los Angeles County Technical Report 7:1-129
Bassariscus	-108.4	31.5667	-1169100	1019900	0.0117	0.126	0.06885	0.0704	Procyonidae	Animalia	Paleobiology Database (PBDB)	A. H. Harris. 1990. Taxonomic status of the Pleistocene ringtail Bassariscus sonoitensis (Carnivora). Southwestern Naturalist 35(3):343-346
Bassariscus	-114.367	35.2333	-1647154	1512577	0	0.0117	0.00585	0.01	Procyonidae	Animalia	Paleobiology Database (PBDB)	C. N. Jass. 2002. Preliminary taphonomic analyses of the mammalian microfauna. Pp. 179-190 in Bighorn Cave: Test Excavations of a Stratified Dry Shelter Mohave County, Arizona (P. R. Geib, and D. R. Keller, eds.). Bilby Research Center Occasional Papers 1 (Northern Arizona University, Flagstaff, Arizona).
Bassariscus	-100.483	37.1333	-394402	1575001	1.8	4.9	3.35	3.09	Procyonidae	Animalia	Paleobiology Database (PBDB)	P. R. Bjork. 1973. Additional Carnivores from the Rexroad Formation (Upper Pliocene) of Southwestern Kansas. Transactions of the Kansas Academy of Sciences 76(1):24-38
Bassariscus	-117.1	32.9	-1945934	1309052	1.8	4.9	3.35	3.09	Procyonidae	Animalia	Paleobiology Database (PBDB)	M. L. Cassiliano. 1999. Biostratigraphy of Blancan and Irvingtonian mammals in the Fish Creek-Vallecito Creek section, southern California, and a review of the Blancan-Irvingtonian boundary. Journal of Vertebrate Paleontology 19(1):169-186
Bassariscus	-100.917	32.7167	-458037	1083532	1.8	4.9	3.35	3.09	Procyonidae	Animalia	Paleobiology Database (PBDB)	W. W. Dalquest. 1978. Early Blancan mammals of the Beck Ranch local fauna of Texas. Journal of Mammalogy 59(2):269-298
Bassariscus	-118.5	47	-1703152	2870256	1.8	4.9	3.35	3.09	Procyonidae	Animalia	Paleobiology Database (PBDB)	J. K. Morgan and N. H. Morgan. 1995. A New Species of Capromeryx (Mammalia: Artiodactyla) from the Taunton Local Fauna of Washington, and the Correlation with Other Blancan Faunas of Washington and Idaho. Journal of Vertebrate Paleontology 15(1):160-170
Bassariscus	-100.3	37.2	-377948	1581719	1.8	4.9	3.35	3.09	Procyonidae	Animalia	Paleobiology Database (PBDB)	C. W. Hibbard. 1970. in Dort and Jones
Bassariscus	-102.85	42.6833	-557533	2207421	13.6	15.97	14.785	14.895	Procyonidae	Animalia	Paleobiology Database (PBDB)	J. A. Baskin. 2004. Bassariscus and Probassariscus (Mammalia, Carnivora, Procyonidae) from the early Barstovian (Middle Miocene). Journal of Vertebrate Paleontology 24(3):709-720
Bassariscus	-106.2	35.5	-915509	1431935	13.6	15.97	14.785	14.895	Procyonidae	Animalia	Paleobiology Database (PBDB)	J. A. Baskin. 2004. Bassariscus and Probassariscus (Mammalia, Carnivora, Procyonidae) from the early Barstovian (Middle Miocene). Journal of Vertebrate Paleontology 24(3):709-720
Bassariscus	-106.2	35.5	-915509	1431935	13.6	15.97	14.785	14.895	Procyonidae	Animalia	Paleobiology Database (PBDB)	J. A. Baskin. 2004. Bassariscus and Probassariscus (Mammalia, Carnivora, Procyonidae) from the early Barstovian (Middle Miocene). Journal of Vertebrate Paleontology 24(3):709-720
Blarina	-80.6792	37.3347	1338829	1696418	0	0.126	0.063	0.0704	Soricidae	Animalia	Paleobiology Database (PBDB)	R. E. Weems and B. B. Higgins. 1977. Post-Wisconsinan Vertebrate Remains from a Fissure Deposit Near Ripplemead, Virginia. The NSS bulletin; quarterly journal of the National Speleological Society 39(4):106-108
Blarina	-79.0831	38.3578	1456598	1832915	0.0117	0.126	0.06885	0.0704	Soricidae	Animalia	Paleobiology Database (PBDB)	J. E. Guilday. 1962. The Pleistocene local fauna of the Natural Chimneys, Augusta County, Virginia. Annals of Carnegie Museum 36(9):87-122
Blarina	-99.5	33.75	-321885	1192969	0.3	1.8	1.05	1.287	Soricidae	Animalia	Paleobiology Database (PBDB)	C. W. Hibbard and W. W. Dalquest. 1966. Contributions from the Museum of Paleontology, University of Michigan 21(1)
Blarina	-98.2	39	-188747	1777095	0.012	1.8	0.906	1.287	Soricidae	Animalia	Paleobiology Database (PBDB)	J. Alroy. 2002. Synonymies and reidentifications of North American fossil mammals.
Blarina	-93.2	36	250114	1442422	0.3	1.8	1.05	1.287	Soricidae	Animalia	Paleobiology Database (PBDB)	J. W. Gidley and C. L. Gazin. 1938. The Pleistocene vertebrate fauna from Cumberland Cave, Maryland. United States National Museum Bulletin 171:1-99
Blarina	-99.8	34	-348344	1221942	0.3	1.8	1.05	1.287	Soricidae	Animalia	Paleobiology Database (PBDB)	W. W. Dalquest. 1962. The Good Creek Formation, Pleistocene of Texas, and Its Fauna. Journal of Paleontology 36(3)
Blarina	-98.1	40.2	-177198	1911344	0.3	1.8	1.05	1.287	Soricidae	Animalia	Paleobiology Database (PBDB)	L. D. Martin. 1969. University of Nebraska MS thesis
Blarina	-91.8333	37.6167	364189	1627847	0	0.126	0.063	0.0704	Soricidae	Animalia	Paleobiology Database (PBDB)	B. W. Schubert. 2003. A late Pleistocene and early Holocene mammalian fauna from Little Beaver Cave, Central Ozarks, Missouri. Pp. 149-200 in Ice Age Cave Faunas of North America (B. W. Schubert, J. I. Mead, and R. W. Graham, eds.). Indiana University Press, Bloomington.
Blarina	-75.3	40.2	1733027	2098878	0.3	1.8	1.05	1.287	Soricidae	Animalia	Paleobiology Database (PBDB)	J. W. Gidley and C. L. Gazin. 1938. The Pleistocene vertebrate fauna from Cumberland Cave, Maryland. United States National Museum Bulletin 171:1-99
Blarina	-79.8989	38.4583	1385143	1831818	0	2.588	1.294	1.287	Soricidae	Animalia	Paleobiology Database (PBDB)	C. O. Handley, Jr. 1956. Bones of mammals From West Virginia caves . American Midland Naturalist 56(1):250-256
Blarina	-91.8333	37.6167	364189	1627847	0	0.126	0.063	0.0704	Soricidae	Animalia	Paleobiology Database (PBDB)	B. W. Schubert. 2003. A late Pleistocene and early Holocene mammalian fauna from Little Beaver Cave, Central Ozarks, Missouri. Pp. 149-200 in Ice Age Cave Faunas of North America (B. W. Schubert, J. I. Mead, and R. W. Graham, eds.). Indiana University Press, Bloomington.
Blarina	-78.7	39.6	1464014	1975780	0.3	1.8	1.05	1.287	Soricidae	Animalia	Paleobiology Database (PBDB)	J. E. Guilday. 1971. The Pleistocene history of the Appalachian mammal fauna. Research Division Monograph, Virginia Polytechnic Institute and State University 4:233-262
Blarina	-100.5	36.8	-397635	1537763	0.3	1.8	1.05	1.287	Soricidae	Animalia	Paleobiology Database (PBDB)	A. Starrett. 1956. Pleistocene Mammals of the Berends Fauna of Oklahoma. Journal of Paleontology 30(5):1187-1192
Blarina	-100.3	37.2	-377948	1581719	0.3	1.8	1.05	1.287	Soricidae	Animalia	Paleobiology Database (PBDB)	C. A. Jones et al. 1984. Carnegie Museum of Natural History Special Publication 8:56-148
Blarina	-96.6	41.2	-49924	2021542	0.3	1.8	1.05	1.287	Soricidae	Animalia	Paleobiology Database (PBDB)	R. M. Chandler and L. D. Martin. 1988. Current Research in the Pleistocene 5
Blarina	-98.1	38.7	-180912	1743284	0.3	1.8	1.05	1.287	Soricidae	Animalia	Paleobiology Database (PBDB)	C. A. Jones et al. 1984. Carnegie Museum of Natural History Special Publication 8:56-148
Blarina	-79.3	38.7	1431406	1867379	0.3	1.8	1.05	1.287	Soricidae	Animalia	Paleobiology Database (PBDB)	C. A. Jones et al. 1984. Carnegie Museum of Natural History Special Publication 8:56-148
Blarina	-98	37.5	-175129	1608629	1.8	4.9	3.35	3.09	Soricidae	Animalia	Paleobiology Database (PBDB)	C. A. Jones et al. 1984. Carnegie Museum of Natural History Special Publication 8:56-148
Blarina	-84.8	34.2	1021967	1297622	0.0117	2.588	1.29985	1.287	Soricidae	Animalia	Paleobiology Database (PBDB)	C. E. Ray. 1967. Pleistocene mammals from Ladds, Bartow County, Georgia. Bulletin of the Georgia Academy of Science 25(3):120-150
Blarina	-86.7833	36.1833	820132	1499070	0	0.126	0.063	0.0704	Soricidae	Animalia	Paleobiology Database (PBDB)	J. E. Guilday. 1977. Sabertooth cat, Smilodon floridanus (Leidy), and associated fauna from a Tennessee Cave (40 Dv 40), the First American Bank site. Journal of the Tennessee Academy of Science 52(3):84-94
Blarina	-79.2833	38.8333	1430205	1882344	0.0117	0.126	0.06885	0.0704	Soricidae	Animalia	Paleobiology Database (PBDB)	J. E. Guilday and H. W. Hamilton. 1978. Ecological Significance of Displaced Boreal Mammals in West Virginia Caves. Journal of Mammalogy 59(1):176-181
Blarina	-99.9	36.7	-345109	1524226	0.3	1.8	1.05	1.287	Soricidae	Animalia	Paleobiology Database (PBDB)	J. J. Stephens. 1960. Stratigraphy and Paleontology of a late Pleistocene basin, Harper County, Oklahoma. Geological Society America Bulletin 71
Blarina	-81.3361	37.0973	1285978	1661071	0.0117	0.126	0.06885	0.0704	Soricidae	Animalia	Paleobiology Database (PBDB)	F. Grady and D. A. Hubbard. 2009. Fossil Mammals From Island Ford Cave, Virginia, USA. Proceedings of the 15th International Speleological Congress 1:86-89
Blarina	-79.3708	38.6056	1427240	1855890	0.0117	2.588	1.29985	1.287	Soricidae	Animalia	Paleobiology Database (PBDB)	F. Grady and E. R. Garton. 2000. Paleontology and historic field trip of the John Guilday Cave Preserve (Trout Rock). Bulletin - West Virginia Speleological Survey 14:241-244
Blarina	-78.8928	38.4767	1470420	1848958	0.0117	0.126	0.06885	0.0704	Soricidae	Animalia	Paleobiology Database (PBDB)	D. A. Hubbard and F. Grady. 2001. Melrose Caverns: A Late Pleistocene Vertebrate Locality in Virginia, U.S.A. 13th International Congress of Speleology
Blarina	-80.6	28.0833	1512045	679946	0.0117	0.126	0.06885	0.0704	Soricidae	Animalia	Paleobiology Database (PBDB)	C. E. Ray. 1958. Additions to the Pleistocene mammalian fauna from Melbourne, Florida. Bulletin of the Museum of Comparative Zoology 119:419-449
Blarina	-100.3	37.2	-377948	1581719	0.0117	0.126	0.06885	0.0704	Soricidae	Animalia	Paleobiology Database (PBDB)	C. W. Hibbard and D. W. Taylor. 1960. Two Late Pleistocene Faunas from Southwestern Kansas. Contributions from the Museum of Paleontology, University of Michigan 16(1):1-223
Blarina	-81.0667	31.9833	1398886	1100061	0.0117	0.126	0.06885	0.0704	Soricidae	Animalia	Paleobiology Database (PBDB)	R. C. Hulbert, Jr. and A. E. Pratt. 1998. Pleistocene (Rancholabrean) vertebrate faunas from coastal Georgia. Journal of Vertebrate Paleontology 18(2):412-429
Blarina	-79.3	38.7	1431406	1867379	0.3	1.8	1.05	1.287	Soricidae	Animalia	Paleobiology Database (PBDB)	F. Grady and E. R. Garton. 2000. Paleontology and historic field trip of the John Guilday Cave Preserve (Trout Rock). Bulletin - West Virginia Speleological Survey 14:241-244
Blarina	-97.7	39.9	-144051	1877061	1.8	4.9	3.35	3.09	Soricidae	Animalia	Paleobiology Database (PBDB)	C. A. Jones et al. 1984. Carnegie Museum of Natural History Special Publication 8:56-148
Blarina	-80.3989	37.5433	1359283	1723467	0.0117	2.588	1.29985	1.287	Soricidae	Animalia	Paleobiology Database (PBDB)	F. Grady. 1988. A preliminary account of the Pleistocene mammals from Patton Cave, Monroe County, West Virginia. The National Speleological Society Bulletin 50(1):9-16
Blarina	-82.4764	29.4075	1308367	796919	0.0117	0.126	0.06885	0.0704	Soricidae	Animalia	Paleobiology Database (PBDB)	R. A. Martin and S. D. Webb. 1974. Late Pleistocene mammals from the Devil's Den Fauna, Levy County. In S. D. Webb (ed.), Pleistocene Mammals of Florida
Blarina	-79.6569	38.0861	1412892	1794265	0.0117	0.126	0.06885	0.0704	Soricidae	Animalia	Paleobiology Database (PBDB)	J. E. Guilday, P. W. Parmalee, and H. W. Hamilton. 1977. The Clark's Cave bone deposit and the Late Pleistocene paleoecology of the central Appalachian Mountains of Virginia. Bulletin of Carnegie Museum of Natural History 2:1-87
Blarina	-79.2958	38.8333	1429147	1882156	0.0117	0.126	0.06885	0.0704	Soricidae	Animalia	Paleobiology Database (PBDB)	J. E. Guilday and H. W. Hamilton. 1978. Ecological Significance of Displaced Boreal Mammals in West Virginia Caves. Journal of Mammalogy 59(1):176-181
Blarina	-101.7	34.5	-518991	1286442	0.3	1.8	1.05	1.287	Soricidae	Animalia	Paleobiology Database (PBDB)	W. W. Dalquest and G. E. Schultz. 1992. Ice Age mammals of northwestern Texas
Blarina	-79.3636	38.5772	1428407	1852871	0.0117	0.126	0.06885	0.0704	Soricidae	Animalia	Paleobiology Database (PBDB)	J. E. Guilday and H. W. Hamilton. 1978. Ecological Significance of Displaced Boreal Mammals in West Virginia Caves. Journal of Mammalogy 59(1):176-181
Blarina	-98.1	38.4	-181655	1709666	0.3	1.8	1.05	1.287	Soricidae	Animalia	Paleobiology Database (PBDB)	C. A. Jones et al. 1984. Carnegie Museum of Natural History Special Publication 8:56-148
Blarina	-82.8	27.8	1301877	616443	0.012	0.3	0.156	0.4515	Soricidae	Animalia	Paleobiology Database (PBDB)	P. F. Karrow, G. S. Morgan, and R. W. Portell, E. Simons, K. Auffenberg. 1996.
Blarina	-87.7678	34.7197	746939	1327818	0.0117	0.126	0.06885	0.0704	Soricidae	Animalia	Paleobiology Database (PBDB)	D. R. Womochel and W. S. Barnett. 1980. The Pleistocene vertebrate assemblage of Little Bear Cave, Colbert County, Alabama. Field trips for the Southeastern Section of the Geological Society of America
Blarina	-77.2	39.8	1584954	2021853	0.3	1.8	1.05	1.287	Soricidae	Animalia	Paleobiology Database (PBDB)	C. A. Jones et al. 1984. Carnegie Museum of Natural History Special Publication 8:56-148
Blarina	-81.45	28.7167	1418584	735983	0.0117	0.126	0.06885	0.0704	Soricidae	Animalia	Paleobiology Database (PBDB)	K. T. Wilkins. 1983. Pleistocene mammals from the Rock Springs Local Fauna, Central Florida. Brimleyana 9:69-82
Blarina	-100.3	37.2	-377948	1581719	0.3	1.8	1.05	1.287	Soricidae	Animalia	Paleobiology Database (PBDB)	J. Alroy. 2002. Synonymies and reidentifications of North American fossil mammals.
Blarina	-82.6	29.4	1296605	794402	0.0117	0.126	0.06885	0.0704	Soricidae	Animalia	Paleobiology Database (PBDB)	C. A. Jones et al. 1984. Carnegie Museum of Natural History Special Publication 8:56-148
Blarina	-100.3	37.2	-377948	1581719	0.3	1.8	1.05	1.287	Soricidae	Animalia	Paleobiology Database (PBDB)	J. Alroy. 2002. Synonymies and reidentifications of North American fossil mammals.
Blarina	-81.0667	31.9833	1398886	1100061	0.0117	0.126	0.06885	0.0704	Soricidae	Animalia	Paleobiology Database (PBDB)	R. C. Hulbert, Jr. and A. E. Pratt. 1998. Pleistocene (Rancholabrean) vertebrate faunas from coastal Georgia. Journal of Vertebrate Paleontology 18(2):412-429
Blarina	-82.1	29.8	1338183	845225	0.0117	0.126	0.06885	0.0704	Soricidae	Animalia	Paleobiology Database (PBDB)	C. A. Jones et al. 1984. Carnegie Museum of Natural History Special Publication 8:56-148
Blarina	-81.8211	27.0417	1410158	547669	0.3	1.8	1.05	1.287	Soricidae	Animalia	Paleobiology Database (PBDB)	G. S. Morgan and J. A. White. 1995. Small mammals (Insectivora, Lagomorpha, and Rodentia) from the early Pleistocene (early Irvingtonian) Leisey Shell Pit Local Fauna, Hillsborough County, Florida. Bulletin of the Florida Museum of Natural History 37(13)
Blarina	-95	39.8	84857	1865014	0.3	1.8	1.05	1.287	Soricidae	Animalia	Paleobiology Database (PBDB)	C. A. Jones et al. 1984. Carnegie Museum of Natural History Special Publication 8:56-148
Blarina	-100.3	37.2	-377948	1581719	0.3	1.8	1.05	1.287	Soricidae	Animalia	Paleobiology Database (PBDB)	J. Alroy. 2002. Synonymies and reidentifications of North American fossil mammals.
Blarina	-78.7	39.6	1464014	1975780	0.3	1.8	1.05	1.287	Soricidae	Animalia	Paleobiology Database (PBDB)	C. A. Jones et al. 1984. Carnegie Museum of Natural History Special Publication 8:56-148
Blarina	-82.3	29.1	1330208	765652	0.012	0.3	0.156	0.4515	Soricidae	Animalia	Paleobiology Database (PBDB)	S. D. Webb and K. T. Wilkins. 1984. Carnegie Museum of Natural History Special Publication 8
Blarina	-82.4167	29.6	1311066	818863	0.0117	0.126	0.06885	0.0704	Soricidae	Animalia	Paleobiology Database (PBDB)	S. D. Webb and K. T. Wilkins. 1984. Carnegie Museum of Natural History Special Publication 8
Blarina	-99.8667	45.4333	-302429	2500070	0.3	1.8	1.05	1.287	Soricidae	Animalia	Paleobiology Database (PBDB)	R. A. Martin. 1989. Arvicolid Rodents of the Early Pleistocene Java Local Fauna from North-Central South Dakota. Journal of Vertebrate Paleontology 9(4):438-450
Blarina	-81.8	27.9	1398152	641572	0.3	1.8	1.05	1.287	Soricidae	Animalia	Paleobiology Database (PBDB)	G. S. Morgan and J. A. White. 1995. Small mammals (Insectivora, Lagomorpha, and Rodentia) from the early Pleistocene (early Irvingtonian) Leisey Shell Pit Local Fauna, Hillsborough County, Florida. Bulletin of the Florida Museum of Natural History 37(13)
Blarina	-82.5	27.7	1332831	609675	0.3	1.8	1.05	1.287	Soricidae	Animalia	Paleobiology Database (PBDB)	G. S. Morgan and J. A. White. 1995. Small mammals (Insectivora, Lagomorpha, and Rodentia) from the early Pleistocene (early Irvingtonian) Leisey Shell Pit Local Fauna, Hillsborough County, Florida. Bulletin of the Florida Museum of Natural History 37(13)
Blarina	-82.6681	29.0119	1296073	750915	0.3	1.8	1.05	1.287	Soricidae	Animalia	Paleobiology Database (PBDB)	D. R. Ruez, Jr. 2001. Early Irvingtonian (latest Pliocene) rodents from Inglis 1C, Citrus County, Florida. Journal of Vertebrate Paleontology 21(1):153-171
Blarina	-82.0703	28.7992	1357219	735950	0.3	1.8	1.05	1.287	Soricidae	Animalia	Paleobiology Database (PBDB)	C. A. Jones et al. 1984. Carnegie Museum of Natural History Special Publication 8:56-148
Blarina	-82.68	29	1295104	749442	1.8	4.9	3.35	3.09	Soricidae	Animalia	Paleobiology Database (PBDB)	S. D. Webb and K. T. Wilkins. 1984. Carnegie Museum of Natural History Special Publication 8
Blarina	-82.5667	29.6833	1295383	825953	0.3	1.8	1.05	1.287	Soricidae	Animalia	Paleobiology Database (PBDB)	G. S. Morgan and J. A. White. 1995. Small mammals (Insectivora, Lagomorpha, and Rodentia) from the early Pleistocene (early Irvingtonian) Leisey Shell Pit Local Fauna, Hillsborough County, Florida. Bulletin of the Florida Museum of Natural History 37(13)
Blarina	-82.1	29.8	1338183	845225	0.0117	0.126	0.06885	0.0704	Soricidae	Animalia	Paleobiology Database (PBDB)	C. A. Jones et al. 1984. Carnegie Museum of Natural History Special Publication 8:56-148
Blarina	-82.5	27.5	1335954	587836	0.0117	0.126	0.06885	0.0704	Soricidae	Animalia	Paleobiology Database (PBDB)	C. A. Jones et al. 1984. Carnegie Museum of Natural History Special Publication 8:56-148
Brachyerix	-103.2	29.2	-700005	707209	20.43	24.8	22.615	21.735	Erinaceidae	Animalia	Paleobiology Database (PBDB)	M. S. Stevens. 1977. Further study of Castolon Local Fauna (Early Miocene), Big Bend National Park, Texas. The Pearce-Sellards Series 28:1-69
Brachyerix	-117	34.8	-1890333	1514138	13.6	15.97	14.785	14.895	Erinaceidae	Animalia	Paleobiology Database (PBDB)	T. H. V. Rich. 1981. Origin and History of the Erinaceinae and Brachyericinae (Mammalia, Insectivora) in North America. Bulletin of the American Museum of Natural History 171(1):1-116
Brachyerix	-103.8	42.4	-637289	2181815	15.97	20.43	18.2	18.205	Erinaceidae	Animalia	Paleobiology Database (PBDB)	M. F. Skinner, S. M. Skinner, and R. J. Gooris. 1977. Stratigraphy and biostratigraphy of late Cenozoic deposits in central Sioux County, western Nebraska. Bulletin of the American Museum of Natural History 158(5):263-370
Brachyerix	-111.295	45.9261	-1182667	2644034	13.6	15.97	14.785	14.895	Erinaceidae	Animalia	Paleobiology Database (PBDB)	J. F. Sutton and W. W. Korth. 1995. Annals of Carnegie Museum 64(4)
Brachyerix	-117.3	38.1	-1834738	1880510	13.6	15.97	14.785	14.895	Erinaceidae	Animalia	Paleobiology Database (PBDB)	T. H. V. Rich. 1981. Origin and History of the Erinaceinae and Brachyericinae (Mammalia, Insectivora) in North America. Bulletin of the American Museum of Natural History 171(1):1-116
Brachyerix	-106.2	49.2	-751884	2950569	13.6	15.97	14.785	14.895	Erinaceidae	Animalia	Paleobiology Database (PBDB)	J. E. Storer. 1970. University of Toronto, Ph. D. thesis
Brachyerix	-98.3	43.1	-186219	2236126	13.6	15.97	14.785	14.895	Erinaceidae	Animalia	Paleobiology Database (PBDB)	M. Green. 1985. Micromammals from the Miocene Bijou Hills local fauna, Southb Dakota. Dakoterra 2(2):141-154
Brachyerix	-102	42.75	-487979	2210179	15.97	20.43	18.2	18.205	Erinaceidae	Animalia	Paleobiology Database (PBDB)	B. E. Bailey. 2004. Biostratigraphy and biochronology of early Arikareean through late Hemingfordian small mammal faunas from the Nebraska Panhandle and adjacent areas. Paludicola 4(3):81-113
Brachyerix	-107.1	43.2	-895449	2297395	15.97	20.43	18.2	18.205	Erinaceidae	Animalia	Paleobiology Database (PBDB)	J. Munthe. 1988. Miocene mammals of the Split Rock area, Granite Mountains basin, central Wyoming. University of California Publications in Geological Sciences 126:1-136
Brachyerix	-108.2	43.2	-983722	2308271	15.97	20.43	18.2	18.205	Erinaceidae	Animalia	Paleobiology Database (PBDB)	J. Munthe. 1988. Miocene mammals of the Split Rock area, Granite Mountains basin, central Wyoming. University of California Publications in Geological Sciences 126:1-136
Brachyerix	-108.2	43.2	-983722	2308271	15.97	20.43	18.2	18.205	Erinaceidae	Animalia	Paleobiology Database (PBDB)	J. Munthe. 1988. Miocene mammals of the Split Rock area, Granite Mountains basin, central Wyoming. University of California Publications in Geological Sciences 126:1-136
Brachyerix	-103.1	42.8	-576871	2221916	15.97	20.43	18.2	18.205	Erinaceidae	Animalia	Paleobiology Database (PBDB)	T. Galusha. 1975. Stratigraphy of the Box Butte Formation, Nebraska. Bulletin of the American Museum of Natural History 156(1)
Brachyerix	-108.2	43.2	-983722	2308271	15.97	20.43	18.2	18.205	Erinaceidae	Animalia	Paleobiology Database (PBDB)	J. Munthe. 1988. Miocene mammals of the Split Rock area, Granite Mountains basin, central Wyoming. University of California Publications in Geological Sciences 126:1-136
Brachyerix	-107.1	43.2	-895449	2297395	15.97	20.43	18.2	18.205	Erinaceidae	Animalia	Paleobiology Database (PBDB)	J. Munthe. 1988. Miocene mammals of the Split Rock area, Granite Mountains basin, central Wyoming. University of California Publications in Geological Sciences 126:1-136
Brachyerix	-102	42.75	-487979	2210179	15.97	20.43	18.2	18.205	Erinaceidae	Animalia	Paleobiology Database (PBDB)	B. E. Bailey. 2004. Biostratigraphy and biochronology of early Arikareean through late Hemingfordian small mammal faunas from the Nebraska Panhandle and adjacent areas. Paludicola 4(3):81-113
Brachyerix	-108.2	43.2	-983722	2308271	15.97	20.43	18.2	18.205	Erinaceidae	Animalia	Paleobiology Database (PBDB)	J. Munthe. 1988. Miocene mammals of the Split Rock area, Granite Mountains basin, central Wyoming. University of California Publications in Geological Sciences 126:1-136
Brachyerix	-108.2	43.2	-983722	2308271	15.97	20.43	18.2	18.205	Erinaceidae	Animalia	Paleobiology Database (PBDB)	J. Munthe. 1988. Miocene mammals of the Split Rock area, Granite Mountains basin, central Wyoming. University of California Publications in Geological Sciences 126:1-136
Brachyerix	-108.2	43.2	-983722	2308271	15.97	20.43	18.2	18.205	Erinaceidae	Animalia	Paleobiology Database (PBDB)	J. Munthe. 1988. Miocene mammals of the Split Rock area, Granite Mountains basin, central Wyoming. University of California Publications in Geological Sciences 126:1-136
Brachyerix	-103.318	42.374	-598188	2175782	15.97	20.43	18.2	18.205	Erinaceidae	Animalia	Paleobiology Database (PBDB)	B. E. Bailey. 2004. Biostratigraphy and biochronology of early Arikareean through late Hemingfordian small mammal faunas from the Nebraska Panhandle and adjacent areas. Paludicola 4(3):81-113
Brachyerix	-103.8	42.4	-637289	2181815	15.97	20.43	18.2	18.205	Erinaceidae	Animalia	Paleobiology Database (PBDB)	M. F. Skinner, S. M. Skinner, and R. J. Gooris. 1977. Stratigraphy and biostratigraphy of late Cenozoic deposits in central Sioux County, western Nebraska. Bulletin of the American Museum of Natural History 158(5):263-370
Brachyerix	-103.1	42.2	-581877	2155029	15.97	20.43	18.2	18.205	Erinaceidae	Animalia	Paleobiology Database (PBDB)	T. Galusha. 1975. Stratigraphy of the Box Butte Formation, Nebraska. Bulletin of the American Museum of Natural History 156(1)
Brachyerix	-103.8	42.4	-637289	2181815	20.43	24.8	22.615	21.735	Erinaceidae	Animalia	Paleobiology Database (PBDB)	T. H. V. Rich. 1981. Origin and History of the Erinaceinae and Brachyericinae (Mammalia, Insectivora) in North America. Bulletin of the American Museum of Natural History 171(1):1-116
Brachyerix	-103.1	42.8	-576871	2221916	15.97	20.43	18.2	18.205	Erinaceidae	Animalia	Paleobiology Database (PBDB)	L. D. Martin and J.-D. Lim. 2004. New insectivores from the Early Miocene of Nebraska, USA and the Hemingfordian faunal exchange. Mammalian Biology 69(3):202-209
Canis	-99.5	33.75	-321885	1192969	0.3	1.8	1.05	1.287	Canidae	Animalia	Paleobiology Database (PBDB)	W. W. Dalquest and R. M. Carpenter. 1988. Early Pleistocene (Irvingtonian) mammals from the Seymour Formation, Knox and Baylor Counties, Texas, exclusive of Camelidae. Occasional Papers, Museum, Texas Tech University 124
Canis	-101.3	34.5	-482610	1284334	0.3	1.8	1.05	1.287	Canidae	Animalia	Paleobiology Database (PBDB)	G. E. Schultz. 1986. U Tex Austin Bureau of Economic Geology Guidebook 22
Canis	-82.6	29.4	1296605	794402	0.3	1.8	1.05	1.287	Canidae	Animalia	Paleobiology Database (PBDB)	G. S. Morgan and R. C. Hulbert, Jr. 1995. Overview of the geology and vertebrate biochronology of the Leisey Shell Pit Local Fauna, Hillsborough County, Florida. Bulletin of the Florida Museum of Natural History 37(1)
Canis	-75.3	40.2	1733027	2098878	0.3	1.8	1.05	1.287	Canidae	Animalia	Paleobiology Database (PBDB)	R. H. Tedford, X. Wang, and B. E. Taylor. 2009. Phylogenetic Systematics of the North American Fossil Caninae (Carnivora: Canidae). Bulletin of the American Museum of Natural History 325:1-218
Canis	-100.9	37.1	-431218	1573081	0.3	1.8	1.05	1.287	Canidae	Animalia	Paleobiology Database (PBDB)	R. H. Tedford, X. Wang, and B. E. Taylor. 2009. Phylogenetic Systematics of the North American Fossil Caninae (Carnivora: Canidae). Bulletin of the American Museum of Natural History 325:1-218
Canis	-82.5	27.7	1332831	609675	0.3	1.8	1.05	1.287	Canidae	Animalia	Paleobiology Database (PBDB)	R. C. Hulbert, Jr. and G. S. Morgan. 1989. Stratigraphy, paleoecology, and vertebrate fauna of the Leisey Shell Pit Local Fauna, early Pleistocene (Irvingtonian) of southwestern Florida. Papers in Florida Paleontology 2:1-19
Canis	-82.5	27.7	1332831	609675	0.3	1.8	1.05	1.287	Canidae	Animalia	Paleobiology Database (PBDB)	R. C. Hulbert, Jr. and G. S. Morgan. 1989. Stratigraphy, paleoecology, and vertebrate fauna of the Leisey Shell Pit Local Fauna, early Pleistocene (Irvingtonian) of southwestern Florida. Papers in Florida Paleontology 2:1-19
Canis	-82.1	29.8	1338183	845225	0.3	1.8	1.05	1.287	Canidae	Animalia	Paleobiology Database (PBDB)	G. S. Morgan and R. C. Hulbert, Jr. 1995. Overview of the geology and vertebrate biochronology of the Leisey Shell Pit Local Fauna, Hillsborough County, Florida. Bulletin of the Florida Museum of Natural History 37(1)
Canis	-78.7	39.6	1464014	1975780	0.3	1.8	1.05	1.287	Canidae	Animalia	Paleobiology Database (PBDB)	J. W. Gidley and C. L. Gazin. 1938. The Pleistocene vertebrate fauna from Cumberland Cave, Maryland. United States National Museum Bulletin 171:1-99
Canis	-106.7	32	-1004129	1048370	0.3	1.8	1.05	1.287	Canidae	Animalia	Paleobiology Database (PBDB)	A. H. Harris. 1993. New Mexico Museum of Natural History Bulletin 2
Canis	-82.0703	28.7992	1357219	735950	0.3	1.8	1.05	1.287	Canidae	Animalia	Paleobiology Database (PBDB)	R. M. Nowak. 1979. North American Quaternary Canis. Monograph of the Museum of Natural History, University of Kansas 6:1-154
Canis	-78.7	39.6	1464014	1975780	0.3	1.8	1.05	1.287	Canidae	Animalia	Paleobiology Database (PBDB)	J. W. Gidley. 1913. Preliminary report on a recently discovered Pleistocene cave deposit near Cumberland, Maryland. Proceedings of The United States National Museum 46:93-102
Canis	-112.4	35.7	-1463671	1531755	0.3	4.9	2.6	3.09	Canidae	Animalia	Paleobiology Database (PBDB)	R. H. Tedford, X. Wang, and B. E. Taylor. 2009. Phylogenetic Systematics of the North American Fossil Caninae (Carnivora: Canidae). Bulletin of the American Museum of Natural History 325:1-218
Canis	-93.2	36	250114	1442422	0.3	1.8	1.05	1.287	Canidae	Animalia	Paleobiology Database (PBDB)	R. H. Tedford, X. Wang, and B. E. Taylor. 2009. Phylogenetic Systematics of the North American Fossil Caninae (Carnivora: Canidae). Bulletin of the American Museum of Natural History 325:1-218
Canis	-80.4481	33.2144	1433957	1244824	0.3	1.8	1.05	1.287	Canidae	Animalia	Paleobiology Database (PBDB)	M. J. Kohn, M. P. McKay, and J. L. Knight. 2005. Dining in the Pleistocene -- who's on the menu?. Geology 33(8):649-652
Canis	-82.1	29.8	1338183	845225	0.0117	0.126	0.06885	0.0704	Canidae	Animalia	Paleobiology Database (PBDB)	R. H. Tedford, X. Wang, and B. E. Taylor. 2009. Phylogenetic Systematics of the North American Fossil Caninae (Carnivora: Canidae). Bulletin of the American Museum of Natural History 325:1-218
Canis	-80.4478	33.2144	1433982	1244829	0.0117	2.588	1.29985	1.287	Canidae	Animalia	Paleobiology Database (PBDB)	J. Knight. 2005. Dining in the Pleistocene; who's on the menu?. Geology 33(8):649-652
Canis	-101.9	33.7	-542726	1198308	0.3	1.8	1.05	1.287	Canidae	Animalia	Paleobiology Database (PBDB)	W. W. Dalquest and G. E. Schultz. 1992. Ice Age mammals of northwestern Texas
Canis	-80.4	25.7	1574379	424323	0.0117	0.126	0.06885	0.0704	Canidae	Animalia	Paleobiology Database (PBDB)	S. D. Emslie and G. S. Morgan. 1995. Taphonomy of a late Pleistocene carnivore den, Dade County, Florida. In D. W. Steadman and J. I. Mead (eds.), Late Quaternary Environments and Deep History: A Tribute to Paul Martin
Canis	-117.8	33.6	-1991604	1399722	0.012	0.3	0.156	0.4515	Canidae	Animalia	Paleobiology Database (PBDB)	W. E. Miller. 1971. Pleistocene vertebrates of the Los Angeles basin and vicinity:(exclusive of Rancho La Brea). Bulletin of the Los Angeles County Museum of Natural History, Science 10:1-124
Canis	-108.2	44.9833	-958267	2505460	0.0117	0.126	0.06885	0.0704	Canidae	Animalia	Paleobiology Database (PBDB)	X. Wang and L. D. Martin. 1993. Natural Trap Cave. National Geographic Research & Exploration 9(4):422-435
Canis	-122.282	40.784	-2171830	2277048	0.0117	0.126	0.06885	0.0704	Canidae	Animalia	Paleobiology Database (PBDB)	W. J. Sinclair. 1904. The exploration of Potter Creek Cave. University of California Publication American Archaeology and Ethnology 2(1):1-27
Canis	-102.5	42.7	-528965	2207279	0.3	1.8	1.05	1.287	Canidae	Animalia	Paleobiology Database (PBDB)	R. A. Hintlian. 1975. University of Nebraska MS thesis
Canis	-109.65	29.6833	-1316134	828930	0.012	0.3	0.156	0.4515	Canidae	Animalia	Paleobiology Database (PBDB)	J. I. Mead, A. Baez, and S. L. Swift, M. C. Carpenter, M. Hollenshead, N. J. Czaplewski, D. W. Steadman, J. Bright, J. Arroyo-Cabrales. 2006. Tropical marsh and savanna of the late Pleistocene in northeastern Sonora, Mexico. Southwestern Naturalist 51(2):226-239
Canis	-110.2	32	-1330439	1091365	0.0117	0.126	0.06885	0.0704	Canidae	Animalia	Paleobiology Database (PBDB)	A. H. Harris. 1985. Late Pleistocene Vertebrate Paleoecology of the West
Canis	-119.517	34.4	-2123442	1523771	0.0117	2.588	1.29985	1.287	Canidae	Animalia	Paleobiology Database (PBDB)	R. Hoffmann, C. Stock, and L. Miller, R. W. Chaney, H. L. Mason. 1927. The Finding of Pleistocene Material in an Asphalt Pit at Carpinteria, California . Science 66:155-157
Canis	-102.5	42.7	-528965	2207279	0.3	1.8	1.05	1.287	Canidae	Animalia	Paleobiology Database (PBDB)	R. H. Tedford, X. Wang, and B. E. Taylor. 2009. Phylogenetic Systematics of the North American Fossil Caninae (Carnivora: Canidae). Bulletin of the American Museum of Natural History 325:1-218
Canis	-82.6	29.85	1289593	843801	0.0117	0.126	0.06885	0.0704	Canidae	Animalia	Paleobiology Database (PBDB)	R. S. Bader. 1957. Two Pleistocene mammalian faunas from Alachua County, Florida. Bulletin of the Florida State Museum, Biological Sciences 2(5):53-75
Canis	-120.196	37.0567	-2108548	1826988	0.3	1.8	1.05	1.287	Canidae	Animalia	Paleobiology Database (PBDB)	R. H. Tedford, X. Wang, and B. E. Taylor. 2009. Phylogenetic Systematics of the North American Fossil Caninae (Carnivora: Canidae). Bulletin of the American Museum of Natural History 325:1-218
Canis	-79.3689	38.6028	1427460	1855612	0.0117	0.126	0.06885	0.0704	Canidae	Animalia	Paleobiology Database (PBDB)	F. Grady and E. R. Garton. 2000. Paleontology and historic field trip of the John Guilday Cave Preserve (Trout Rock). Bulletin - West Virginia Speleological Survey 14:241-244
Canis	-79.3689	38.6028	1427460	1855612	0.0117	0.126	0.06885	0.0704	Canidae	Animalia	Paleobiology Database (PBDB)	E. R. Garton and F. V. Grady. 1980. The late Pleistocene fauna of New Trout Cave, Pendleton County, West Virginia. Proceedings of the West Virginia Academy of Science 52(1):14
Canis	-117	34.8	-1890333	1514138	0.3	1.8	1.05	1.287	Canidae	Animalia	Paleobiology Database (PBDB)	G. T. Jefferson. 1987. San Bernardino County Museum Association Quarterly 34(3-4)
Canis	-82.6	29.7	1291931	827329	0.3	1.8	1.05	1.287	Canidae	Animalia	Paleobiology Database (PBDB)	S. D. Webb. 1974. Chronology of Florida Pleistocene mammals. In S. D. Webb (ed.), Pleistocene Mammals of Florida
Canis	-82.1	29.8	1338183	845225	0.0117	0.126	0.06885	0.0704	Canidae	Animalia	Paleobiology Database (PBDB)	S. D. Webb. 1974. Chronology of Florida Pleistocene mammals. In S. D. Webb (ed.), Pleistocene Mammals of Florida
Canis	-102.5	42.7	-528965	2207279	0.3	1.8	1.05	1.287	Canidae	Animalia	Paleobiology Database (PBDB)	R. H. Tedford, X. Wang, and B. E. Taylor. 2009. Phylogenetic Systematics of the North American Fossil Caninae (Carnivora: Canidae). Bulletin of the American Museum of Natural History 325:1-218
Canis	-93.2167	36.6667	246439	1517019	0.0117	0.126	0.06885	0.0704	Canidae	Animalia	Paleobiology Database (PBDB)	J. A. Holman. 1974. A late Pleistocene herpetofauna from southwestern Missouri . Journal of Herpetology 8(4):343-346
Canis	-103.1	43.8	-568537	2333260	0.3	1.8	1.05	1.287	Canidae	Animalia	Paleobiology Database (PBDB)	J. I. Mead, C. Manganaro, and C. A. Repenning, L. D. Agenbroad. 1996.
Canis	-79.6569	38.0861	1412892	1794265	0.0117	0.126	0.06885	0.0704	Canidae	Animalia	Paleobiology Database (PBDB)	J. E. Guilday, P. W. Parmalee, and H. W. Hamilton. 1977. The Clark's Cave bone deposit and the Late Pleistocene paleoecology of the central Appalachian Mountains of Virginia. Bulletin of Carnegie Museum of Natural History 2:1-87
Canis	-80.3975	27.6383	1539778	634728	0.0117	0.126	0.06885	0.0704	Canidae	Animalia	Paleobiology Database (PBDB)	E. H. Sellards. 1916. Human remains and associated fossils from the Pleistocene of Florida. Florida Geological Survey Annual Report 8:120-160
Canis	-98.1	30.3583	-201508	811382	0.0117	0.126	0.06885	0.0704	Canidae	Animalia	Paleobiology Database (PBDB)	H. L. Alexander, Jr. 1963. The Levi Site: a Paleo-Indian campsite in central Texas. American Antiquity 28(4):510-528
Canis	-98.1	40.2	-177198	1911344	0.3	1.8	1.05	1.287	Canidae	Animalia	Paleobiology Database (PBDB)	R. H. Tedford, X. Wang, and B. E. Taylor. 2009. Phylogenetic Systematics of the North American Fossil Caninae (Carnivora: Canidae). Bulletin of the American Museum of Natural History 325:1-218
Canis	-102.5	42.7	-528965	2207279	0.3	1.8	1.05	1.287	Canidae	Animalia	Paleobiology Database (PBDB)	R. H. Tedford, X. Wang, and B. E. Taylor. 2009. Phylogenetic Systematics of the North American Fossil Caninae (Carnivora: Canidae). Bulletin of the American Museum of Natural History 325:1-218
Canis	-104.45	32.3667	-789983	1067793	0.0117	0.126	0.06885	0.0704	Canidae	Animalia	Paleobiology Database (PBDB)	A. H. Harris. 1987. Reconstruction of mid Wisconsinan environments in southern New Mexico. National Geographic Research 3(2):142-151
Canis	-112.9	42.8	-1367161	2322241	0.0117	0.126	0.06885	0.0704	Canidae	Animalia	Paleobiology Database (PBDB)	M. L. Hopkins et al. 1969. Tebiwa 12(1)
Canis	-82.7	27.8	1311676	617818	0.0117	0.126	0.06885	0.0704	Canidae	Animalia	Paleobiology Database (PBDB)	G. G. Simpson. 1929. Pleistocene mammalian fauna of the Seminole Field, Pinellas County, Florida. Bulletin of the American Museum of Natural History 56(8):561-599
Canis	-117.988	33.8953	-2000863	1435778	0.0117	0.126	0.06885	0.0704	Canidae	Animalia	Paleobiology Database (PBDB)	W. E. Miller. 1971. Pleistocene vertebrates of the Los Angeles basin and vicinity:(exclusive of Rancho La Brea). Bulletin of the Los Angeles County Museum of Natural History, Science 10:1-124
Canis	-80.6	28.0833	1512045	679946	0.0117	0.126	0.06885	0.0704	Canidae	Animalia	Paleobiology Database (PBDB)	C. E. Ray. 1958. Additions to the Pleistocene mammalian fauna from Melbourne, Florida. Bulletin of the Museum of Comparative Zoology 119:419-449
Canis	-82.4764	29.4075	1308367	796919	0.0117	0.126	0.06885	0.0704	Canidae	Animalia	Paleobiology Database (PBDB)	R. A. Martin and S. D. Webb. 1974. Late Pleistocene mammals from the Devil's Den Fauna, Levy County. In S. D. Webb (ed.), Pleistocene Mammals of Florida
Canis	-83.1333	36.2667	1141959	1546026	0.0117	2.588	1.29985	1.287	Canidae	Animalia	Paleobiology Database (PBDB)	A. R. Cahn. 1939. Pleistocene fossils from a cave in Anderson County, Tennessee. Journal of Mammalogy 20(2):248-250
Canis	-118.293	33.7625	-2031634	1427832	0.012	0.3	0.156	0.4515	Canidae	Animalia	Paleobiology Database (PBDB)	P. E. Langenwalter. 1975. Marine studies of San Pedro Bay, California. Chordates: The fossil vertebrates of the Los Angeles-Long Beach harbors region 9:36-54
Canis	-100.477	37.0447	-394322	1565055	0.3	1.8	1.05	1.287	Canidae	Animalia	Paleobiology Database (PBDB)	G. E. Schultz. 1969. Geology and paleontology of a late Pleistocene basin in southwest kansas. Geological Society of America Special Paper 105:1-85
Canis	-82.2	28.8	1344655	734197	0.012	0.3	0.156	0.4515	Canidae	Animalia	Paleobiology Database (PBDB)	G. S. Morgan. 1991. Neotropical Chiroptera from the Pliocene and Pleistocene of Florida. In T. A. Griffiths, D. Klingener, (eds.), Bulletin of the American Museum of Natural History 206:176-213
Canis	-121.96	37.53	-2244268	1918599	0.3	1.8	1.05	1.287	Canidae	Animalia	Paleobiology Database (PBDB)	R. H. Tedford, X. Wang, and B. E. Taylor. 2009. Phylogenetic Systematics of the North American Fossil Caninae (Carnivora: Canidae). Bulletin of the American Museum of Natural History 325:1-218
Canis	-82.1	29.8	1338183	845225	0.0117	0.126	0.06885	0.0704	Canidae	Animalia	Paleobiology Database (PBDB)	S. D. Webb. 1974. Chronology of Florida Pleistocene mammals. In S. D. Webb (ed.), Pleistocene Mammals of Florida
Canis	-118.2	34	-2017140	1451658	0.0117	0.126	0.06885	0.0704	Canidae	Animalia	Paleobiology Database (PBDB)	G. T. Jefferson. 1991. A catalogue of late Quaternary vertebrates from California. Part two, mammals. Natural History Museum of Los Angeles County Technical Report 7:1-129
Canis	-81.3361	37.0973	1285978	1661071	0.0117	0.126	0.06885	0.0704	Canidae	Animalia	Paleobiology Database (PBDB)	F. Grady and D. A. Hubbard. 2009. Fossil Mammals From Island Ford Cave, Virginia, USA. Proceedings of the 15th International Speleological Congress 1:86-89
Canis	-121.014	38.9083	-2124215	2045821	0.0117	0.126	0.06885	0.0704	Canidae	Animalia	Paleobiology Database (PBDB)	C. Stock. 1918. The Pleistocene fauna of Hawver Cave. University of California Publications Bulletin of the Department of Geology 10(24):461-515
Canis	-80.5	28.1	1521477	683359	0.012	1.8	0.906	1.287	Canidae	Animalia	Paleobiology Database (PBDB)	B. Kurten. 1984. Carnegie Museum of Natural History Special Publication 8
Canis	-82.4167	29.6	1311066	818863	0.0117	0.126	0.06885	0.0704	Canidae	Animalia	Paleobiology Database (PBDB)	S. D. Webb and K. T. Wilkins. 1984. Carnegie Museum of Natural History Special Publication 8
Canis	-82.3	29.1	1330208	765652	0.012	0.3	0.156	0.4515	Canidae	Animalia	Paleobiology Database (PBDB)	S. D. Webb and K. T. Wilkins. 1984. Carnegie Museum of Natural History Special Publication 8
Canis	-81.9	27.17	1400280	560483	0.0117	0.126	0.06885	0.0704	Canidae	Animalia	Paleobiology Database (PBDB)	R. C. Hulbert, Jr., G. S. Morgan, and A. Kerner. 2009. Collared peccary (Mammalia, Artiodactyla, Tayassuidae, Pecari) from the late Pleistocene of Florida. In L. B. Albright (ed.), Papers on Geology, Vertebrate Paleontology, and Biostratigraphy in Honor of Michael O. Woodburne
Canis	-78.3889	40.4272	1472964	2071714	0.0117	0.126	0.06885	0.0704	Canidae	Animalia	Paleobiology Database (PBDB)	S. S. Fonda and A. P. Czebieniak. 1986. Late Pleistocene Fauna of the Hollidaysburg Fissure. Virginia Division of Mineral Resources Publication 75:128-129
Canis	-86.5	39	813761	1815618	0.0117	0.126	0.06885	0.0704	Canidae	Animalia	Paleobiology Database (PBDB)	P. W. Parmalee, P. J. Munson, and J. E. Guilday. 1978. The Pleistocene mammalian fauna of Harrodsburg Crevice, Monroe County, Indiana. NSS Bulletin 40:64-75
Canis	-118.349	34.0697	-2028604	1462407	0.012	0.3	0.156	0.4515	Canidae	Animalia	Paleobiology Database (PBDB)	J. C. Merriam. 1912. The fauna of Rancho La Brea. Part II. Canidae. Memoirs of the University of California 1(2):217-273
Canis	-90.3667	38.2667	487937	1707180	0.0117	0.126	0.06885	0.0704	Canidae	Animalia	Paleobiology Database (PBDB)	E. C. Olson. 1940. A late Pleistocene fauna from Herculaneum, Missouri. Journal of Geology 48(1):32-57
Canis	-82.5	27.5	1335954	587836	0.0117	0.126	0.06885	0.0704	Canidae	Animalia	Paleobiology Database (PBDB)	R. M. Nowak. 1979. North American Quaternary Canis. Monograph of the Museum of Natural History, University of Kansas 6:1-154
Canis	-80.3347	32.4794	1457769	1165645	0.012	0.3	0.156	0.4515	Canidae	Animalia	Paleobiology Database (PBDB)	A. E. Sanders. 2002. Additions to the Pleistocene Mammal Faunas of South Carolina, North Carolina, and Georgia. American Philosophical Society
Canis	-80.2925	32.5592	1460199	1175062	0.0117	2.588	1.29985	1.287	Canidae	Animalia	Paleobiology Database (PBDB)	J. A. Roth and J. Laerm. 1980. A late Pleistocene vertebrate assemblage from Edisto Island, South Carolina. Brimleyana 3:1-29
Canis	-97.6833	30.6333	-160990	841131	0.0117	0.126	0.06885	0.0704	Canidae	Animalia	Paleobiology Database (PBDB)	B. H. Slaughter. 1966. Platygonus compressus and associated fauna from the Laubach Cave of Texas. American Midland Naturalist 75(2):475-494
Canis	-121.5	38.6	-2173673	2023466	0.0117	0.126	0.06885	0.0704	Canidae	Animalia	Paleobiology Database (PBDB)	G. T. Jefferson. 1991. A catalogue of late Quaternary vertebrates from California. Part two, mammals. Natural History Museum of Los Angeles County Technical Report 7:1-129
Canis	-84.75	37.8667	978021	1705837	0.0117	0.126	0.06885	0.0704	Canidae	Animalia	Paleobiology Database (PBDB)	J. E. Guilday. 1968. Grizzly bears from eastern North America. American Midland Naturalist 79(1):247-250
Canis	-96.7075	32.7147	-65941	1071709	0.0117	0.126	0.06885	0.0704	Canidae	Animalia	Paleobiology Database (PBDB)	B. H. Slaughter. 1966. The Moore Pit local fauna; Pleistocene of Texas. Journal of Paleontology 40(1):78-91
Canis	-104.883	31.8833	-835407	1017858	0.0117	2.588	1.29985	1.287	Canidae	Animalia	Paleobiology Database (PBDB)	M. Y. Ayer. 1936. The archaeological and faunal material from Williams Cave, Guadalupe Mountains, Texas. Proceedings of the Academy of Natural Sciences of Philadelphia 88:599-618
Canis	-118.279	33.7494	-2030681	1426104	0.0117	0.126	0.06885	0.0704	Canidae	Animalia	Paleobiology Database (PBDB)	W. E. Miller. 1971. Pleistocene vertebrates of the Los Angeles basin and vicinity:(exclusive of Rancho La Brea). Bulletin of the Los Angeles County Museum of Natural History, Science 10:1-124
Canis	-82.2	28.8	1344655	734197	0.0117	0.126	0.06885	0.0704	Canidae	Animalia	Paleobiology Database (PBDB)	S. D. Webb. 1974. Chronology of Florida Pleistocene mammals. In S. D. Webb (ed.), Pleistocene Mammals of Florida
Canis	-120.5	43.3333	-1955278	2513374	0.0117	0.126	0.06885	0.0704	Canidae	Animalia	Paleobiology Database (PBDB)	H. O. Elftman. 1931. Pleistocene mammals of Fossil Lake, Oregon. American Museum Novitates 481:1-21
Canis	-100.3	37.2	-377948	1581719	0.3	1.8	1.05	1.287	Canidae	Animalia	Paleobiology Database (PBDB)	J. Alroy. 2002. Synonymies and reidentifications of North American fossil mammals.
Canis	-81.45	28.7167	1418584	735983	0.0117	0.126	0.06885	0.0704	Canidae	Animalia	Paleobiology Database (PBDB)	S. D. Webb. 1974. Chronology of Florida Pleistocene mammals. In S. D. Webb (ed.), Pleistocene Mammals of Florida
Canis	-79.0878	33.0103	1562142	1243809	0.012	0.3	0.156	0.4515	Canidae	Animalia	Paleobiology Database (PBDB)	A. E. Sanders. 2002. Additions to the Pleistocene Mammal Faunas of South Carolina, North Carolina, and Georgia. American Philosophical Society
Canis	-111.2	40.9	-1264730	2089153	0.0117	0.126	0.06885	0.0704	Canidae	Animalia	Paleobiology Database (PBDB)	W. E. Miller. 1976. Late Pleistocene vertebrates of the Silver Creek local fauna from north Central Utah. Great Basin Naturalist 36(4)
Canis	-82.2	27	1373409	537582	0.3	1.8	1.05	1.287	Canidae	Animalia	Paleobiology Database (PBDB)	G. S. Morgan and R. C. Hulbert, Jr. 1995. Overview of the geology and vertebrate biochronology of the Leisey Shell Pit Local Fauna, Hillsborough County, Florida. Bulletin of the Florida Museum of Natural History 37(1)
Canis	-82.5	27.7	1332831	609675	0.3	1.8	1.05	1.287	Canidae	Animalia	Paleobiology Database (PBDB)	R. C. Hulbert, Jr. and G. S. Morgan. 1989. Stratigraphy, paleoecology, and vertebrate fauna of the Leisey Shell Pit Local Fauna, early Pleistocene (Irvingtonian) of southwestern Florida. Papers in Florida Paleontology 2:1-19
Canis	-117.5	43.6	-1713571	2484363	0.3	1.8	1.05	1.287	Canidae	Animalia	Paleobiology Database (PBDB)	R. H. Tedford, X. Wang, and B. E. Taylor. 2009. Phylogenetic Systematics of the North American Fossil Caninae (Carnivora: Canidae). Bulletin of the American Museum of Natural History 325:1-218
Canis	-99.5	33.75	-321885	1192969	0.3	1.8	1.05	1.287	Canidae	Animalia	Paleobiology Database (PBDB)	R. H. Tedford, X. Wang, and B. E. Taylor. 2009. Phylogenetic Systematics of the North American Fossil Caninae (Carnivora: Canidae). Bulletin of the American Museum of Natural History 325:1-218
Canis	-82.68	29	1295104	749442	1.8	4.9	3.35	3.09	Canidae	Animalia	Paleobiology Database (PBDB)	S. D. Webb and K. T. Wilkins. 1984. Carnegie Museum of Natural History Special Publication 8
Canis	-82	26.9	1394786	529602	0.3	1.8	1.05	1.287	Canidae	Animalia	Paleobiology Database (PBDB)	G. S. Morgan and R. C. Hulbert, Jr. 1995. Overview of the geology and vertebrate biochronology of the Leisey Shell Pit Local Fauna, Hillsborough County, Florida. Bulletin of the Florida Museum of Natural History 37(1)
Canis	-100.626	40.2053	-390200	1919476	0.3	1.8	1.05	1.287	Canidae	Animalia	Paleobiology Database (PBDB)	R. H. Tedford, X. Wang, and B. E. Taylor. 2009. Phylogenetic Systematics of the North American Fossil Caninae (Carnivora: Canidae). Bulletin of the American Museum of Natural History 325:1-218
Canis	-101.04	40.18	-425229	1918424	0.3	1.8	1.05	1.287	Canidae	Animalia	Paleobiology Database (PBDB)	R. H. Tedford, X. Wang, and B. E. Taylor. 2009. Phylogenetic Systematics of the North American Fossil Caninae (Carnivora: Canidae). Bulletin of the American Museum of Natural History 325:1-218
Canis	-100.48	40.18	-378019	1916057	0.3	1.8	1.05	1.287	Canidae	Animalia	Paleobiology Database (PBDB)	R. H. Tedford, X. Wang, and B. E. Taylor. 2009. Phylogenetic Systematics of the North American Fossil Caninae (Carnivora: Canidae). Bulletin of the American Museum of Natural History 325:1-218
Canis	-114.5	31.7	-1735282	1127803	1.8	4.9	3.35	3.09	Canidae	Animalia	Paleobiology Database (PBDB)	R. H. Tedford, X. Wang, and B. E. Taylor. 2009. Phylogenetic Systematics of the North American Fossil Caninae (Carnivora: Canidae). Bulletin of the American Museum of Natural History 325:1-218
Canis	-107.4	28.5	-1116015	670229	1.8	4.9	3.35	3.09	Canidae	Animalia	Paleobiology Database (PBDB)	R. M. Nowak. 1979. North American Quaternary Canis. Monograph of the Museum of Natural History, University of Kansas 6:1-154
Canis	-82.1	29.8	1338183	845225	1.8	4.9	3.35	3.09	Canidae	Animalia	Paleobiology Database (PBDB)	R. H. Tedford, X. Wang, and B. E. Taylor. 2009. Phylogenetic Systematics of the North American Fossil Caninae (Carnivora: Canidae). Bulletin of the American Museum of Natural History 325:1-218
Canis	-112.4	35.7	-1463671	1531755	0.3	4.9	2.6	3.09	Canidae	Animalia	Paleobiology Database (PBDB)	R. M. Nowak. 1979. North American Quaternary Canis. Monograph of the Museum of Natural History, University of Kansas 6:1-154
Canis	-110.2	32	-1330439	1091365	1.8	4.9	3.35	3.09	Canidae	Animalia	Paleobiology Database (PBDB)	E. H. Lindsay and N. T. Tessman. 1974. Cenozoic Vertebrate Localities and Faunas in Arizona. Journal of the Arizona Academy of Sciences 9(1):3-24
Canis	-82.1	29.8	1338183	845225	0.3	1.8	1.05	1.287	Canidae	Animalia	Paleobiology Database (PBDB)	G. S. Morgan and R. C. Hulbert, Jr. 1995. Overview of the geology and vertebrate biochronology of the Leisey Shell Pit Local Fauna, Hillsborough County, Florida. Bulletin of the Florida Museum of Natural History 37(1)
Canis	-117.5	43.6	-1713571	2484363	0.3	1.8	1.05	1.287	Canidae	Animalia	Paleobiology Database (PBDB)	R. M. Nowak. 1979. North American Quaternary Canis. Monograph of the Museum of Natural History, University of Kansas 6:1-154
Canis	-100.9	37.1	-431218	1573081	0.3	1.8	1.05	1.287	Canidae	Animalia	Paleobiology Database (PBDB)	R. M. Nowak. 1979. North American Quaternary Canis. Monograph of the Museum of Natural History, University of Kansas 6:1-154
Canis	-97.8661	42.3524	-152732	2151824	0.3	1.8	1.05	1.287	Canidae	Animalia	Paleobiology Database (PBDB)	R. H. Tedford, X. Wang, and B. E. Taylor. 2009. Phylogenetic Systematics of the North American Fossil Caninae (Carnivora: Canidae). Bulletin of the American Museum of Natural History 325:1-218
Canis	-100.3	37.2	-377948	1581719	0.3	1.8	1.05	1.287	Canidae	Animalia	Paleobiology Database (PBDB)	R. M. Nowak. 1979. North American Quaternary Canis. Monograph of the Museum of Natural History, University of Kansas 6:1-154
Canis	-105.7	39.3	-827408	1850797	0.3	1.8	1.05	1.287	Canidae	Animalia	Paleobiology Database (PBDB)	E. Anderson. 1996.
Canis	-105.7	39.3	-827408	1850797	0.3	1.8	1.05	1.287	Canidae	Animalia	Paleobiology Database (PBDB)	E. Anderson. 1996.
Canis	-100.171	40.2833	-351441	1926435	0.3	1.8	1.05	1.287	Canidae	Animalia	Paleobiology Database (PBDB)	R. H. Tedford, X. Wang, and B. E. Taylor. 2009. Phylogenetic Systematics of the North American Fossil Caninae (Carnivora: Canidae). Bulletin of the American Museum of Natural History 325:1-218
Canis	-117	33.9	-1912388	1415961	0.3	1.8	1.05	1.287	Canidae	Animalia	Paleobiology Database (PBDB)	R. E. Reynolds and W. A. Reeder. 1991. San Bernardino County Museum Association Quarterly 38(3):44-48
Canis	-110.2	32	-1330439	1091365	0.3	1.8	1.05	1.287	Canidae	Animalia	Paleobiology Database (PBDB)	R. H. Tedford, X. Wang, and B. E. Taylor. 2009. Phylogenetic Systematics of the North American Fossil Caninae (Carnivora: Canidae). Bulletin of the American Museum of Natural History 325:1-218
Canis	-117	33.9	-1912388	1415961	0.3	1.8	1.05	1.287	Canidae	Animalia	Paleobiology Database (PBDB)	R. E. Reynolds and W. A. Reeder. 1991. San Bernardino County Museum Association Quarterly 38(3):44-48
Canis	-100	42.7	-325674	2196037	1.8	4.9	3.35	3.09	Canidae	Animalia	Paleobiology Database (PBDB)	R. H. Tedford, X. Wang, and B. E. Taylor. 2009. Phylogenetic Systematics of the North American Fossil Caninae (Carnivora: Canidae). Bulletin of the American Museum of Natural History 325:1-218
Canis	-81.8211	27.0417	1410158	547669	0.3	1.8	1.05	1.287	Canidae	Animalia	Paleobiology Database (PBDB)	G. S. Morgan and R. C. Hulbert, Jr. 1995. Overview of the geology and vertebrate biochronology of the Leisey Shell Pit Local Fauna, Hillsborough County, Florida. Bulletin of the Florida Museum of Natural History 37(1)
Canis	-98.2344	42.3783	-182808	2155373	1.8	4.9	3.35	3.09	Canidae	Animalia	Paleobiology Database (PBDB)	R. H. Tedford, X. Wang, and B. E. Taylor. 2009. Phylogenetic Systematics of the North American Fossil Caninae (Carnivora: Canidae). Bulletin of the American Museum of Natural History 325:1-218
Canis	-82.2	28.8	1344655	734197	0.3	1.8	1.05	1.287	Canidae	Animalia	Paleobiology Database (PBDB)	G. S. Morgan and R. C. Hulbert, Jr. 1995. Overview of the geology and vertebrate biochronology of the Leisey Shell Pit Local Fauna, Hillsborough County, Florida. Bulletin of the Florida Museum of Natural History 37(1)
Canis	-101.633	34.8833	-510388	1328880	1.8	4.9	3.35	3.09	Canidae	Animalia	Paleobiology Database (PBDB)	R. H. Tedford, X. Wang, and B. E. Taylor. 2009. Phylogenetic Systematics of the North American Fossil Caninae (Carnivora: Canidae). Bulletin of the American Museum of Natural History 325:1-218
Canis	-113.1	46.6667	-1306133	2748614	0	0.0117	0.00585	0.01	Canidae	Animalia	Paleobiology Database (PBDB)	D. L. Rasmussen. 1974. New Quaternary mammal localities in the upper Clark Fork River valley, western Montana. Northwest Geology 3:62-70
Canis	-82.4764	29.4075	1308367	796919	0.0117	0.126	0.06885	0.0704	Canidae	Animalia	Paleobiology Database (PBDB)	R. A. Martin and S. D. Webb. 1974. Late Pleistocene mammals from the Devil's Den Fauna, Levy County. In S. D. Webb (ed.), Pleistocene Mammals of Florida
Canis	-169.903	66.0489	-3714773	6156209	0	0.0117	0.00585	0.01	Canidae	Animalia	Paleobiology Database (PBDB)	S. V. Gusev, A. V. Zagoroulko, and A. V. Porotov. 1999. Sea mammal hunters of Chukotka, Bering Strait: recent archaeological results and problems. Arctic Archaeology 30(3):354-369
Canis	-78.4147	38.6281	1507924	1873136	0	0.0117	0.00585	0.01	Canidae	Animalia	Paleobiology Database (PBDB)	R. Eshelman and F. Grady. 1986. Quaternary vertebrate localities of Virginia and their avian and mammalian fauna. Virginia Division of Mineral Resources, Publication 75:43-70
Canis	-170.383	63.7	-3887707	6020263	0	0.0117	0.00585	0.01	Canidae	Animalia	Paleobiology Database (PBDB)	O. W. Geist and F. G. Rainey. 1936. Archaeological excavations at Kukulik, St. Lawrence Island, Alaska. Miscellaneous publications of the University of Alaska 2
Canis	-83.0578	36.7339	1141518	1598791	0	0.0117	0.00585	0.01	Canidae	Animalia	Paleobiology Database (PBDB)	J. A. Allen. 1885. On an extinct type of dog from Ely Cave, Lee County, Virginia. Memoirs of the Museum of Comparative Zoology 10(2):1-13
Canis	-170.046	66.0344	-3721369	6160872	0	0.0117	0.00585	0.01	Canidae	Animalia	Paleobiology Database (PBDB)	S. V. Gusev, A. V. Zagoroulko, and A. V. Porotov. 1999. Sea mammal hunters of Chukotka, Bering Strait: recent archaeological results and problems. Arctic Archaeology 30(3):354-369
Canis	-100.3	37.2	-377948	1581719	1.8	4.9	3.35	3.09	Canidae	Animalia	Paleobiology Database (PBDB)	R. H. Tedford, X. Wang, and B. E. Taylor. 2009. Phylogenetic Systematics of the North American Fossil Caninae (Carnivora: Canidae). Bulletin of the American Museum of Natural History 325:1-218
Canis	-100.3	37.2	-377948	1581719	1.8	4.9	3.35	3.09	Canidae	Animalia	Paleobiology Database (PBDB)	R. H. Tedford, X. Wang, and B. E. Taylor. 2009. Phylogenetic Systematics of the North American Fossil Caninae (Carnivora: Canidae). Bulletin of the American Museum of Natural History 325:1-218
Canis	-114.9	42.8	-1526931	2352696	1.8	4.9	3.35	3.09	Canidae	Animalia	Paleobiology Database (PBDB)	R. H. Tedford, X. Wang, and B. E. Taylor. 2009. Phylogenetic Systematics of the North American Fossil Caninae (Carnivora: Canidae). Bulletin of the American Museum of Natural History 325:1-218
Canis	-114.9	42.8	-1526931	2352696	1.8	4.9	3.35	3.09	Canidae	Animalia	Paleobiology Database (PBDB)	R. H. Tedford, X. Wang, and B. E. Taylor. 2009. Phylogenetic Systematics of the North American Fossil Caninae (Carnivora: Canidae). Bulletin of the American Museum of Natural History 325:1-218
Canis	-114.9	42.8	-1526931	2352696	1.8	4.9	3.35	3.09	Canidae	Animalia	Paleobiology Database (PBDB)	R. H. Tedford, X. Wang, and B. E. Taylor. 2009. Phylogenetic Systematics of the North American Fossil Caninae (Carnivora: Canidae). Bulletin of the American Museum of Natural History 325:1-218
Canis	-102.4	41.4	-530624	2061647	1.8	4.9	3.35	3.09	Canidae	Animalia	Paleobiology Database (PBDB)	R. H. Tedford, X. Wang, and B. E. Taylor. 2009. Phylogenetic Systematics of the North American Fossil Caninae (Carnivora: Canidae). Bulletin of the American Museum of Natural History 325:1-218
Canis	-102.4	41.4	-530624	2061647	1.8	4.9	3.35	3.09	Canidae	Animalia	Paleobiology Database (PBDB)	R. H. Tedford, X. Wang, and B. E. Taylor. 2009. Phylogenetic Systematics of the North American Fossil Caninae (Carnivora: Canidae). Bulletin of the American Museum of Natural History 325:1-218
Canis	-114.9	42.8	-1526931	2352696	1.8	4.9	3.35	3.09	Canidae	Animalia	Paleobiology Database (PBDB)	R. H. Tedford, X. Wang, and B. E. Taylor. 2009. Phylogenetic Systematics of the North American Fossil Caninae (Carnivora: Canidae). Bulletin of the American Museum of Natural History 325:1-218
Canis	-114.9	42.8	-1526931	2352696	1.8	4.9	3.35	3.09	Canidae	Animalia	Paleobiology Database (PBDB)	R. H. Tedford, X. Wang, and B. E. Taylor. 2009. Phylogenetic Systematics of the North American Fossil Caninae (Carnivora: Canidae). Bulletin of the American Museum of Natural History 325:1-218
Canis	-117	33.9	-1912388	1415961	0.3	1.8	1.05	1.287	Canidae	Animalia	Paleobiology Database (PBDB)	A. F. Pajak, iii, E. Scott, and C. J. Bell. 1996. A review of the biostratigraphy of Pliocene and Pleistocene sediments in the Elsinore Fault Zone, Riverside County, California. PaleoBios 17(2-4):28-49
Canis	-113.1	46.6667	-1306133	2748614	0	0.0117	0.00585	0.01	Canidae	Animalia	Paleobiology Database (PBDB)	D. L. Rasmussen. 1974. New Quaternary mammal localities in the upper Clark Fork River valley, western Montana. Northwest Geology 3:62-70
Canis	-102.5	42.7	-528965	2207279	0.3	1.8	1.05	1.287	Canidae	Animalia	Paleobiology Database (PBDB)	R. H. Tedford, X. Wang, and B. E. Taylor. 2009. Phylogenetic Systematics of the North American Fossil Caninae (Carnivora: Canidae). Bulletin of the American Museum of Natural History 325:1-218
Canis	-104.2	31.1833	-778027	934445	0	0.0117	0.00585	0.01	Canidae	Animalia	Paleobiology Database (PBDB)	W. W. Dalquest and F. B. Stangl, Jr. 1984. Late Pleistocene and early Recent mammals from Fowlkes Cave, southern Culberson County, Texas. Carnegie Museum of Natural History Special Publication 8:432-455
Canis	-101.9	33.7	-542726	1198308	0.3	1.8	1.05	1.287	Canidae	Animalia	Paleobiology Database (PBDB)	W. W. Dalquest. 1967. Mammals of the Pleistocene Slaton Local Fauna of Texas. Southwestern Naturalist 12(1):1-30
Canis	-107	36.5	-974072	1551176	0.3	1.8	1.05	1.287	Canidae	Animalia	Paleobiology Database (PBDB)	K. L. Rogers, C. A. Repenning, and F. G. Luiszer, R. D. Benson. 2000. Geologic history, stratigraphy, and paleontology of SAM Cave, north-central New Mexico. New Mexico Geology 22(4):89-117
Canis	-101.3	34.5	-482610	1284334	0.3	1.8	1.05	1.287	Canidae	Animalia	Paleobiology Database (PBDB)	G. E. Schultz. 1986. U Tex Austin Bureau of Economic Geology Guidebook 22
Canis	-82.3	29.1	1330208	765652	0.012	0.3	0.156	0.4515	Canidae	Animalia	Paleobiology Database (PBDB)	S. D. Webb and K. T. Wilkins. 1984. Carnegie Museum of Natural History Special Publication 8
Canis	-105.7	39.3	-827408	1850797	0.3	1.8	1.05	1.287	Canidae	Animalia	Paleobiology Database (PBDB)	A. D. Barnosky and D. L. Rasmussen. 1988. Middle Pleistocene arvicoline rodents and environmental\r\nchange at 2900-meters elevation, Porcupine Cave, South Park,\r\nColorado. Annals of Carnegie Museum 57(12):267-292
Canis	-104.8	27	-877627	478351	0	0.126	0.063	0.0704	Canidae	Animalia	Paleobiology Database (PBDB)	H. J. Messing. 1986. A Late Pleistocene-Holocene fauna from Chihuahua, Mexico. Southwestern Naturalist 31(3):277-288
Canis	-98.1	30.3583	-201508	811382	0	0.0117	0.00585	0.01	Canidae	Animalia	Paleobiology Database (PBDB)	H. L. Alexander, Jr. 1963. The Levi Site: a Paleo-Indian campsite in central Texas. American Antiquity 28(4):510-528
Canis	-103.467	43.4333	-601051	2294718	0.0117	0.126	0.06885	0.0704	Canidae	Animalia	Paleobiology Database (PBDB)	L. D. Agenbroad. 1985. The Hot Springs Mammoth Site, South Dakota: from salvage paleontology to in situ exhibit and research center. Dakoterra 2(2):121-139
Canis	-114.033	39.4833	-1527807	1974474	0	0.126	0.063	0.0704	Canidae	Animalia	Paleobiology Database (PBDB)	T. H. Heaton. 1985. Quaternary paleontology and paleocology of Crystal Ball Cave, Millard County, Utah: with emphasis on mammals and description of a new species of fossil skunk. Great Basin Naturalist 45(3):337-390
Canis	-104.783	32.35	-821231	1068767	0.0117	0.126	0.06885	0.0704	Canidae	Animalia	Paleobiology Database (PBDB)	C. B. Schultz and E. B. Howard. 1935. The fauna of Burnet Cave, Guadalupe Mountains, New Mexico. Proceedings of the Academy of Natural Sciences of Philadelphia 87:273-298
Canis	-79.3689	38.6028	1427460	1855612	0.0117	0.126	0.06885	0.0704	Canidae	Animalia	Paleobiology Database (PBDB)	F. Grady and E. R. Garton. 2000. Paleontology and historic field trip of the John Guilday Cave Preserve (Trout Rock). Bulletin - West Virginia Speleological Survey 14:241-244
Canis	-117.1	32.9	-1945934	1309052	1.8	4.9	3.35	3.09	Canidae	Animalia	Paleobiology Database (PBDB)	M. L. Cassiliano. 1999. Biostratigraphy of Blancan and Irvingtonian mammals in the Fish Creek-Vallecito Creek section, southern California, and a review of the Blancan-Irvingtonian boundary. Journal of Vertebrate Paleontology 19(1):169-186
Canis	-119.517	34.4	-2123442	1523771	0.0117	2.588	1.29985	1.287	Canidae	Animalia	Paleobiology Database (PBDB)	R. Hoffmann, C. Stock, and L. Miller, R. W. Chaney, H. L. Mason. 1927. The Finding of Pleistocene Material in an Asphalt Pit at Carpinteria, California . Science 66:155-157
Canis	-117	33.9	-1912388	1415961	0.3	1.8	1.05	1.287	Canidae	Animalia	Paleobiology Database (PBDB)	R. E. Reynolds, R. L. Reynolds, and A. F. Pajak, III. 1991. San Bernardino County Museum Association Quarterly 38(3)
Canis	-98.1	30.3583	-201508	811382	0.0117	0.126	0.06885	0.0704	Canidae	Animalia	Paleobiology Database (PBDB)	H. L. Alexander, Jr. 1963. The Levi Site: a Paleo-Indian campsite in central Texas. American Antiquity 28(4):510-528
Canis	-106.7	32	-1004129	1048370	1.8	4.9	3.35	3.09	Canidae	Animalia	Paleobiology Database (PBDB)	R. H. Tedford. 1981. Mammalian biochronology of the late Cenozoic basins of New Mexico. Geological Society America Bulletin 92
Canis	-121.96	37.53	-2244268	1918599	0.3	1.8	1.05	1.287	Canidae	Animalia	Paleobiology Database (PBDB)	J. Alroy. 2002. Synonymies and reidentifications of North American fossil mammals.
Canis	-117	34.8	-1890333	1514138	0.3	1.8	1.05	1.287	Canidae	Animalia	Paleobiology Database (PBDB)	G. T. Jefferson. 1987. San Bernardino County Museum Association Quarterly 34(3-4)
Canis	-90.3667	38.2667	487937	1707180	0.0117	0.126	0.06885	0.0704	Canidae	Animalia	Paleobiology Database (PBDB)	E. C. Olson. 1940. A late Pleistocene fauna from Herculaneum, Missouri. Journal of Geology 48(1):32-57
Canis	-80.4	25.7	1574379	424323	0.0117	0.126	0.06885	0.0704	Canidae	Animalia	Paleobiology Database (PBDB)	S. D. Emslie and G. S. Morgan. 1995. Taphonomy of a late Pleistocene carnivore den, Dade County, Florida. In D. W. Steadman and J. I. Mead (eds.), Late Quaternary Environments and Deep History: A Tribute to Paul Martin
Canis	-114.517	50.1833	-1338081	3148625	0.0117	0.126	0.06885	0.0704	Canidae	Animalia	Paleobiology Database (PBDB)	J. A. Burns. 1991. Mid-Wisconsinan vertebrates and their environment from January Cave, Alberta, Canada. Quaternary Research 35(1):130-143
Canis	-79.3	38.7	1431406	1867379	0.3	1.8	1.05	1.287	Canidae	Animalia	Paleobiology Database (PBDB)	R. H. Tedford, X. Wang, and B. E. Taylor. 2009. Phylogenetic Systematics of the North American Fossil Caninae (Carnivora: Canidae). Bulletin of the American Museum of Natural History 325:1-218
Canis	-105.782	39.55	-831494	1879383	0.0117	2.588	1.29985	1.287	Canidae	Animalia	Paleobiology Database (PBDB)	R. H. Tedford, X. Wang, and B. E. Taylor. 2009. Phylogenetic Systematics of the North American Fossil Caninae (Carnivora: Canidae). Bulletin of the American Museum of Natural History 325:1-218
Canis	-102.5	42.7	-528965	2207279	0.3	1.8	1.05	1.287	Canidae	Animalia	Paleobiology Database (PBDB)	R. H. Tedford, X. Wang, and B. E. Taylor. 2009. Phylogenetic Systematics of the North American Fossil Caninae (Carnivora: Canidae). Bulletin of the American Museum of Natural History 325:1-218
Canis	-102.5	42.7	-528965	2207279	0.3	1.8	1.05	1.287	Canidae	Animalia	Paleobiology Database (PBDB)	R. H. Tedford, X. Wang, and B. E. Taylor. 2009. Phylogenetic Systematics of the North American Fossil Caninae (Carnivora: Canidae). Bulletin of the American Museum of Natural History 325:1-218
Canis	-98.3581	40.9222	-196961	1992725	0.3	1.8	1.05	1.287	Canidae	Animalia	Paleobiology Database (PBDB)	R. H. Tedford, X. Wang, and B. E. Taylor. 2009. Phylogenetic Systematics of the North American Fossil Caninae (Carnivora: Canidae). Bulletin of the American Museum of Natural History 325:1-218
Canis	-117.988	33.8953	-2000863	1435778	0.0117	0.126	0.06885	0.0704	Canidae	Animalia	Paleobiology Database (PBDB)	W. E. Miller. 1971. Pleistocene vertebrates of the Los Angeles basin and vicinity:(exclusive of Rancho La Brea). Bulletin of the Los Angeles County Museum of Natural History, Science 10:1-124
Canis	-98.1	39.8	-178188	1866536	0.3	1.8	1.05	1.287	Canidae	Animalia	Paleobiology Database (PBDB)	R. Eshelman and M. Hager. 1984. Carnegie Museum of Natural History Special Publication 8
Canis	-99.5	33.75	-321885	1192969	0.3	1.8	1.05	1.287	Canidae	Animalia	Paleobiology Database (PBDB)	W. W. Dalquest and R. M. Carpenter. 1988. Early Pleistocene (Irvingtonian) mammals from the Seymour Formation, Knox and Baylor Counties, Texas, exclusive of Camelidae. Occasional Papers, Museum, Texas Tech University 124
Canis	-105.7	39.3	-827408	1850797	0.3	1.8	1.05	1.287	Canidae	Animalia	Paleobiology Database (PBDB)	E. Anderson. 1996.
Canis	-120.196	37.0567	-2108548	1826988	0.3	1.8	1.05	1.287	Canidae	Animalia	Paleobiology Database (PBDB)	R. H. Tedford, X. Wang, and B. E. Taylor. 2009. Phylogenetic Systematics of the North American Fossil Caninae (Carnivora: Canidae). Bulletin of the American Museum of Natural History 325:1-218
Canis	-121.014	38.9083	-2124215	2045821	0.0117	0.126	0.06885	0.0704	Canidae	Animalia	Paleobiology Database (PBDB)	C. Stock. 1918. The Pleistocene fauna of Hawver Cave. University of California Publications Bulletin of the Department of Geology 10(24):461-515
Canis	-78.7	39.6	1464014	1975780	0.3	1.8	1.05	1.287	Canidae	Animalia	Paleobiology Database (PBDB)	R. M. Nowak. 1979. North American Quaternary Canis. Monograph of the Museum of Natural History, University of Kansas 6:1-154
Canis	-100.3	37.2	-377948	1581719	1.8	4.9	3.35	3.09	Canidae	Animalia	Paleobiology Database (PBDB)	L. L. Getz. 1960. Middle Pleistocene carnivores from southwestern Kansas. Journal of Mammalogy 41(3):361-365
Canis	-100.3	37.2	-377948	1581719	0.3	1.8	1.05	1.287	Canidae	Animalia	Paleobiology Database (PBDB)	C. W. Hibbard and D. W. Taylor. 1960. Two Late Pleistocene Faunas from Southwestern Kansas. Contributions from the Museum of Paleontology, University of Michigan 16(1):1-223
Canis	-93.2	36	250114	1442422	0.3	1.8	1.05	1.287	Canidae	Animalia	Paleobiology Database (PBDB)	R. M. Nowak. 1979. North American Quaternary Canis. Monograph of the Museum of Natural History, University of Kansas 6:1-154
Canis	-88.6	33.5	682195	1185690	0	0.126	0.063	0.0704	Canidae	Animalia	Paleobiology Database (PBDB)	B. Kurtén and J. M. Kaye. 1982. Late Quaternary Carnivora from the Balck Belt, Mississippi. Boreas 11(1):47-52
Canis	-122.282	40.784	-2171830	2277048	0.0117	0.126	0.06885	0.0704	Canidae	Animalia	Paleobiology Database (PBDB)	R. S. Feranec. 2009. Implications of radiocarbon dates from Potter Creek Cave, Shasta County, California, USA. Radiocarbon 51(3):931-936
Canis	-114.1	39	-1543642	1922357	0.3	1.8	1.05	1.287	Canidae	Animalia	Paleobiology Database (PBDB)	J. G. Eaton, J. H. Hutchison, and P. A. Holroyd, W. W. Korth, P. M. Goldstrand. 1999. Vertebrates of the Turtle Basin local fauna, middle Eocene, Sevier Plateau, south-central Utah. Utah Geological Survey Miscellaneous Publication 99-1:501-507
Canis	-96.7075	32.7147	-65941	1071709	0.0117	0.126	0.06885	0.0704	Canidae	Animalia	Paleobiology Database (PBDB)	B. H. Slaughter. 1966. The Moore Pit local fauna; Pleistocene of Texas. Journal of Paleontology 40(1):78-91
Canis	-117.8	33.6	-1991604	1399722	0.012	1.8	0.906	1.287	Canidae	Animalia	Paleobiology Database (PBDB)	G. T. Jefferson. 1991. A catalogue of late Quaternary vertebrates from California. Part two, mammals. Natural History Museum of Los Angeles County Technical Report 7:1-129
Canis	-109.6	33	-1258712	1193514	1.8	4.9	3.35	3.09	Canidae	Animalia	Paleobiology Database (PBDB)	J. Alroy. 2002. Synonymies and reidentifications of North American fossil mammals.
Canis	-117.1	32.9	-1945934	1309052	0.3	1.8	1.05	1.287	Canidae	Animalia	Paleobiology Database (PBDB)	M. L. Cassiliano. 1999. Biostratigraphy of Blancan and Irvingtonian mammals in the Fish Creek-Vallecito Creek section, southern California, and a review of the Blancan-Irvingtonian boundary. Journal of Vertebrate Paleontology 19(1):169-186
Canis	-117.1	32.9	-1945934	1309052	0.3	1.8	1.05	1.287	Canidae	Animalia	Paleobiology Database (PBDB)	M. L. Cassiliano. 1999. Biostratigraphy of Blancan and Irvingtonian mammals in the Fish Creek-Vallecito Creek section, southern California, and a review of the Blancan-Irvingtonian boundary. Journal of Vertebrate Paleontology 19(1):169-186
Canis	-117.1	32.9	-1945934	1309052	0.3	1.8	1.05	1.287	Canidae	Animalia	Paleobiology Database (PBDB)	M. L. Cassiliano. 1999. Biostratigraphy of Blancan and Irvingtonian mammals in the Fish Creek-Vallecito Creek section, southern California, and a review of the Blancan-Irvingtonian boundary. Journal of Vertebrate Paleontology 19(1):169-186
Canis	-117.1	32.9	-1945934	1309052	1.8	4.9	3.35	3.09	Canidae	Animalia	Paleobiology Database (PBDB)	M. L. Cassiliano. 1999. Biostratigraphy of Blancan and Irvingtonian mammals in the Fish Creek-Vallecito Creek section, southern California, and a review of the Blancan-Irvingtonian boundary. Journal of Vertebrate Paleontology 19(1):169-186
Canis	-96	42	0	2110912	0.3	1.8	1.05	1.287	Canidae	Animalia	Paleobiology Database (PBDB)	R. S. Rhodes, II and H. A. Semken, Jr. 1986. Proceedings of the Iowa Academy of Sciences 93(3)
Canis	-80.6	28.0833	1512045	679946	0.0117	0.126	0.06885	0.0704	Canidae	Animalia	Paleobiology Database (PBDB)	C. E. Ray. 1958. Additions to the Pleistocene mammalian fauna from Melbourne, Florida. Bulletin of the Museum of Comparative Zoology 119:419-449
Canis	-112.9	42.8	-1367161	2322241	0.0117	0.126	0.06885	0.0704	Canidae	Animalia	Paleobiology Database (PBDB)	H. G. McDonald. 1998. Idaho Museum of Natural History Occasional Paper 36:156-172
Canis	-105	37.3	-789081	1621765	0.0117	0.126	0.06885	0.0704	Canidae	Animalia	Paleobiology Database (PBDB)	M. W. Hager. 1975. Late Pliocene and Pleistocene history of the Donnelly Ranch vertebrate fauna, southeastern Colorado. Contributions to Geology, Special Paper 2:3-62
Canis	-78.5122	38.8725	1494645	1898529	0.0117	0.126	0.06885	0.0704	Canidae	Animalia	Paleobiology Database (PBDB)	R. Eshelman and F. Grady. 1986. Quaternary vertebrate localities of Virginia and their avian and mammalian fauna. Virginia Division of Mineral Resources, Publication 75:43-70
Canis	-117.1	32.9	-1945934	1309052	0.3	1.8	1.05	1.287	Canidae	Animalia	Paleobiology Database (PBDB)	M. L. Cassiliano. 1999. Biostratigraphy of Blancan and Irvingtonian mammals in the Fish Creek-Vallecito Creek section, southern California, and a review of the Blancan-Irvingtonian boundary. Journal of Vertebrate Paleontology 19(1):169-186
Canis	-110.2	32	-1330439	1091365	0.0117	0.126	0.06885	0.0704	Canidae	Animalia	Paleobiology Database (PBDB)	A. H. Harris. 1985. Late Pleistocene Vertebrate Paleoecology of the West
Canis	-106.7	52.2	-751870	3279362	0.0117	0.126	0.06885	0.0704	Canidae	Animalia	Paleobiology Database (PBDB)	T. SkwaraWoolf. 1981. Biostratigraphy and paleoecology of Pleistocene deposits (Riddell Member, Floral Formation, Late Rancholabrean), Saskatoon, Canada. Canadian Journal of Earth Sciences 18
Canis	-111.2	40.9	-1264730	2089153	0.0117	0.126	0.06885	0.0704	Canidae	Animalia	Paleobiology Database (PBDB)	W. E. Miller. 1976. Late Pleistocene vertebrates of the Silver Creek local fauna from north Central Utah. Great Basin Naturalist 36(4)
Canis	-121.5	38.6	-2173673	2023466	0.0117	0.126	0.06885	0.0704	Canidae	Animalia	Paleobiology Database (PBDB)	G. T. Jefferson. 1991. A catalogue of late Quaternary vertebrates from California. Part two, mammals. Natural History Museum of Los Angeles County Technical Report 7:1-129
Canis	-82.2	28.8	1344655	734197	0.0117	0.126	0.06885	0.0704	Canidae	Animalia	Paleobiology Database (PBDB)	S. D. Webb. 1974. Chronology of Florida Pleistocene mammals. In S. D. Webb (ed.), Pleistocene Mammals of Florida
Canis	-120.4	36.1	-2153164	1727880	0.0117	0.126	0.06885	0.0704	Canidae	Animalia	Paleobiology Database (PBDB)	G. T. Jefferson. 1991. A catalogue of late Quaternary vertebrates from California. Part two, mammals. Natural History Museum of Los Angeles County Technical Report 7:1-129
Canis	-118.2	34	-2017140	1451658	0.0117	0.126	0.06885	0.0704	Canidae	Animalia	Paleobiology Database (PBDB)	G. T. Jefferson. 1991. A catalogue of late Quaternary vertebrates from California. Part two, mammals. Natural History Museum of Los Angeles County Technical Report 7:1-129
Canis	-98.2	39	-188747	1777095	0.3	1.8	1.05	1.287	Canidae	Animalia	Paleobiology Database (PBDB)	R. J. Zakrzewski and K. K. Kolb. 1982. Transactions of the Kansas Academy of Sciences 85(4)
Canis	-105.7	39.3	-827408	1850797	0.3	1.8	1.05	1.287	Canidae	Animalia	Paleobiology Database (PBDB)	A. D. Barnosky and D. L. Rasmussen. 1988. Middle Pleistocene arvicoline rodents and environmental\r\nchange at 2900-meters elevation, Porcupine Cave, South Park,\r\nColorado. Annals of Carnegie Museum 57(12):267-292
Canis	-112.9	42.8	-1367161	2322241	0.0117	0.126	0.06885	0.0704	Canidae	Animalia	Paleobiology Database (PBDB)	J. D. Pinsof. 1998. The American Falls local fauna: Late Pleistocene (Sangamonian) vertebrates from southeastern Idaho. Idaho Museum of Natural History Occasional Paper 36:121-145
Canis	-86.5	39	813761	1815618	0.0117	0.126	0.06885	0.0704	Canidae	Animalia	Paleobiology Database (PBDB)	P. W. Parmalee, P. J. Munson, and J. E. Guilday. 1978. The Pleistocene mammalian fauna of Harrodsburg Crevice, Monroe County, Indiana. NSS Bulletin 40:64-75
Canis	-117.1	32.9	-1945934	1309052	0.3	1.8	1.05	1.287	Canidae	Animalia	Paleobiology Database (PBDB)	M. L. Cassiliano. 1999. Biostratigraphy of Blancan and Irvingtonian mammals in the Fish Creek-Vallecito Creek section, southern California, and a review of the Blancan-Irvingtonian boundary. Journal of Vertebrate Paleontology 19(1):169-186
Canis	-100.495	37.0477	-395899	1565466	0.3	1.8	1.05	1.287	Canidae	Animalia	Paleobiology Database (PBDB)	G. E. Schultz. 1969. Geology and paleontology of a late Pleistocene basin in southwest kansas. Geological Society of America Special Paper 105:1-85
Canis	-79.3689	38.6028	1427460	1855612	0.0117	0.126	0.06885	0.0704	Canidae	Animalia	Paleobiology Database (PBDB)	E. R. Garton and F. V. Grady. 1980. The late Pleistocene fauna of New Trout Cave, Pendleton County, West Virginia. Proceedings of the West Virginia Academy of Science 52(1):14
Canis	-109.6	33	-1258712	1193514	1.8	4.9	3.35	3.09	Canidae	Animalia	Paleobiology Database (PBDB)	J. Alroy. 2002. Synonymies and reidentifications of North American fossil mammals.
Canis	-109.6	33	-1258712	1193514	1.8	4.9	3.35	3.09	Canidae	Animalia	Paleobiology Database (PBDB)	J. Alroy. 2002. Synonymies and reidentifications of North American fossil mammals.
Canis	-112.4	35.7	-1463671	1531755	0.3	4.9	2.6	3.09	Canidae	Animalia	Paleobiology Database (PBDB)	O. P. Hay. 1921. Descriptions of species of Pleistocene Vertebrata, types or specimens of most of which are preserved in the United States National Museum. Proceedings of the United States National Museum 59:599-642
Canis	-98.1	40.2	-177198	1911344	0.3	1.8	1.05	1.287	Canidae	Animalia	Paleobiology Database (PBDB)	L. D. Martin. 1969. University of Nebraska MS thesis
Canis	-118.349	34.0697	-2028604	1462407	0.012	0.3	0.156	0.4515	Canidae	Animalia	Paleobiology Database (PBDB)	J. C. Merriam. 1912. The fauna of Rancho La Brea. Part II. Canidae. Memoirs of the University of California 1(2):217-273
Canis	-107.15	38.4833	-961277	1773456	0.0117	0.126	0.06885	0.0704	Canidae	Animalia	Paleobiology Database (PBDB)	S. D. Emslie. 1986. Late Pleistocene vertebrates from Gunnison County, Colorado. Journal of Paleontology 60(1):170-176
Canis	-118.349	34.0697	-2028604	1462407	0.012	0.3	0.156	0.4515	Canidae	Animalia	Paleobiology Database (PBDB)	J. C. Merriam. 1912. The fauna of Rancho La Brea. Part II. Canidae. Memoirs of the University of California 1(2):217-273
Canis	-104.45	32.3667	-789983	1067793	0.0117	0.126	0.06885	0.0704	Canidae	Animalia	Paleobiology Database (PBDB)	A. H. Harris. 1987. Reconstruction of mid Wisconsinan environments in southern New Mexico. National Geographic Research 3(2):142-151
Canis	-117.1	32.9	-1945934	1309052	1.8	4.9	3.35	3.09	Canidae	Animalia	Paleobiology Database (PBDB)	M. L. Cassiliano. 1999. Biostratigraphy of Blancan and Irvingtonian mammals in the Fish Creek-Vallecito Creek section, southern California, and a review of the Blancan-Irvingtonian boundary. Journal of Vertebrate Paleontology 19(1):169-186
Canis	-117.1	32.9	-1945934	1309052	1.8	4.9	3.35	3.09	Canidae	Animalia	Paleobiology Database (PBDB)	M. L. Cassiliano. 1999. Biostratigraphy of Blancan and Irvingtonian mammals in the Fish Creek-Vallecito Creek section, southern California, and a review of the Blancan-Irvingtonian boundary. Journal of Vertebrate Paleontology 19(1):169-186
Canis	-117	33.9	-1912388	1415961	0.3	1.8	1.05	1.287	Canidae	Animalia	Paleobiology Database (PBDB)	J. Alroy. 2002. Synonymies and reidentifications of North American fossil mammals.
Canis	-82.7	27.8	1311676	617818	0.0117	0.126	0.06885	0.0704	Canidae	Animalia	Paleobiology Database (PBDB)	G. G. Simpson. 1929. Pleistocene mammalian fauna of the Seminole Field, Pinellas County, Florida. Bulletin of the American Museum of Natural History 56(8):561-599
Canis	-104.783	32.35	-821231	1068767	0.0117	0.126	0.06885	0.0704	Canidae	Animalia	Paleobiology Database (PBDB)	C. B. Schultz and E. B. Howard. 1935. The fauna of Burnet Cave, Guadalupe Mountains, New Mexico. Proceedings of the Academy of Natural Sciences of Philadelphia 87:273-298
Canis	-106.883	34.8833	-984468	1370181	0.0117	0.126	0.06885	0.0704	Canidae	Animalia	Paleobiology Database (PBDB)	A. H. Harris and J. S. Findley. 1964. Pleistocene-Recent fauna of the Isleta Caves, Bernalillo County, New Mexico. American Journal of Science 262:114-120
Canis	-105.7	39.3	-827408	1850797	0.3	1.8	1.05	1.287	Canidae	Animalia	Paleobiology Database (PBDB)	A. D. Barnosky and D. L. Rasmussen. 1988. Middle Pleistocene arvicoline rodents and environmental\r\nchange at 2900-meters elevation, Porcupine Cave, South Park,\r\nColorado. Annals of Carnegie Museum 57(12):267-292
Canis	-97.6833	30.6333	-160990	841131	0.0117	0.126	0.06885	0.0704	Canidae	Animalia	Paleobiology Database (PBDB)	B. H. Slaughter. 1966. Platygonus compressus and associated fauna from the Laubach Cave of Texas. American Midland Naturalist 75(2):475-494
Canis	-108.2	44.9833	-958267	2505460	0.0117	0.126	0.06885	0.0704	Canidae	Animalia	Paleobiology Database (PBDB)	L. D. Martin, B. M. Gilbert, and D. B. Adams. 1977. A cheetah-like cat in the North American Pleistocene. Science 195:981-982
Canis	-100.5	36.8	-397635	1537763	0.3	1.8	1.05	1.287	Canidae	Animalia	Paleobiology Database (PBDB)	A. Starrett. 1956. Pleistocene Mammals of the Berends Fauna of Oklahoma. Journal of Paleontology 30(5):1187-1192
Canis	-112.583	44.6333	-1306294	2519166	0.0117	0.126	0.06885	0.0704	Canidae	Animalia	Paleobiology Database (PBDB)	R. G. Dundas. 2005. The Late Pleistocene vertebrate fauna. In C. Hill, L. B. Davis (eds.), The Merrell Locality & Centennial Valley, Southwest Montana, Pleistocene Geology, Paleontology & Prehistoric Archaeology, Bureau of Land Management Cultural Resources Series No. 4, Montana State Office
Canis	-117	33.9	-1912388	1415961	0.3	1.8	1.05	1.287	Canidae	Animalia	Paleobiology Database (PBDB)	R. E. Reynolds, R. L. Reynolds, and A. F. Pajak, III. 1991. San Bernardino County Museum Association Quarterly 38(3)
Canis	-120.5	43.3333	-1955278	2513374	0.0117	0.126	0.06885	0.0704	Canidae	Animalia	Paleobiology Database (PBDB)	H. O. Elftman. 1931. Pleistocene mammals of Fossil Lake, Oregon. American Museum Novitates 481:1-21
Canis	-80.3975	27.6383	1539778	634728	0.0117	0.126	0.06885	0.0704	Canidae	Animalia	Paleobiology Database (PBDB)	J. Alroy. 2005. Synonymies and reidentifications of North American fossil vertebrates.
Canis	-101.633	34.8833	-510388	1328880	1.8	4.9	3.35	3.09	Canidae	Animalia	Paleobiology Database (PBDB)	C. S. Johnston and D. E. Savage. 1955. University of California Publications in Geological Sciences 31(2)
Canis	-114.9	42.8	-1526931	2352696	1.8	4.9	3.35	3.09	Canidae	Animalia	Paleobiology Database (PBDB)	P. R. Bjork. 1970. The Carnivora of the Hagerman Local Fauna (Late Pliocene) of Southwestern Idaho. Transactions of the American Philosophical Society 60(7):3-54
Canis	-114.5	31.7	-1735282	1127803	1.8	4.9	3.35	3.09	Canidae	Animalia	Paleobiology Database (PBDB)	R. H. Tedford, X. Wang, and B. E. Taylor. 2009. Phylogenetic Systematics of the North American Fossil Caninae (Carnivora: Canidae). Bulletin of the American Museum of Natural History 325:1-218
Canis	-114.9	42.8	-1526931	2352696	1.8	4.9	3.35	3.09	Canidae	Animalia	Paleobiology Database (PBDB)	P. R. Bjork. 1970. The Carnivora of the Hagerman Local Fauna (Late Pliocene) of Southwestern Idaho. Transactions of the American Philosophical Society 60(7):3-54
Canis	-114.9	42.8	-1526931	2352696	1.8	4.9	3.35	3.09	Canidae	Animalia	Paleobiology Database (PBDB)	P. R. Bjork. 1970. The Carnivora of the Hagerman Local Fauna (Late Pliocene) of Southwestern Idaho. Transactions of the American Philosophical Society 60(7):3-54
Canis	-102.5	35.4	-584844	1391573	1.8	4.9	3.35	3.09	Canidae	Animalia	Paleobiology Database (PBDB)	R. M. Nowak. 1979. North American Quaternary Canis. Monograph of the Museum of Natural History, University of Kansas 6:1-154
Canis	-101.1	33.7	-469212	1194049	1.8	4.9	3.35	3.09	Canidae	Animalia	Paleobiology Database (PBDB)	W. W. Dalquest. 1975. Vertebrate Fossils From the Blanco Local Fauna of Texas. Occasional Papers, Museum, Texas Tech University 30:1-52
Canis	-100.3	37.2	-377948	1581719	1.8	4.9	3.35	3.09	Canidae	Animalia	Paleobiology Database (PBDB)	C. W. Hibbard. 1970. in Dort and Jones
Canis	-114.3	37.8	-1586229	1793608	1.8	4.9	3.35	3.09	Canidae	Animalia	Paleobiology Database (PBDB)	R. E. Reynolds and E. H. Lindsay. 1999. Utah Geological Survey Miscellaneous Publication 99-1:469-478
Canis	-103.8	41.8	-642791	2114931	1.8	4.9	3.35	3.09	Canidae	Animalia	Paleobiology Database (PBDB)	M. R. Voorhies and R. G. Corner. 1986. Megatylopus(?) cochrani (Mammalia: Camelidae): A Re-Evaluation. Journal of Vertebrate Paleontology 6(1):65-75
Canis	-100.483	37.1333	-394402	1575001	1.8	4.9	3.35	3.09	Canidae	Animalia	Paleobiology Database (PBDB)	P. R. Bjork. 1973. Additional Carnivores from the Rexroad Formation (Upper Pliocene) of Southwestern Kansas. Transactions of the Kansas Academy of Sciences 76(1):24-38
Canis	-100.3	37.2	-377948	1581719	1.8	4.9	3.35	3.09	Canidae	Animalia	Paleobiology Database (PBDB)	C. W. Hibbard and E. S. Riggs. 1949. Upper Pliocene Vertebrates From Keefe Canyon, Meade County, Kansas. Geological Society America Bulletin 60(5):829-860
Canis	-100.3	37.2	-377948	1581719	1.8	4.9	3.35	3.09	Canidae	Animalia	Paleobiology Database (PBDB)	R. M. Nowak. 1979. North American Quaternary Canis. Monograph of the Museum of Natural History, University of Kansas 6:1-154
Canis	-100	42.7	-325674	2196037	1.8	4.9	3.35	3.09	Canidae	Animalia	Paleobiology Database (PBDB)	P. O. McGrew. 1944. An Early Pleistocene (Blancan) fauna from Nebraska. Geological Series, Field Museum of Natural History 9(2):31-66
Canis	-103.1	41.7	-586052	2099250	1.8	4.9	3.35	3.09	Canidae	Animalia	Paleobiology Database (PBDB)	R. M. Nowak. 1979. North American Quaternary Canis. Monograph of the Museum of Natural History, University of Kansas 6:1-154
Canis	-106.7	32	-1004129	1048370	1.8	4.9	3.35	3.09	Canidae	Animalia	Paleobiology Database (PBDB)	G. S. Morgan, S. G. Lucas, and J. W. Estep. 1998. New Mexico Geology 20(2):54
Canis	-114.9	42.8	-1526931	2352696	1.8	4.9	3.35	3.09	Canidae	Animalia	Paleobiology Database (PBDB)	P. R. Bjork. 1970. The Carnivora of the Hagerman Local Fauna (Late Pliocene) of Southwestern Idaho. Transactions of the American Philosophical Society 60(7):3-54
Canis	-118	43	-1768087	2428276	1.8	4.9	3.35	3.09	Canidae	Animalia	Paleobiology Database (PBDB)	R. H. Tedford, X. Wang, and B. E. Taylor. 2009. Phylogenetic Systematics of the North American Fossil Caninae (Carnivora: Canidae). Bulletin of the American Museum of Natural History 325:1-218
Canis	-114.9	42.8	-1526931	2352696	1.8	4.9	3.35	3.09	Canidae	Animalia	Paleobiology Database (PBDB)	P. R. Bjork. 1970. The Carnivora of the Hagerman Local Fauna (Late Pliocene) of Southwestern Idaho. Transactions of the American Philosophical Society 60(7):3-54
Canis	-114.9	42.8	-1526931	2352696	1.8	4.9	3.35	3.09	Canidae	Animalia	Paleobiology Database (PBDB)	P. R. Bjork. 1970. The Carnivora of the Hagerman Local Fauna (Late Pliocene) of Southwestern Idaho. Transactions of the American Philosophical Society 60(7):3-54
Canis	-82.8833	29.8833	1261992	843660	0.0117	0.126	0.06885	0.0704	Canidae	Animalia	Paleobiology Database (PBDB)	R. H. Tedford, X. Wang, and B. E. Taylor. 2009. Phylogenetic Systematics of the North American Fossil Caninae (Carnivora: Canidae). Bulletin of the American Museum of Natural History 325:1-218
Canis	-98.2344	42.3783	-182808	2155373	1.8	4.9	3.35	3.09	Canidae	Animalia	Paleobiology Database (PBDB)	R. H. Tedford, X. Wang, and B. E. Taylor. 2009. Phylogenetic Systematics of the North American Fossil Caninae (Carnivora: Canidae). Bulletin of the American Museum of Natural History 325:1-218
Canis	-118.5	47	-1703152	2870256	1.8	4.9	3.35	3.09	Canidae	Animalia	Paleobiology Database (PBDB)	R. H. Tedford and E. P. Gustafson. 1977. First North American record of the extinct panda Parailurus. Nature 265:621-623
Canis	-82.6	29.7	1291931	827329	1.8	4.9	3.35	3.09	Canidae	Animalia	Paleobiology Database (PBDB)	S. D. Webb. 1974. Chronology of Florida Pleistocene mammals. In S. D. Webb (ed.), Pleistocene Mammals of Florida
Canis	-105.2	31.5	-869222	978204	1.8	4.9	3.35	3.09	Canidae	Animalia	Paleobiology Database (PBDB)	R. H. Tedford, X. Wang, and B. E. Taylor. 2009. Phylogenetic Systematics of the North American Fossil Caninae (Carnivora: Canidae). Bulletin of the American Museum of Natural History 325:1-218
Canis	-114.9	42.8	-1526931	2352696	1.8	4.9	3.35	3.09	Canidae	Animalia	Paleobiology Database (PBDB)	P. R. Bjork. 1970. The Carnivora of the Hagerman Local Fauna (Late Pliocene) of Southwestern Idaho. Transactions of the American Philosophical Society 60(7):3-54
Canis	-100.917	32.7167	-458037	1083532	1.8	4.9	3.35	3.09	Canidae	Animalia	Paleobiology Database (PBDB)	R. H. Tedford, X. Wang, and B. E. Taylor. 2009. Phylogenetic Systematics of the North American Fossil Caninae (Carnivora: Canidae). Bulletin of the American Museum of Natural History 325:1-218
Canis	-114.9	42.8	-1526931	2352696	1.8	4.9	3.35	3.09	Canidae	Animalia	Paleobiology Database (PBDB)	P. R. Bjork. 1970. The Carnivora of the Hagerman Local Fauna (Late Pliocene) of Southwestern Idaho. Transactions of the American Philosophical Society 60(7):3-54
Canis	-122.2	40	-2189133	2190668	1.8	4.9	3.35	3.09	Canidae	Animalia	Paleobiology Database (PBDB)	R. M. Nowak. 1979. North American Quaternary Canis. Monograph of the Museum of Natural History, University of Kansas 6:1-154
Canis	-114.9	42.8	-1526931	2352696	1.8	4.9	3.35	3.09	Canidae	Animalia	Paleobiology Database (PBDB)	P. R. Bjork. 1970. The Carnivora of the Hagerman Local Fauna (Late Pliocene) of Southwestern Idaho. Transactions of the American Philosophical Society 60(7):3-54
Canis	-114.9	42.8	-1526931	2352696	1.8	4.9	3.35	3.09	Canidae	Animalia	Paleobiology Database (PBDB)	P. R. Bjork. 1970. The Carnivora of the Hagerman Local Fauna (Late Pliocene) of Southwestern Idaho. Transactions of the American Philosophical Society 60(7):3-54
Canis	-114.9	42.8	-1526931	2352696	1.8	4.9	3.35	3.09	Canidae	Animalia	Paleobiology Database (PBDB)	P. R. Bjork. 1970. The Carnivora of the Hagerman Local Fauna (Late Pliocene) of Southwestern Idaho. Transactions of the American Philosophical Society 60(7):3-54
Canis	-114.9	42.8	-1526931	2352696	1.8	4.9	3.35	3.09	Canidae	Animalia	Paleobiology Database (PBDB)	P. R. Bjork. 1970. The Carnivora of the Hagerman Local Fauna (Late Pliocene) of Southwestern Idaho. Transactions of the American Philosophical Society 60(7):3-54
Canis	-114.9	42.8	-1526931	2352696	1.8	4.9	3.35	3.09	Canidae	Animalia	Paleobiology Database (PBDB)	P. R. Bjork. 1970. The Carnivora of the Hagerman Local Fauna (Late Pliocene) of Southwestern Idaho. Transactions of the American Philosophical Society 60(7):3-54
Canis	-114.9	42.8	-1526931	2352696	1.8	4.9	3.35	3.09	Canidae	Animalia	Paleobiology Database (PBDB)	P. R. Bjork. 1970. The Carnivora of the Hagerman Local Fauna (Late Pliocene) of Southwestern Idaho. Transactions of the American Philosophical Society 60(7):3-54
Canis	-140	68.2	-2279760	5361981	0.3	1.8	1.05	1.287	Canidae	Animalia	Paleobiology Database (PBDB)	A. V. Jopling and Et al. 1981. Stratigraphic, Sedimentological and Faunal Evidence for the Occurrence of Pre-Sangamonian Artefacts in Northern Yukon. Arctic 34(1)
Canis	-84.8	34.2	1021967	1297622	0.0117	2.588	1.29985	1.287	Canidae	Animalia	Paleobiology Database (PBDB)	C. E. Ray. 1967. Pleistocene mammals from Ladds, Bartow County, Georgia. Bulletin of the Georgia Academy of Science 25(3):120-150
Canis	-86.5	39	813761	1815618	0.0117	0.126	0.06885	0.0704	Canidae	Animalia	Paleobiology Database (PBDB)	S. A. Volz. 1977. Proceedings of the Indiana Academy of Sciences 86
Canis	-104.783	32.35	-821231	1068767	0.0117	0.126	0.06885	0.0704	Canidae	Animalia	Paleobiology Database (PBDB)	C. B. Schultz and E. B. Howard. 1935. The fauna of Burnet Cave, Guadalupe Mountains, New Mexico. Proceedings of the Academy of Natural Sciences of Philadelphia 87:273-298
Canis	-103.9	50.8	-568264	3108749	0.0117	0.126	0.06885	0.0704	Canidae	Animalia	Paleobiology Database (PBDB)	C. R. Harington. 1990. Vertebrates of the Last Interglaciation in Canada: A Review, with New Data. Geographie physique et Quaternaire 44(3)
Canis	-110.7	50.1	-1066171	3091371	0.0117	0.126	0.06885	0.0704	Canidae	Animalia	Paleobiology Database (PBDB)	C. S. Churcher. 1984. In W. C. Mahaney (ed.), Correlation of Quaternary Chronologies
Canis	-96	42	0	2110912	0.3	1.8	1.05	1.287	Canidae	Animalia	Paleobiology Database (PBDB)	R. S. Rhodes, II and H. A. Semken, Jr. 1986. Proceedings of the Iowa Academy of Sciences 93(3)
Canis	-147.8	64.8	-2804673	5303406	0.3	1.8	1.05	1.287	Canidae	Animalia	Paleobiology Database (PBDB)	R. M. Nowak. 1979. North American Quaternary Canis. Monograph of the Museum of Natural History, University of Kansas 6:1-154
Canis	-79.0831	38.3578	1456598	1832915	0.0117	0.126	0.06885	0.0704	Canidae	Animalia	Paleobiology Database (PBDB)	J. E. Guilday. 1962. The Pleistocene local fauna of the Natural Chimneys, Augusta County, Virginia. Annals of Carnegie Museum 36(9):87-122
Canis	-80.6792	37.3347	1338829	1696418	0	0.126	0.063	0.0704	Canidae	Animalia	Paleobiology Database (PBDB)	R. Eshelman and F. Grady. 1986. Quaternary vertebrate localities of Virginia and their avian and mammalian fauna. Virginia Division of Mineral Resources, Publication 75:43-70
Canis	-103.467	43.4333	-601051	2294718	0.0117	0.126	0.06885	0.0704	Canidae	Animalia	Paleobiology Database (PBDB)	L. D. Agenbroad. 1985. The Hot Springs Mammoth Site, South Dakota: from salvage paleontology to in situ exhibit and research center. Dakoterra 2(2):121-139
Canis	-80.6	28.0833	1512045	679946	0.0117	0.126	0.06885	0.0704	Canidae	Animalia	Paleobiology Database (PBDB)	C. E. Ray. 1958. Additions to the Pleistocene mammalian fauna from Melbourne, Florida. Bulletin of the Museum of Comparative Zoology 119:419-449
Canis	-111.867	40.7667	-1322177	2083493	0.0117	0.126	0.06885	0.0704	Canidae	Animalia	Paleobiology Database (PBDB)	M. E. Nelson and J. H. Madsen, Jr. 1986. Canids from the late Pleistocene of Utah. Great Basin Naturalist 46(3):415-420
Canis	-114.033	39.4833	-1527807	1974474	0	0.126	0.063	0.0704	Canidae	Animalia	Paleobiology Database (PBDB)	T. H. Heaton. 1985. Quaternary paleontology and paleocology of Crystal Ball Cave, Millard County, Utah: with emphasis on mammals and description of a new species of fossil skunk. Great Basin Naturalist 45(3):337-390
Canis	-118.349	34.0697	-2028604	1462407	0.012	0.3	0.156	0.4515	Canidae	Animalia	Paleobiology Database (PBDB)	J. C. Merriam. 1912. The fauna of Rancho La Brea. Part II. Canidae. Memoirs of the University of California 1(2):217-273
Canis	-105.683	42.7833	-786325	2238590	0.0117	0.126	0.06885	0.0704	Canidae	Animalia	Paleobiology Database (PBDB)	C. A. Long. 1971. Significance of the late Pleistocene fauna from the Little Box Elder Cave, Wyoming, to studies of zoogeography of recent mammals. Great Basin Naturalist 31(2):93-105
Canis	-118.349	34.0697	-2028604	1462407	0.012	0.3	0.156	0.4515	Canidae	Animalia	Paleobiology Database (PBDB)	J. C. Merriam. 1912. The fauna of Rancho La Brea. Part II. Canidae. Memoirs of the University of California 1(2):217-273
Canis	-140	68.2	-2279760	5361981	0.0117	0.126	0.06885	0.0704	Canidae	Animalia	Paleobiology Database (PBDB)	C. R. Harington. 1990. Vertebrates of the Last Interglaciation in Canada: A Review, with New Data. Geographie physique et Quaternaire 44(3)
Canis	-80.1667	26.7	1579493	536551	0.0117	0.126	0.06885	0.0704	Canidae	Animalia	Paleobiology Database (PBDB)	H. H. Converse Jr. 1973. A Pleistocene vertebrate fauna from Palm Beach County, Florida. The Plaster Jacket (23):1-12
Canis	-108.2	44.9833	-958267	2505460	0.0117	0.126	0.06885	0.0704	Canidae	Animalia	Paleobiology Database (PBDB)	X. Wang and L. D. Martin. 1993. Natural Trap Cave. National Geographic Research & Exploration 9(4):422-435
Canis	-68.3178	44.3306	2170501	2689547	0	0.0117	0.00585	0.01	Canidae	Animalia	Paleobiology Database (PBDB)	J. Wyman. 1868. An Account of Some Kjoekkenmoeddings, or Shell-Heaps, in Maine and Massachusetts. American Naturalist 1(aa):561-584
Canis	-147.8	64.8	-2804673	5303406	0.3	1.8	1.05	1.287	Canidae	Animalia	Paleobiology Database (PBDB)	R. M. Nowak. 1979. North American Quaternary Canis. Monograph of the Museum of Natural History, University of Kansas 6:1-154
Canis	-112.583	44.6333	-1306294	2519166	0.0117	0.126	0.06885	0.0704	Canidae	Animalia	Paleobiology Database (PBDB)	R. G. Dundas. 2005. The Late Pleistocene vertebrate fauna. In C. Hill, L. B. Davis (eds.), The Merrell Locality & Centennial Valley, Southwest Montana, Pleistocene Geology, Paleontology & Prehistoric Archaeology, Bureau of Land Management Cultural Resources Series No. 4, Montana State Office
Canis	-120.5	43.3333	-1955278	2513374	0.0117	0.126	0.06885	0.0704	Canidae	Animalia	Paleobiology Database (PBDB)	H. O. Elftman. 1931. Pleistocene mammals of Fossil Lake, Oregon. American Museum Novitates 481:1-21
Canis	-106.4	35.2583	-936344	1406994	0	0.126	0.063	0.0704	Canidae	Animalia	Paleobiology Database (PBDB)	F. C. Hibben. 1941. Evidences of early occupation in Sandia Cave, New Mexico, and other sites in the Sandia-Manzano region. Smithsonian Miscellaneous Collections 99(23):1-44
Canis	-106.883	34.8833	-984468	1370181	0.0117	0.126	0.06885	0.0704	Canidae	Animalia	Paleobiology Database (PBDB)	A. H. Harris and J. S. Findley. 1964. Pleistocene-Recent fauna of the Isleta Caves, Bernalillo County, New Mexico. American Journal of Science 262:114-120
Canis	-122.282	40.784	-2171830	2277048	0.0117	0.126	0.06885	0.0704	Canidae	Animalia	Paleobiology Database (PBDB)	R. S. Feranec. 2009. Implications of radiocarbon dates from Potter Creek Cave, Shasta County, California, USA. Radiocarbon 51(3):931-936
Canis	-117.1	32.9	-1945934	1309052	1.8	4.9	3.35	3.09	Canidae	Animalia	Paleobiology Database (PBDB)	J. Alroy. 2002. Synonymies and reidentifications of North American fossil mammals.
Canis	-117.1	32.9	-1945934	1309052	1.8	4.9	3.35	3.09	Canidae	Animalia	Paleobiology Database (PBDB)	J. Alroy. 2002. Synonymies and reidentifications of North American fossil mammals.
Canis	-78.7	39.6	1464014	1975780	0.3	1.8	1.05	1.287	Canidae	Animalia	Paleobiology Database (PBDB)	J. W. Gidley and C. L. Gazin. 1933. New Mammalia in the Pleistocene fauna from Cumberland Cave. Journal of Mammology 14(4):343-357
Canis	-82.4764	29.4075	1308367	796919	0.0117	0.126	0.06885	0.0704	Canidae	Animalia	Paleobiology Database (PBDB)	R. A. Martin and S. D. Webb. 1974. Late Pleistocene mammals from the Devil's Den Fauna, Levy County. In S. D. Webb (ed.), Pleistocene Mammals of Florida
Canis	-107	36.5	-974072	1551176	0.3	1.8	1.05	1.287	Canidae	Animalia	Paleobiology Database (PBDB)	K. L. Rogers, C. A. Repenning, and F. G. Luiszer, R. D. Benson. 2000. Geologic history, stratigraphy, and paleontology of SAM Cave, north-central New Mexico. New Mexico Geology 22(4):89-117
Canis	-86.3439	34.7414	875475	1342386	0.0117	2.588	1.29985	1.287	Canidae	Animalia	Paleobiology Database (PBDB)	J. L. Nowak and R. M. Nowak. 1973. New data on the red wolf in Alabama. Journal of Mammalogy 54(2):506-509
Canis	-117.1	32.9	-1945934	1309052	1.8	4.9	3.35	3.09	Canidae	Animalia	Paleobiology Database (PBDB)	J. Alroy. 2002. Synonymies and reidentifications of North American fossil mammals.
Canis	-109.6	33	-1258712	1193514	1.8	4.9	3.35	3.09	Canidae	Animalia	Paleobiology Database (PBDB)	R. H. Tedford, X. Wang, and B. E. Taylor. 2009. Phylogenetic Systematics of the North American Fossil Caninae (Carnivora: Canidae). Bulletin of the American Museum of Natural History 325:1-218
Castor	-118.5	47	-1703152	2870256	1.8	4.9	3.35	3.09	Castoridae	Animalia	Paleobiology Database (PBDB)	E. P. Gustafson. 1985. Soricids (Mammalia, Insectivora) from the Blufftop Local Fauna, Blancan Ringold Formation of Central Washington, and the Correlation of Ringold Formation Faunas. Journal of Vertebrate Paleontology 5(1)
Castor	-120	35.9	-2124222	1697204	1.8	4.9	3.35	3.09	Castoridae	Animalia	Paleobiology Database (PBDB)	W. P. Woodring et al. 1941. United States Geological Survey Professional Paper 195
Castor	-116.8	44	-1649001	2515503	1.8	4.9	3.35	3.09	Castoridae	Animalia	Paleobiology Database (PBDB)	R. A. Stirton. 1935. University of California Publications, Bulletin of the Department of Geological Sciences 23(13)
Castor	-120	35.9	-2124222	1697204	1.8	4.9	3.35	3.09	Castoridae	Animalia	Paleobiology Database (PBDB)	W. P. Woodring et al. 1941. United States Geological Survey Professional Paper 195
Castor	-120	35.9	-2124222	1697204	1.8	4.9	3.35	3.09	Castoridae	Animalia	Paleobiology Database (PBDB)	W. P. Woodring et al. 1941. United States Geological Survey Professional Paper 195
Castor	-114.5	31.7	-1735282	1127803	1.8	4.9	3.35	3.09	Castoridae	Animalia	Paleobiology Database (PBDB)	E. H. Lindsay. 1984. Late Cenozoic Mammals from Northwestern Mexico. Journal of Vertebrate Paleontology 4(2):208-215
Castor	-118	43	-1768087	2428276	1.8	4.9	3.35	3.09	Castoridae	Animalia	Paleobiology Database (PBDB)	J. Alroy. 2002. Synonymies and reidentifications of North American fossil mammals.
Castor	-112.717	46.2833	-1284595	2701570	0.781	3.6	2.1905	2.19	Castoridae	Animalia	Paleobiology Database (PBDB)	D. L. Rasmussen. 1974. New Quaternary mammal localities in the upper Clark Fork River valley, western Montana. Northwest Geology 3:62-70
Castor	-118	43	-1768087	2428276	1.8	4.9	3.35	3.09	Castoridae	Animalia	Paleobiology Database (PBDB)	J. Alroy. 2002. Synonymies and reidentifications of North American fossil mammals.
Castor	-82.1	29.8	1338183	845225	0.3	4.9	2.6	3.09	Castoridae	Animalia	Paleobiology Database (PBDB)	R. C. Hulbert. 2010. A new early Pleistocene tapir (Mammalia: Perissodactyla) from Florida, with a review of Blancan tapirs from around the state. Bulletin of the Florida Museum of Natural History 49(3):67-126
Castor	-116.8	43.6	-1658690	2471944	1.8	4.9	3.35	3.09	Castoridae	Animalia	Paleobiology Database (PBDB)	C. A. Repenning, T. R. Weasma, and G. R. Scott. 1995. The Early Pleistocene (Latest Blancan-Earliest Irvingtonian) Froman Ferry Fauna and History of the Glenns Ferry Formation, Southwestern Idaho. United States Geological Survey Bulletin 2105:1-86
Castor	-98.1	40.2	-177198	1911344	0.3	1.8	1.05	1.287	Castoridae	Animalia	Paleobiology Database (PBDB)	J. Alroy. 2002. Synonymies and reidentifications of North American fossil mammals.
Castor	-120	35.9	-2124222	1697204	1.8	4.9	3.35	3.09	Castoridae	Animalia	Paleobiology Database (PBDB)	W. P. Woodring et al. 1941. United States Geological Survey Professional Paper 195
Castor	-120	35.9	-2124222	1697204	1.8	4.9	3.35	3.09	Castoridae	Animalia	Paleobiology Database (PBDB)	W. P. Woodring et al. 1941. United States Geological Survey Professional Paper 195
Castor	-120	35.9	-2124222	1697204	1.8	4.9	3.35	3.09	Castoridae	Animalia	Paleobiology Database (PBDB)	W. P. Woodring et al. 1941. United States Geological Survey Professional Paper 195
Castor	-120	35.9	-2124222	1697204	1.8	4.9	3.35	3.09	Castoridae	Animalia	Paleobiology Database (PBDB)	W. P. Woodring et al. 1941. United States Geological Survey Professional Paper 195
Castor	-119.1	46.3	-1766347	2805883	1.8	4.9	3.35	3.09	Castoridae	Animalia	Paleobiology Database (PBDB)	E. P. Gustafson. 1978. The Vertebrate Faunas of the Pliocene Ringold Formation, South-Central Washington. Bulletin of the Museum of Natural History, University of Oregon 23:1-62
Castor	-75.3	40.2	1733027	2098878	0.3	1.8	1.05	1.287	Castoridae	Animalia	Paleobiology Database (PBDB)	J. W. Gidley and C. L. Gazin. 1938. The Pleistocene vertebrate fauna from Cumberland Cave, Maryland. United States National Museum Bulletin 171:1-99
Castor	-79.3708	38.6056	1427240	1855890	0.0117	2.588	1.29985	1.287	Castoridae	Animalia	Paleobiology Database (PBDB)	F. Grady and E. R. Garton. 2005. Pleistocene Beaver Tooth is New Record for West Virginia. Journal of Cave and Karst Studies 67(3):194-195
Castor	-79.3	38.7	1431406	1867379	0.0117	2.588	1.29985	1.287	Castoridae	Animalia	Paleobiology Database (PBDB)	F. Grady and E. R. Garton. 2000. Paleontology and historic field trip of the John Guilday Cave Preserve (Trout Rock). Bulletin - West Virginia Speleological Survey 14:241-244
Castor	-90.1667	38.9	500884	1779080	0.0117	0.126	0.06885	0.0704	Castoridae	Animalia	Paleobiology Database (PBDB)	M. M. Leighton. 1921. The Pleistocene succession near Alton, Illinois, and the age of the mammalian fossil fauna. Journal of Geology 29(6):505-514
Castor	-79.8308	37.9872	1399882	1780770	0	0.126	0.063	0.0704	Castoridae	Animalia	Paleobiology Database (PBDB)	R. Eshelman and F. Grady. 1986. Quaternary vertebrate localities of Virginia and their avian and mammalian fauna. Virginia Division of Mineral Resources, Publication 75:43-70
Castor	-84.8	34.2	1021967	1297622	0.0117	2.588	1.29985	1.287	Castoridae	Animalia	Paleobiology Database (PBDB)	C. E. Ray. 1967. Pleistocene mammals from Ladds, Bartow County, Georgia. Bulletin of the Georgia Academy of Science 25(3):120-150
Castor	-81.3361	37.0973	1285978	1661071	0.0117	0.126	0.06885	0.0704	Castoridae	Animalia	Paleobiology Database (PBDB)	F. Grady and D. A. Hubbard. 2009. Fossil Mammals From Island Ford Cave, Virginia, USA. Proceedings of the 15th International Speleological Congress 1:86-89
Castor	-110.7	50.1	-1066171	3091371	0.3	1.8	1.05	1.287	Castoridae	Animalia	Paleobiology Database (PBDB)	C. S. Churcher. 1984. In W. C. Mahaney (ed.), Correlation of Quaternary Chronologies
Castor	-82.4917	36.6544	1192381	1596928	0	0.126	0.063	0.0704	Castoridae	Animalia	Paleobiology Database (PBDB)	R. Eshelman and F. Grady. 1986. Quaternary vertebrate localities of Virginia and their avian and mammalian fauna. Virginia Division of Mineral Resources, Publication 75:43-70
Castor	-78.5122	38.8725	1494645	1898529	0.0117	0.126	0.06885	0.0704	Castoridae	Animalia	Paleobiology Database (PBDB)	R. Eshelman and F. Grady. 1986. Quaternary vertebrate localities of Virginia and their avian and mammalian fauna. Virginia Division of Mineral Resources, Publication 75:43-70
Castor	-99.7	33.8	-340051	1199248	0.3	1.8	1.05	1.287	Castoridae	Animalia	Paleobiology Database (PBDB)	W. W. Dalquest and R. M. Carpenter. 1988. Early Pleistocene (Irvingtonian) mammals from the Seymour Formation, Knox and Baylor Counties, Texas, exclusive of Camelidae. Occasional Papers, Museum, Texas Tech University 124
Castor	-99.8667	45.4333	-302429	2500070	0.3	1.8	1.05	1.287	Castoridae	Animalia	Paleobiology Database (PBDB)	R. A. Martin. 1989. Arvicolid Rodents of the Early Pleistocene Java Local Fauna from North-Central South Dakota. Journal of Vertebrate Paleontology 9(4):438-450
Castor	-96	42	0	2110912	0.3	1.8	1.05	1.287	Castoridae	Animalia	Paleobiology Database (PBDB)	R. S. Rhodes, II and H. A. Semken, Jr. 1986. Proceedings of the Iowa Academy of Sciences 93(3)
Castor	-79.2833	38.8333	1430205	1882344	0.0117	0.126	0.06885	0.0704	Castoridae	Animalia	Paleobiology Database (PBDB)	J. E. Guilday and H. W. Hamilton. 1978. Ecological Significance of Displaced Boreal Mammals in West Virginia Caves. Journal of Mammalogy 59(1):176-181
Castor	-78.7	39.6	1464014	1975780	0.3	1.8	1.05	1.287	Castoridae	Animalia	Paleobiology Database (PBDB)	J. E. Guilday. 1971. The Pleistocene history of the Appalachian mammal fauna. Research Division Monograph, Virginia Polytechnic Institute and State University 4:233-262
Castor	-80.6188	32.6188	1429068	1176660	0.012	0.3	0.156	0.4515	Castoridae	Animalia	Paleobiology Database (PBDB)	A. E. Sanders. 2002. Additions to the Pleistocene Mammal Faunas of South Carolina, North Carolina, and Georgia. American Philosophical Society
Castor	-79.3	38.7	1431406	1867379	0.3	1.8	1.05	1.287	Castoridae	Animalia	Paleobiology Database (PBDB)	B. Kurten and E. Anderson. 1980. Pleistocene mammals of North America
Castor	-112.9	42.8	-1367161	2322241	0.0117	0.126	0.06885	0.0704	Castoridae	Animalia	Paleobiology Database (PBDB)	J. D. Pinsof. 1998. The American Falls local fauna: Late Pleistocene (Sangamonian) vertebrates from southeastern Idaho. Idaho Museum of Natural History Occasional Paper 36:121-145
Castor	-98.2	39	-188747	1777095	0.3	1.8	1.05	1.287	Castoridae	Animalia	Paleobiology Database (PBDB)	R. J. Zakrzewski and K. K. Kolb. 1982. Transactions of the Kansas Academy of Sciences 85(4)
Castor	-97.6	38.3	-138597	1697617	0.3	1.8	1.05	1.287	Castoridae	Animalia	Paleobiology Database (PBDB)	H. A. Semken, Jr. 1966. Contributions from the Museum of Paleontology, University of Michigan 20(6)
Castor	-82.6	29.7	1291931	827329	0.3	1.8	1.05	1.287	Castoridae	Animalia	Paleobiology Database (PBDB)	S. D. Webb. 1974. Chronology of Florida Pleistocene mammals. In S. D. Webb (ed.), Pleistocene Mammals of Florida
Castor	-99.8	34	-348344	1221942	0.3	1.8	1.05	1.287	Castoridae	Animalia	Paleobiology Database (PBDB)	W. W. Dalquest. 1962. The Good Creek Formation, Pleistocene of Texas, and Its Fauna. Journal of Paleontology 36(3)
Castor	-82.788	29.95	1270080	852256	0.0117	0.126	0.06885	0.0704	Castoridae	Animalia	Paleobiology Database (PBDB)	G. G. Simpson. 1930. Additions to the Pleistocene of Florida. American Museum Novitates 406:1-14
Castor	-82.1	29.8	1338183	845225	1.8	4.9	3.35	3.09	Castoridae	Animalia	Paleobiology Database (PBDB)	S. D. Webb. 1974. Chronology of Florida Pleistocene mammals. In S. D. Webb (ed.), Pleistocene Mammals of Florida
Castor	-96.7075	32.7147	-65941	1071709	0.0117	0.126	0.06885	0.0704	Castoridae	Animalia	Paleobiology Database (PBDB)	B. H. Slaughter. 1966. The Moore Pit local fauna; Pleistocene of Texas. Journal of Paleontology 40(1):78-91
Castor	-106.7	32	-1004129	1048370	0.3	4.9	2.6	3.09	Castoridae	Animalia	Paleobiology Database (PBDB)	A. H. Harris. 1993. New Mexico Museum of Natural History Bulletin 2
Castor	-68.3178	44.3306	2170501	2689547	0	0.0117	0.00585	0.01	Castoridae	Animalia	Paleobiology Database (PBDB)	J. Wyman. 1868. An Account of Some Kjoekkenmoeddings, or Shell-Heaps, in Maine and Massachusetts. American Naturalist 1(aa):561-584
Castor	-140	68.2	-2279760	5361981	0.3	1.8	1.05	1.287	Castoridae	Animalia	Paleobiology Database (PBDB)	A. V. Jopling and Et al. 1981. Stratigraphic, Sedimentological and Faunal Evidence for the Occurrence of Pre-Sangamonian Artefacts in Northern Yukon. Arctic 34(1)
Castor	-112.583	44.6333	-1306294	2519166	0.0117	0.126	0.06885	0.0704	Castoridae	Animalia	Paleobiology Database (PBDB)	R. G. Dundas. 2005. The Late Pleistocene vertebrate fauna. In C. Hill, L. B. Davis (eds.), The Merrell Locality & Centennial Valley, Southwest Montana, Pleistocene Geology, Paleontology & Prehistoric Archaeology, Bureau of Land Management Cultural Resources Series No. 4, Montana State Office
Castor	-91.8333	37.6167	364189	1627847	0	0.126	0.063	0.0704	Castoridae	Animalia	Paleobiology Database (PBDB)	B. W. Schubert. 2003. A late Pleistocene and early Holocene mammalian fauna from Little Beaver Cave, Central Ozarks, Missouri. Pp. 149-200 in Ice Age Cave Faunas of North America (B. W. Schubert, J. I. Mead, and R. W. Graham, eds.). Indiana University Press, Bloomington.
Castor	-80.5333	37.365	1350911	1701831	0	0.126	0.063	0.0704	Castoridae	Animalia	Paleobiology Database (PBDB)	R. Eshelman and F. Grady. 1986. Quaternary vertebrate localities of Virginia and their avian and mammalian fauna. Virginia Division of Mineral Resources, Publication 75:43-70
Castor	-97.6	38.3	-138597	1697617	0.3	1.8	1.05	1.287	Castoridae	Animalia	Paleobiology Database (PBDB)	H. A. Semken, Jr. 1966. Contributions from the Museum of Paleontology, University of Michigan 20(6)
Castor	-78.54	38.8228	1493316	1892613	0	0.0117	0.00585	0.01	Castoridae	Animalia	Paleobiology Database (PBDB)	R. Eshelman and F. Grady. 1986. Quaternary vertebrate localities of Virginia and their avian and mammalian fauna. Virginia Division of Mineral Resources, Publication 75:43-70
Castor	-80.6792	37.3347	1338829	1696418	0	0.126	0.063	0.0704	Castoridae	Animalia	Paleobiology Database (PBDB)	R. Eshelman and F. Grady. 1986. Quaternary vertebrate localities of Virginia and their avian and mammalian fauna. Virginia Division of Mineral Resources, Publication 75:43-70
Castor	-64.2	45.1	2453911	2871285	0.0117	0.126	0.06885	0.0704	Castoridae	Animalia	Paleobiology Database (PBDB)	C. R. Harington. 1990. Vertebrates of the Last Interglaciation in Canada: A Review, with New Data. Geographie physique et Quaternaire 44(3)
Castor	-81.0667	31.9833	1398886	1100061	0.0117	0.126	0.06885	0.0704	Castoridae	Animalia	Paleobiology Database (PBDB)	R. C. Hulbert, Jr. and A. E. Pratt. 1998. Pleistocene (Rancholabrean) vertebrate faunas from coastal Georgia. Journal of Vertebrate Paleontology 18(2):412-429
Castor	-93.2	36	250114	1442422	0.3	1.8	1.05	1.287	Castoridae	Animalia	Paleobiology Database (PBDB)	J. W. Gidley and C. L. Gazin. 1938. The Pleistocene vertebrate fauna from Cumberland Cave, Maryland. United States National Museum Bulletin 171:1-99
Castor	-81.1	32	1395499	1101405	0.0117	0.126	0.06885	0.0704	Castoridae	Animalia	Paleobiology Database (PBDB)	R. C. Hulbert, Jr. and A. E. Pratt. 1998. Pleistocene (Rancholabrean) vertebrate faunas from coastal Georgia. Journal of Vertebrate Paleontology 18(2):412-429
Castor	-83.1333	36.2667	1141959	1546026	0.0117	2.588	1.29985	1.287	Castoridae	Animalia	Paleobiology Database (PBDB)	A. R. Cahn. 1939. Pleistocene fossils from a cave in Anderson County, Tennessee. Journal of Mammalogy 20(2):248-250
Castor	-79.0831	38.3578	1456598	1832915	0.0117	0.126	0.06885	0.0704	Castoridae	Animalia	Paleobiology Database (PBDB)	J. E. Guilday. 1962. The Pleistocene local fauna of the Natural Chimneys, Augusta County, Virginia. Annals of Carnegie Museum 36(9):87-122
Castor	-84.1	36.15	1058264	1521880	0.0117	2.588	1.29985	1.287	Castoridae	Animalia	Paleobiology Database (PBDB)	A. R. Cahn. 1939. Pleistocene fossils from a cave in Anderson County, Tennessee. Journal of Mammalogy 20(2):248-250
Castor	-78.4147	38.6281	1507924	1873136	0	0.0117	0.00585	0.01	Castoridae	Animalia	Paleobiology Database (PBDB)	R. Eshelman and F. Grady. 1986. Quaternary vertebrate localities of Virginia and their avian and mammalian fauna. Virginia Division of Mineral Resources, Publication 75:43-70
Castor	-81.45	28.7167	1418584	735983	0.0117	0.126	0.06885	0.0704	Castoridae	Animalia	Paleobiology Database (PBDB)	K. T. Wilkins. 1983. Pleistocene mammals from the Rock Springs Local Fauna, Central Florida. Brimleyana 9:69-82
Castor	-84.6833	40.2	952722	1966179	0.0117	0.126	0.06885	0.0704	Castoridae	Animalia	Paleobiology Database (PBDB)	R. S. Mills. 1975. A ground sloth, Megalonyx, from a Pleistocene site in Darke Co, Ohio. Ohio Journal of Science 75(3):147-155
Castor	-77.5856	39.6442	1556224	1998352	0.0117	2.588	1.29985	1.287	Castoridae	Animalia	Paleobiology Database (PBDB)	O. P. Hay. 1920. Descriptions of some Pleistocene vertebrates found in the United States. Proceedings of The United States National Museum 58:83-146
Castor	-79.3708	38.6056	1427240	1855890	0.0117	2.588	1.29985	1.287	Castoridae	Animalia	Paleobiology Database (PBDB)	F. Grady and E. R. Garton. 2000. Paleontology and historic field trip of the John Guilday Cave Preserve (Trout Rock). Bulletin - West Virginia Speleological Survey 14:241-244
Castor	-140	68.2	-2279760	5361981	0.0117	0.126	0.06885	0.0704	Castoridae	Animalia	Paleobiology Database (PBDB)	C. R. Harington. 1978. Syllogeus 15
Castor	-114.367	35.2333	-1647154	1512577	0	0.0117	0.00585	0.01	Castoridae	Animalia	Paleobiology Database (PBDB)	C. N. Jass. 2002. Preliminary taphonomic analyses of the mammalian microfauna. Pp. 179-190 in Bighorn Cave: Test Excavations of a Stratified Dry Shelter Mohave County, Arizona (P. R. Geib, and D. R. Keller, eds.). Bilby Research Center Occasional Papers 1 (Northern Arizona University, Flagstaff, Arizona).
Castor	-80.2925	32.5592	1460199	1175062	0.0117	2.588	1.29985	1.287	Castoridae	Animalia	Paleobiology Database (PBDB)	J. A. Roth and J. Laerm. 1980. A late Pleistocene vertebrate assemblage from Edisto Island, South Carolina. Brimleyana 3:1-29
Castor	-79.3689	38.6028	1427460	1855612	0.0117	0.126	0.06885	0.0704	Castoridae	Animalia	Paleobiology Database (PBDB)	F. Grady and E. R. Garton. 2000. Paleontology and historic field trip of the John Guilday Cave Preserve (Trout Rock). Bulletin - West Virginia Speleological Survey 14:241-244
Castor	-83.3644	42.8089	1024431	2269554	0.0117	0.126	0.06885	0.0704	Castoridae	Animalia	Paleobiology Database (PBDB)	J. Shoshani, D. C. Fisher, and J. M. Zawiskie, S. J. Thurlow, S. L. Shoshani, W. S. Benninghoff, F. H. Zoch. 1989. The Shelton Mastodon Site: Multidisciplinary study of a late Pleistocene (Twocreekan) locality in Southeastern Michigan. Contributions from the Museum of Paleontology, University of Michigan 27(14):393-436
Castor	-70.0331	43.8069	2055243	2595328	0	0.0117	0.00585	0.01	Castoridae	Animalia	Paleobiology Database (PBDB)	J. Wyman. 1868. An Account of Some Kjoekkenmoeddings, or Shell-Heaps, in Maine and Massachusetts. American Naturalist 1(aa):561-584
Castor	-70.8203	42.8203	2023268	2472247	0	0.0117	0.00585	0.01	Castoridae	Animalia	Paleobiology Database (PBDB)	J. Wyman. 1868. An Account of Some Kjoekkenmoeddings, or Shell-Heaps, in Maine and Massachusetts. American Naturalist 1(aa):561-584
Castor	-80.9164	36.8836	1326265	1643189	0.126	0.781	0.4535	0.4515	Castoridae	Animalia	Paleobiology Database (PBDB)	R. Eshelman and F. Grady. 1986. Quaternary vertebrate localities of Virginia and their avian and mammalian fauna. Virginia Division of Mineral Resources, Publication 75:43-70
Castor	-89.6628	41.545	524345	2077491	0.0117	0.126	0.06885	0.0704	Castoridae	Animalia	Paleobiology Database (PBDB)	B. W. Schubert, R. W. Graham, and H. G. McDonald, E. C. Grimm, T. W. Stafford, Jr. 2004. Latest Pleistocene paleoecology of Jefferson’s ground sloth (Megalonyx jeffersonii) and elk-moose (Cervalces scotti) in northern Illinois. Quaternary Research 61:231-240
Castor	-102.5	43.3	-524384	2274148	26.3	30.8	28.55	30.86	Castoridae	Animalia	Paleobiology Database (PBDB)	J. R. Macdonald. 1970. Review of the Miocene Wounded Knee faunas of southwestern South Dakota. Bulletin of the Los Angeles County Museum of Natural History, Science 8:165-82
Castor	-102.5	43.3	-524384	2274148	26.3	30.8	28.55	30.86	Castoridae	Animalia	Paleobiology Database (PBDB)	J. R. Macdonald. 1970. Review of the Miocene Wounded Knee faunas of southwestern South Dakota. Bulletin of the Los Angeles County Museum of Natural History, Science 8:165-82
Castor	-102.5	43.3	-524384	2274148	20.43	24.8	22.615	21.735	Castoridae	Animalia	Paleobiology Database (PBDB)	J. Alroy. 2002. Synonymies and reidentifications of North American fossil mammals.
Cratogeomys	-110.2	32	-1330439	1091365	1.8	4.9	3.35	3.09	Geomyidae	Animalia	Paleobiology Database (PBDB)	N. M. Johnson and Et al. 1975. Magnetic Polarity Stratigraphy of Pliocene-Pleistocene Terrestrial Deposits and Vertebrate Faunas, San Pedro Valley, Arizona. Geological Society America Bulletin 86
Cratogeomys	-110.2	32	-1330439	1091365	1.8	4.9	3.35	3.09	Geomyidae	Animalia	Paleobiology Database (PBDB)	N. M. Johnson and Et al. 1975. Magnetic Polarity Stratigraphy of Pliocene-Pleistocene Terrestrial Deposits and Vertebrate Faunas, San Pedro Valley, Arizona. Geological Society America Bulletin 86
Cratogeomys	-110.3	31.9667	-1340295	1089098	1.8	4.9	3.35	3.09	Geomyidae	Animalia	Paleobiology Database (PBDB)	C. L. Gazin. 1942. The Late Cenozoic vertebrate faunas from the San Pedro Valley, Ariz. Proceedings of the United States National Museum 92:475-518
Cratogeomys	-104.2	31.1833	-778027	934445	0.0117	0.126	0.06885	0.0704	Geomyidae	Animalia	Paleobiology Database (PBDB)	W. W. Dalquest and F. B. Stangl, Jr. 1984. Late Pleistocene and early Recent mammals from Fowlkes Cave, southern Culberson County, Texas. Carnegie Museum of Natural History Special Publication 8:432-455
Cratogeomys	-104.883	31.8833	-835407	1017858	0	2.588	1.294	1.287	Geomyidae	Animalia	Paleobiology Database (PBDB)	M. Y. Ayer. 1936. The archaeological and faunal material from Williams Cave, Guadalupe Mountains, Texas. Proceedings of the Academy of Natural Sciences of Philadelphia 88:599-618
Cratogeomys	-104.8	27	-877627	478351	0	0.126	0.063	0.0704	Geomyidae	Animalia	Paleobiology Database (PBDB)	H. J. Messing. 1986. A Late Pleistocene-Holocene fauna from Chihuahua, Mexico. Southwestern Naturalist 31(3):277-288
Cratogeomys	-104.2	31.1833	-778027	934445	0	0.0117	0.00585	0.01	Geomyidae	Animalia	Paleobiology Database (PBDB)	W. W. Dalquest and F. B. Stangl, Jr. 1984. Late Pleistocene and early Recent mammals from Fowlkes Cave, southern Culberson County, Texas. Carnegie Museum of Natural History Special Publication 8:432-455
Cratogeomys	-104.783	32.35	-821231	1068767	0.0117	0.126	0.06885	0.0704	Geomyidae	Animalia	Paleobiology Database (PBDB)	C. B. Schultz and E. B. Howard. 1935. The fauna of Burnet Cave, Guadalupe Mountains, New Mexico. Proceedings of the Academy of Natural Sciences of Philadelphia 87:273-298
Cratogeomys	-109.484	32.5785	-1254717	1145434	0.3	4.9	2.6	3.09	Geomyidae	Animalia	Paleobiology Database (PBDB)	J. Alroy. 2002. Synonymies and reidentifications of North American fossil mammals.
Cryptotis	-100.3	37.2	-377948	1581719	1.8	4.9	3.35	3.09	Soricidae	Animalia	Paleobiology Database (PBDB)	C. W. Hibbard. 1953. The Saw Rock Canyon fauna [Kansas] and its stratigraphic significance. Papers of the Michigan Academy of Science, Arts, and Letters 38:387-411
Cryptotis	-100.3	37.2	-377948	1581719	1.8	4.9	3.35	3.09	Soricidae	Animalia	Paleobiology Database (PBDB)	C. W. Hibbard. 1953. The Saw Rock Canyon fauna [Kansas] and its stratigraphic significance. Papers of the Michigan Academy of Science, Arts, and Letters 38:387-411
Cryptotis	-98	37.5	-175129	1608629	1.8	4.9	3.35	3.09	Soricidae	Animalia	Paleobiology Database (PBDB)	C. W. Hibbard. 1957. Transactions of the Kansas Academy of Sciences 60(4)
Cryptotis	-100.3	37.2	-377948	1581719	1.8	4.9	3.35	3.09	Soricidae	Animalia	Paleobiology Database (PBDB)	C. W. Hibbard. 1953. The Saw Rock Canyon fauna [Kansas] and its stratigraphic significance. Papers of the Michigan Academy of Science, Arts, and Letters 38:387-411
Cryptotis	-79.2833	38.8333	1430205	1882344	0.0117	0.126	0.06885	0.0704	Soricidae	Animalia	Paleobiology Database (PBDB)	J. E. Guilday and H. W. Hamilton. 1978. Ecological Significance of Displaced Boreal Mammals in West Virginia Caves. Journal of Mammalogy 59(1):176-181
Cryptotis	-99.8	34	-348344	1221942	0.3	1.8	1.05	1.287	Soricidae	Animalia	Paleobiology Database (PBDB)	W. W. Dalquest. 1962. The Good Creek Formation, Pleistocene of Texas, and Its Fauna. Journal of Paleontology 36(3)
Cryptotis	-82.1	29.8	1338183	845225	0.0117	0.126	0.06885	0.0704	Soricidae	Animalia	Paleobiology Database (PBDB)	S. D. Webb. 1974. Chronology of Florida Pleistocene mammals. In S. D. Webb (ed.), Pleistocene Mammals of Florida
Cryptotis	-82.0703	28.7992	1357219	735950	0.3	1.8	1.05	1.287	Soricidae	Animalia	Paleobiology Database (PBDB)	R. A. Martin. 1974. Fossil mammals from the Coleman IIA fauna, Sumter County. In S. D. Webb (ed.), Pleistocene Mammals of Florida
Cryptotis	-96.7075	32.7147	-65941	1071709	0.0117	0.126	0.06885	0.0704	Soricidae	Animalia	Paleobiology Database (PBDB)	B. H. Slaughter. 1966. The Moore Pit local fauna; Pleistocene of Texas. Journal of Paleontology 40(1):78-91
Cryptotis	-104.8	27	-877627	478351	0	0.126	0.063	0.0704	Soricidae	Animalia	Paleobiology Database (PBDB)	H. J. Messing. 1986. A Late Pleistocene-Holocene fauna from Chihuahua, Mexico. Southwestern Naturalist 31(3):277-288
Cryptotis	-108.45	31.8833	-1169180	1055479	0.0117	0.126	0.06885	0.0704	Soricidae	Animalia	Paleobiology Database (PBDB)	A. H. Harris, R. A. Smartt, and W. R. Smartt. 1973. Cryptotis parva from the Pleistocene of New Mexico. Journal of Mammalogy 54(2):512-513
Cryptotis	-80.4	25.7	1574379	424323	0.0117	0.126	0.06885	0.0704	Soricidae	Animalia	Paleobiology Database (PBDB)	S. D. Emslie and G. S. Morgan. 1995. Taphonomy of a late Pleistocene carnivore den, Dade County, Florida. In D. W. Steadman and J. I. Mead (eds.), Late Quaternary Environments and Deep History: A Tribute to Paul Martin
Cryptotis	-82.1	29.8	1338183	845225	0.3	4.9	2.6	3.09	Soricidae	Animalia	Paleobiology Database (PBDB)	R. C. Hulbert. 2010. A new early Pleistocene tapir (Mammalia: Perissodactyla) from Florida, with a review of Blancan tapirs from around the state. Bulletin of the Florida Museum of Natural History 49(3):67-126
Cryptotis	-99.7	33.8	-340051	1199248	0.3	1.8	1.05	1.287	Soricidae	Animalia	Paleobiology Database (PBDB)	W. W. Dalquest and G. E. Schultz. 1992. Ice Age mammals of northwestern Texas
Cryptotis	-104.45	32.3667	-789983	1067793	0.0117	0.126	0.06885	0.0704	Soricidae	Animalia	Paleobiology Database (PBDB)	A. H. Harris, R. A. Smartt, and W. R. Smartt. 1973. Cryptotis parva from the Pleistocene of New Mexico. Journal of Mammalogy 54(2):512-513
Cryptotis	-100.3	37.2	-377948	1581719	0.3	1.8	1.05	1.287	Soricidae	Animalia	Paleobiology Database (PBDB)	C. W. Hibbard. 1963. A late Illinoian fauna from Kansas and its climatic significance. Papers of the Michigan Academy of Science, Arts, and Letters 48:187-221
Cryptotis	-82.1	29.8	1338183	845225	0.0117	0.126	0.06885	0.0704	Soricidae	Animalia	Paleobiology Database (PBDB)	S. D. Webb. 1974. Chronology of Florida Pleistocene mammals. In S. D. Webb (ed.), Pleistocene Mammals of Florida
Cryptotis	-82.68	29	1295104	749442	1.8	4.9	3.35	3.09	Soricidae	Animalia	Paleobiology Database (PBDB)	S. D. Webb and K. T. Wilkins. 1984. Carnegie Museum of Natural History Special Publication 8
Cryptotis	-79.0831	38.3578	1456598	1832915	0.0117	0.126	0.06885	0.0704	Soricidae	Animalia	Paleobiology Database (PBDB)	J. E. Guilday. 1962. The Pleistocene local fauna of the Natural Chimneys, Augusta County, Virginia. Annals of Carnegie Museum 36(9):87-122
Cryptotis	-82.3	29.1	1330208	765652	0.0117	0.126	0.06885	0.0704	Soricidae	Animalia	Paleobiology Database (PBDB)	S. D. Webb. 1974. Chronology of Florida Pleistocene mammals. In S. D. Webb (ed.), Pleistocene Mammals of Florida
Cryptotis	-99.5	33.75	-321885	1192969	0.3	1.8	1.05	1.287	Soricidae	Animalia	Paleobiology Database (PBDB)	W. W. Dalquest and R. M. Carpenter. 1988. Early Pleistocene (Irvingtonian) mammals from the Seymour Formation, Knox and Baylor Counties, Texas, exclusive of Camelidae. Occasional Papers, Museum, Texas Tech University 124
Cryptotis	-82.5667	29.6833	1295383	825953	0.3	1.8	1.05	1.287	Soricidae	Animalia	Paleobiology Database (PBDB)	G. S. Morgan and J. A. White. 1995. Small mammals (Insectivora, Lagomorpha, and Rodentia) from the early Pleistocene (early Irvingtonian) Leisey Shell Pit Local Fauna, Hillsborough County, Florida. Bulletin of the Florida Museum of Natural History 37(13)
Cryptotis	-91.8333	37.6167	364189	1627847	0	0.126	0.063	0.0704	Soricidae	Animalia	Paleobiology Database (PBDB)	B. W. Schubert. 2003. A late Pleistocene and early Holocene mammalian fauna from Little Beaver Cave, Central Ozarks, Missouri. Pp. 149-200 in Ice Age Cave Faunas of North America (B. W. Schubert, J. I. Mead, and R. W. Graham, eds.). Indiana University Press, Bloomington.
Cryptotis	-91.8333	37.6167	364189	1627847	0	0.126	0.063	0.0704	Soricidae	Animalia	Paleobiology Database (PBDB)	B. W. Schubert. 2003. A late Pleistocene and early Holocene mammalian fauna from Little Beaver Cave, Central Ozarks, Missouri. Pp. 149-200 in Ice Age Cave Faunas of North America (B. W. Schubert, J. I. Mead, and R. W. Graham, eds.). Indiana University Press, Bloomington.
Cryptotis	-86.7833	36.1833	820132	1499070	0	0.0117	0.00585	0.01	Soricidae	Animalia	Paleobiology Database (PBDB)	J. E. Guilday. 1977. Sabertooth cat, Smilodon floridanus (Leidy), and associated fauna from a Tennessee Cave (40 Dv 40), the First American Bank site. Journal of the Tennessee Academy of Science 52(3):84-94
Cryptotis	-91.8333	37.6167	364189	1627847	0	0.126	0.063	0.0704	Soricidae	Animalia	Paleobiology Database (PBDB)	B. W. Schubert. 2003. A late Pleistocene and early Holocene mammalian fauna from Little Beaver Cave, Central Ozarks, Missouri. Pp. 149-200 in Ice Age Cave Faunas of North America (B. W. Schubert, J. I. Mead, and R. W. Graham, eds.). Indiana University Press, Bloomington.
Cryptotis	-98.1	38.7	-180912	1743284	0.3	1.8	1.05	1.287	Soricidae	Animalia	Paleobiology Database (PBDB)	C. W. Hibbard et al. 1978. Contributions from the Museum of Paleontology, University of Michigan 25(2)
Cryptotis	-91.8333	37.6167	364189	1627847	0	0.126	0.063	0.0704	Soricidae	Animalia	Paleobiology Database (PBDB)	B. W. Schubert. 2003. A late Pleistocene and early Holocene mammalian fauna from Little Beaver Cave, Central Ozarks, Missouri. Pp. 149-200 in Ice Age Cave Faunas of North America (B. W. Schubert, J. I. Mead, and R. W. Graham, eds.). Indiana University Press, Bloomington.
Cryptotis	-82.6681	29.0119	1296073	750915	0.3	1.8	1.05	1.287	Soricidae	Animalia	Paleobiology Database (PBDB)	D. R. Ruez, Jr. 2001. Early Irvingtonian (latest Pliocene) rodents from Inglis 1C, Citrus County, Florida. Journal of Vertebrate Paleontology 21(1):153-171
Cryptotis	-82.4167	29.6	1311066	818863	0.0117	0.126	0.06885	0.0704	Soricidae	Animalia	Paleobiology Database (PBDB)	S. D. Webb and K. T. Wilkins. 1984. Carnegie Museum of Natural History Special Publication 8
Cryptotis	-82.4764	29.4075	1308367	796919	0.0117	0.126	0.06885	0.0704	Soricidae	Animalia	Paleobiology Database (PBDB)	R. A. Martin and S. D. Webb. 1974. Late Pleistocene mammals from the Devil's Den Fauna, Levy County. In S. D. Webb (ed.), Pleistocene Mammals of Florida
Cryptotis	-82.3	29.1	1330208	765652	0.012	0.3	0.156	0.4515	Soricidae	Animalia	Paleobiology Database (PBDB)	S. D. Webb and K. T. Wilkins. 1984. Carnegie Museum of Natural History Special Publication 8
Cryptotis	-82.6	29.4	1296605	794402	0.0117	0.126	0.06885	0.0704	Soricidae	Animalia	Paleobiology Database (PBDB)	S. D. Webb. 1974. Chronology of Florida Pleistocene mammals. In S. D. Webb (ed.), Pleistocene Mammals of Florida
Cryptotis	-100.3	37.2	-377948	1581719	0.3	1.8	1.05	1.287	Soricidae	Animalia	Paleobiology Database (PBDB)	C. W. Hibbard. 1963. A late Illinoian fauna from Kansas and its climatic significance. Papers of the Michigan Academy of Science, Arts, and Letters 48:187-221
Cynomys	-106.883	34.8833	-984468	1370181	0.0117	0.126	0.06885	0.0704	Sciuridae	Animalia	Paleobiology Database (PBDB)	A. H. Harris and J. S. Findley. 1964. Pleistocene-Recent fauna of the Isleta Caves, Bernalillo County, New Mexico. American Journal of Science 262:114-120
Cynomys	-104.883	31.8833	-835407	1017858	0	2.588	1.294	1.287	Sciuridae	Animalia	Paleobiology Database (PBDB)	M. Y. Ayer. 1936. The archaeological and faunal material from Williams Cave, Guadalupe Mountains, Texas. Proceedings of the Academy of Natural Sciences of Philadelphia 88:599-618
Cynomys	-97.6	38.3	-138597	1697617	0.3	1.8	1.05	1.287	Sciuridae	Animalia	Paleobiology Database (PBDB)	H. A. Semken, Jr. 1966. Contributions from the Museum of Paleontology, University of Michigan 20(6)
Cynomys	-97.7	39.9	-144051	1877061	1.8	4.9	3.35	3.09	Sciuridae	Animalia	Paleobiology Database (PBDB)	R. E. Eshelman. 1975. University of Michigan Papers on Paleontology 13:1-60
Cynomys	-100.3	37.2	-377948	1581719	0.3	1.8	1.05	1.287	Sciuridae	Animalia	Paleobiology Database (PBDB)	H. T. Goodwin. 1995. Pliocene-Pleistocene Biogeographic History of Prairie Dogs, Genus Cynomys (Sciuridae). Journal of Mammalogy 76(1)
Cynomys	-113.05	46.6167	-1303344	2742477	0.0117	0.126	0.06885	0.0704	Sciuridae	Animalia	Paleobiology Database (PBDB)	D. L. Rasmussen. 1974. New Quaternary mammal localities in the upper Clark Fork River valley, western Montana. Northwest Geology 3:62-70
Cynomys	-108.45	31.8833	-1169180	1055479	0.0117	0.126	0.06885	0.0704	Sciuridae	Animalia	Paleobiology Database (PBDB)	A. H. Harris, R. A. Smartt, and W. R. Smartt. 1973. Cryptotis parva from the Pleistocene of New Mexico. Journal of Mammalogy 54(2):512-513
Cynomys	-98.7167	35.4333	-244485	1378789	0.0117	0.126	0.06885	0.0704	Sciuridae	Animalia	Paleobiology Database (PBDB)	H. Kirkland, Jr., M. Davis, and J. Wood, D. Devine, K. Giblet. 1997. Some Late Pleistocene Fossils from Washita Local Fauna. Proceedings of the Oklahoma Academy of Sciences 77:113-115
Cynomys	-104.783	32.35	-821231	1068767	0.0117	0.126	0.06885	0.0704	Sciuridae	Animalia	Paleobiology Database (PBDB)	C. B. Schultz and E. B. Howard. 1935. The fauna of Burnet Cave, Guadalupe Mountains, New Mexico. Proceedings of the Academy of Natural Sciences of Philadelphia 87:273-298
Cynomys	-107	36.5	-974072	1551176	0.3	1.8	1.05	1.287	Sciuridae	Animalia	Paleobiology Database (PBDB)	K. L. Rogers, C. A. Repenning, and F. G. Luiszer, R. D. Benson. 2000. Geologic history, stratigraphy, and paleontology of SAM Cave, north-central New Mexico. New Mexico Geology 22(4):89-117
Cynomys	-99.5	33.75	-321885	1192969	0.3	1.8	1.05	1.287	Sciuridae	Animalia	Paleobiology Database (PBDB)	W. W. Dalquest and R. M. Carpenter. 1988. Early Pleistocene (Irvingtonian) mammals from the Seymour Formation, Knox and Baylor Counties, Texas, exclusive of Camelidae. Occasional Papers, Museum, Texas Tech University 124
Cynomys	-112.767	46.2	-1290020	2693148	0.0117	0.126	0.06885	0.0704	Sciuridae	Animalia	Paleobiology Database (PBDB)	D. L. Rasmussen. 1974. New Quaternary mammal localities in the upper Clark Fork River valley, western Montana. Northwest Geology 3:62-70
Cynomys	-98.9	34.4	-264507	1263727	0.3	1.8	1.05	1.287	Sciuridae	Animalia	Paleobiology Database (PBDB)	W. W. Dalquest. 1977. Mammals of the Holloman Local Fauna, Pleistocene of Oklahoma. Southwestern Naturalist 22(2):255-268
Cynomys	-101.3	34.5	-482610	1284334	0.3	1.8	1.05	1.287	Sciuridae	Animalia	Paleobiology Database (PBDB)	W. W. Dalquest and G. E. Schultz. 1992. Ice Age mammals of northwestern Texas
Cynomys	-101.7	34.5	-518991	1286442	0.3	1.8	1.05	1.287	Sciuridae	Animalia	Paleobiology Database (PBDB)	W. W. Dalquest and G. E. Schultz. 1992. Ice Age mammals of northwestern Texas
Cynomys	-96.9667	33.0667	-89696	1111191	0.0117	0.126	0.06885	0.0704	Sciuridae	Animalia	Paleobiology Database (PBDB)	W. W. Crook, Jr. and R. K. Harris. 1958. A Pleistocene campsite near Lewisville, Texas. American Antiquity 23(3):233-246
Cynomys	-112.982	46.615	-1298272	2741372	0.0117	0.126	0.06885	0.0704	Sciuridae	Animalia	Paleobiology Database (PBDB)	D. L. Rasmussen. 1974. New Quaternary mammal localities in the upper Clark Fork River valley, western Montana. Northwest Geology 3:62-70
Cynomys	-97.6	38.3	-138597	1697617	0.3	1.8	1.05	1.287	Sciuridae	Animalia	Paleobiology Database (PBDB)	H. A. Semken, Jr. 1966. Contributions from the Museum of Paleontology, University of Michigan 20(6)
Cynomys	-104.2	31.1833	-778027	934445	0.0117	0.126	0.06885	0.0704	Sciuridae	Animalia	Paleobiology Database (PBDB)	W. W. Dalquest and F. B. Stangl, Jr. 1984. Late Pleistocene and early Recent mammals from Fowlkes Cave, southern Culberson County, Texas. Carnegie Museum of Natural History Special Publication 8:432-455
Cynomys	-100.7	36.7833	-415386	1536754	0.0117	0.126	0.06885	0.0704	Sciuridae	Animalia	Paleobiology Database (PBDB)	W. W. Dalquest and J. A. Baskin. 1992. Mammals of the Elm Creek Local Fauna, Late Pleistocene of Beaver County, Oklahoma. American Midland Naturalist 127:13-20
Cynomys	-99.8	34	-348344	1221942	0.3	1.8	1.05	1.287	Sciuridae	Animalia	Paleobiology Database (PBDB)	W. W. Dalquest. 1962. The Good Creek Formation, Pleistocene of Texas, and Its Fauna. Journal of Paleontology 36(3)
Cynomys	-107	36.5	-974072	1551176	0.3	1.8	1.05	1.287	Sciuridae	Animalia	Paleobiology Database (PBDB)	K. L. Rogers, C. A. Repenning, and F. G. Luiszer, R. D. Benson. 2000. Geologic history, stratigraphy, and paleontology of SAM Cave, north-central New Mexico. New Mexico Geology 22(4):89-117
Cynomys	-107	36.5	-974072	1551176	0.3	1.8	1.05	1.287	Sciuridae	Animalia	Paleobiology Database (PBDB)	K. L. Rogers, C. A. Repenning, and F. G. Luiszer, R. D. Benson. 2000. Geologic history, stratigraphy, and paleontology of SAM Cave, north-central New Mexico. New Mexico Geology 22(4):89-117
Cynomys	-101.9	35	-533708	1343373	0.3	1.8	1.05	1.287	Sciuridae	Animalia	Paleobiology Database (PBDB)	W. W. Dalquest and G. E. Schultz. 1992. Ice Age mammals of northwestern Texas
Cynomys	-97.6833	30.6333	-160990	841131	0.0117	0.126	0.06885	0.0704	Sciuridae	Animalia	Paleobiology Database (PBDB)	B. H. Slaughter. 1966. Platygonus compressus and associated fauna from the Laubach Cave of Texas. American Midland Naturalist 75(2):475-494
Cynomys	-113.043	46.5956	-1303257	2740084	0.0117	0.126	0.06885	0.0704	Sciuridae	Animalia	Paleobiology Database (PBDB)	D. L. Rasmussen. 1974. New Quaternary mammal localities in the upper Clark Fork River valley, western Montana. Northwest Geology 3:62-70
Cynomys	-101.9	35	-533708	1343373	0.3	1.8	1.05	1.287	Sciuridae	Animalia	Paleobiology Database (PBDB)	W. W. Dalquest and G. E. Schultz. 1992. Ice Age mammals of northwestern Texas
Cynomys	-99.8	34	-348344	1221942	0.3	1.8	1.05	1.287	Sciuridae	Animalia	Paleobiology Database (PBDB)	W. W. Dalquest. 1962. The Good Creek Formation, Pleistocene of Texas, and Its Fauna. Journal of Paleontology 36(3)
Cynomys	-106.7	52.2	-751870	3279362	0.0117	0.126	0.06885	0.0704	Sciuridae	Animalia	Paleobiology Database (PBDB)	H. T. Goodwin. 1995. Univ Ks Nat Hist Mus Misc Publ 86
Cynomys	-112.9	42.8	-1367161	2322241	0.0117	0.126	0.06885	0.0704	Sciuridae	Animalia	Paleobiology Database (PBDB)	J. D. Pinsof. 1998. The American Falls local fauna: Late Pleistocene (Sangamonian) vertebrates from southeastern Idaho. Idaho Museum of Natural History Occasional Paper 36:121-145
Cynomys	-105	37.3	-789081	1621765	0.0117	0.126	0.06885	0.0704	Sciuridae	Animalia	Paleobiology Database (PBDB)	H. T. Goodwin. 1995. Univ Ks Nat Hist Mus Misc Publ 86
Cynomys	-114.517	50.1833	-1338081	3148625	0.0117	0.126	0.06885	0.0704	Sciuridae	Animalia	Paleobiology Database (PBDB)	J. A. Burns. 1991. Mid-Wisconsinan vertebrates and their environment from January Cave, Alberta, Canada. Quaternary Research 35(1):130-143
Cynomys	-112.3	51.6	-1153261	3271195	0.3	1.8	1.05	1.287	Sciuridae	Animalia	Paleobiology Database (PBDB)	H. T. Goodwin. 1995. Univ Ks Nat Hist Mus Misc Publ 86
Cynomys	-110.7	50.1	-1066171	3091371	0.0117	0.126	0.06885	0.0704	Sciuridae	Animalia	Paleobiology Database (PBDB)	H. T. Goodwin. 1995. Univ Ks Nat Hist Mus Misc Publ 86
Cynomys	-100.6	41	-383692	2008279	0.012	0.3	0.156	0.4515	Sciuridae	Animalia	Paleobiology Database (PBDB)	H. T. Goodwin. 1995. Univ Ks Nat Hist Mus Misc Publ 86
Cynomys	-97.1	40.8	-92045	1977127	0.012	0.3	0.156	0.4515	Sciuridae	Animalia	Paleobiology Database (PBDB)	H. T. Goodwin. 1995. Univ Ks Nat Hist Mus Misc Publ 86
Cynomys	-99.4	40.2	-286854	1914518	0.012	0.3	0.156	0.4515	Sciuridae	Animalia	Paleobiology Database (PBDB)	H. T. Goodwin. 1995. Univ Ks Nat Hist Mus Misc Publ 86
Cynomys	-97.6	38.3	-138597	1697617	0.3	1.8	1.05	1.287	Sciuridae	Animalia	Paleobiology Database (PBDB)	H. T. Goodwin. 1995. Univ Ks Nat Hist Mus Misc Publ 86
Cynomys	-102.5	42.7	-528965	2207279	0.3	1.8	1.05	1.287	Sciuridae	Animalia	Paleobiology Database (PBDB)	R. A. Hintlian. 1975. University of Nebraska MS thesis
Cynomys	-102.5	42.7	-528965	2207279	0.3	1.8	1.05	1.287	Sciuridae	Animalia	Paleobiology Database (PBDB)	R. A. Hintlian. 1975. University of Nebraska MS thesis
Cynomys	-100.1	40.9	-342497	1995183	0.3	1.8	1.05	1.287	Sciuridae	Animalia	Paleobiology Database (PBDB)	H. T. Goodwin. 1995. Univ Ks Nat Hist Mus Misc Publ 86
Cynomys	-98.1	40.2	-177198	1911344	0.3	1.8	1.05	1.287	Sciuridae	Animalia	Paleobiology Database (PBDB)	H. T. Goodwin. 1995. Univ Ks Nat Hist Mus Misc Publ 86
Cynomys	-110.7	50.1	-1066171	3091371	0.3	1.8	1.05	1.287	Sciuridae	Animalia	Paleobiology Database (PBDB)	H. T. Goodwin. 1995. Univ Ks Nat Hist Mus Misc Publ 86
Cynomys	-102.5	42.7	-528965	2207279	0.3	1.8	1.05	1.287	Sciuridae	Animalia	Paleobiology Database (PBDB)	R. A. Hintlian. 1975. University of Nebraska MS thesis
Cynomys	-102.5	42.7	-528965	2207279	0.3	1.8	1.05	1.287	Sciuridae	Animalia	Paleobiology Database (PBDB)	R. A. Hintlian. 1975. University of Nebraska MS thesis
Cynomys	-100.6	41	-383692	2008279	0.012	0.3	0.156	0.4515	Sciuridae	Animalia	Paleobiology Database (PBDB)	H. T. Goodwin. 1995. Univ Ks Nat Hist Mus Misc Publ 86
Cynomys	-100.3	37.2	-377948	1581719	0.3	1.8	1.05	1.287	Sciuridae	Animalia	Paleobiology Database (PBDB)	H. T. Goodwin. 1995. Univ Ks Nat Hist Mus Misc Publ 86
Cynomys	-102.5	42.7	-528965	2207279	0.3	1.8	1.05	1.287	Sciuridae	Animalia	Paleobiology Database (PBDB)	R. A. Hintlian. 1975. University of Nebraska MS thesis
Cynomys	-99.4	40.2	-286854	1914518	0.3	1.8	1.05	1.287	Sciuridae	Animalia	Paleobiology Database (PBDB)	H. T. Goodwin. 1995. Univ Ks Nat Hist Mus Misc Publ 86
Cynomys	-105	37.3	-789081	1621765	0.0117	0.126	0.06885	0.0704	Sciuridae	Animalia	Paleobiology Database (PBDB)	H. T. Goodwin. 1995. Univ Ks Nat Hist Mus Misc Publ 86
Cynomys	-98.1	38.7	-180912	1743284	0.3	1.8	1.05	1.287	Sciuridae	Animalia	Paleobiology Database (PBDB)	H. T. Goodwin. 1995. Univ Ks Nat Hist Mus Misc Publ 86
Cynomys	-97.1	40.8	-92045	1977127	0.3	1.8	1.05	1.287	Sciuridae	Animalia	Paleobiology Database (PBDB)	H. T. Goodwin. 1995. Univ Ks Nat Hist Mus Misc Publ 86
Cynomys	-97.6	38.3	-138597	1697617	0.3	1.8	1.05	1.287	Sciuridae	Animalia	Paleobiology Database (PBDB)	H. T. Goodwin. 1995. Univ Ks Nat Hist Mus Misc Publ 86
Cynomys	-98.1	38.4	-181655	1709666	0.3	1.8	1.05	1.287	Sciuridae	Animalia	Paleobiology Database (PBDB)	H. T. Goodwin. 1995. Univ Ks Nat Hist Mus Misc Publ 86
Cynomys	-97.1	40.8	-92045	1977127	0.012	0.3	0.156	0.4515	Sciuridae	Animalia	Paleobiology Database (PBDB)	H. T. Goodwin. 1995. Univ Ks Nat Hist Mus Misc Publ 86
Cynomys	-98.1	40.2	-177198	1911344	0.3	1.8	1.05	1.287	Sciuridae	Animalia	Paleobiology Database (PBDB)	H. T. Goodwin. 1995. Univ Ks Nat Hist Mus Misc Publ 86
Cynomys	-98.1	40.2	-177198	1911344	0.3	1.8	1.05	1.287	Sciuridae	Animalia	Paleobiology Database (PBDB)	H. T. Goodwin. 1995. Univ Ks Nat Hist Mus Misc Publ 86
Cynomys	-101.9	33.7	-542726	1198308	0.3	1.8	1.05	1.287	Sciuridae	Animalia	Paleobiology Database (PBDB)	H. T. Goodwin. 1995. Univ Ks Nat Hist Mus Misc Publ 86
Cynomys	-99.4	40.2	-286854	1914518	0.012	0.3	0.156	0.4515	Sciuridae	Animalia	Paleobiology Database (PBDB)	H. T. Goodwin. 1995. Univ Ks Nat Hist Mus Misc Publ 86
Cynomys	-100.495	37.0447	-395915	1565130	0.3	1.8	1.05	1.287	Sciuridae	Animalia	Paleobiology Database (PBDB)	H. T. Goodwin. 1995. Univ Ks Nat Hist Mus Misc Publ 86
Cynomys	-98.1	39.8	-178188	1866536	1.8	4.9	3.35	3.09	Sciuridae	Animalia	Paleobiology Database (PBDB)	C. W. Hibbard. 1942. The occurrence of Eucastor tortus Leidy in Phillips County, Kansas. Transactions of the Kansas Academy of Sciences 45:248-252
Cynomys	-97.7	39.9	-144051	1877061	1.8	4.9	3.35	3.09	Sciuridae	Animalia	Paleobiology Database (PBDB)	R. E. Eshelman. 1975. University of Michigan Papers on Paleontology 13:1-60
Dasypus	-82.68	29	1295104	749442	1.8	4.9	3.35	3.09	Dasypodidae	Animalia	Paleobiology Database (PBDB)	S. D. Webb and K. T. Wilkins. 1984. Carnegie Museum of Natural History Special Publication 8
Dasypus	-80.8114	27.8303	1495915	649021	0.3	1.8	1.05	1.287	Dasypodidae	Animalia	Paleobiology Database (PBDB)	G. S. Morgan and R. W. Portell. 1996. The Tucker Borrow Pit: Paleontology and Stratigraphy of a Plio-Pleistocene fossil site in Brevard County, Florida. Papers in Florida Paleontology 7:1-22
Dasypus	-82.1	29.8	1338183	845225	0.3	1.8	1.05	1.287	Dasypodidae	Animalia	Paleobiology Database (PBDB)	G. S. Morgan and R. C. Hulbert, Jr. 1995. Overview of the geology and vertebrate biochronology of the Leisey Shell Pit Local Fauna, Hillsborough County, Florida. Bulletin of the Florida Museum of Natural History 37(1)
Dasypus	-81.1	32	1395499	1101405	0.0117	0.126	0.06885	0.0704	Dasypodidae	Animalia	Paleobiology Database (PBDB)	R. C. Hulbert, Jr. and A. E. Pratt. 1998. Pleistocene (Rancholabrean) vertebrate faunas from coastal Georgia. Journal of Vertebrate Paleontology 18(2):412-429
Dasypus	-82.1	29.8	1338183	845225	0.0117	0.126	0.06885	0.0704	Dasypodidae	Animalia	Paleobiology Database (PBDB)	S. D. Webb. 1974. Chronology of Florida Pleistocene mammals. In S. D. Webb (ed.), Pleistocene Mammals of Florida
Dasypus	-82.5667	29.6833	1295383	825953	0.3	1.8	1.05	1.287	Dasypodidae	Animalia	Paleobiology Database (PBDB)	G. S. Morgan and R. C. Hulbert, Jr. 1995. Overview of the geology and vertebrate biochronology of the Leisey Shell Pit Local Fauna, Hillsborough County, Florida. Bulletin of the Florida Museum of Natural History 37(1)
Dasypus	-81.9711	36.6853	1237494	1607001	0.0117	0.126	0.06885	0.0704	Dasypodidae	Animalia	Paleobiology Database (PBDB)	R. Eshelman and F. Grady. 1986. Quaternary vertebrate localities of Virginia and their avian and mammalian fauna. Virginia Division of Mineral Resources, Publication 75:43-70
Dasypus	-91.8333	37.6167	364189	1627847	0	0.126	0.063	0.0704	Dasypodidae	Animalia	Paleobiology Database (PBDB)	B. W. Schubert. 2003. A late Pleistocene and early Holocene mammalian fauna from Little Beaver Cave, Central Ozarks, Missouri. Pp. 149-200 in Ice Age Cave Faunas of North America (B. W. Schubert, J. I. Mead, and R. W. Graham, eds.). Indiana University Press, Bloomington.
Dasypus	-82.3	29.1	1330208	765652	0.0117	0.126	0.06885	0.0704	Dasypodidae	Animalia	Paleobiology Database (PBDB)	S. D. Webb. 1974. Chronology of Florida Pleistocene mammals. In S. D. Webb (ed.), Pleistocene Mammals of Florida
Dasypus	-82.3	29.1	1330208	765652	0.0117	0.126	0.06885	0.0704	Dasypodidae	Animalia	Paleobiology Database (PBDB)	S. D. Webb. 1974. Chronology of Florida Pleistocene mammals. In S. D. Webb (ed.), Pleistocene Mammals of Florida
Dasypus	-87.9	34.7	735158	1324589	0.0117	0.126	0.06885	0.0704	Dasypodidae	Animalia	Paleobiology Database (PBDB)	R. S. Lively, G. L. Bell, and J. P. Lamb. 1992. Uranium-series dates from travertines associated with a late Pleistocene megafauna in ACb-3, Alabama. Southeastern Geology 33(1):1-8
Dasypus	-82.1	29.8	1338183	845225	0.0117	0.126	0.06885	0.0704	Dasypodidae	Animalia	Paleobiology Database (PBDB)	S. D. Webb. 1974. Chronology of Florida Pleistocene mammals. In S. D. Webb (ed.), Pleistocene Mammals of Florida
Dasypus	-84.8	34.2	1021967	1297622	0.0117	2.588	1.29985	1.287	Dasypodidae	Animalia	Paleobiology Database (PBDB)	C. E. Ray. 1965. A new chipmunk, Tamias aristus, from the Pleistocene of Georgia. Journal of Paleontology 39(5):1016-1022
Dasypus	-82.1	29.8	1338183	845225	0.0117	0.126	0.06885	0.0704	Dasypodidae	Animalia	Paleobiology Database (PBDB)	S. D. Webb. 1974. Chronology of Florida Pleistocene mammals. In S. D. Webb (ed.), Pleistocene Mammals of Florida
Dasypus	-82.45	27.3667	1342958	573989	1.8	4.9	3.35	3.09	Dasypodidae	Animalia	Paleobiology Database (PBDB)	G. S. Morgan and R. B. Ridgway. 1987. Late Pliocene (late Blancan) vertebrates from the St. Petersburg Times site, Pinellas County, Florida, with a brief review of Florida Blancan faunas. Papers in Florida Paleontology 1:1-22
Dasypus	-82.6681	29.0119	1296073	750915	0.3	1.8	1.05	1.287	Dasypodidae	Animalia	Paleobiology Database (PBDB)	D. R. Ruez, Jr. 2001. Early Irvingtonian (latest Pliocene) rodents from Inglis 1C, Citrus County, Florida. Journal of Vertebrate Paleontology 21(1):153-171
Dasypus	-82.5	27.7	1332831	609675	0.3	1.8	1.05	1.287	Dasypodidae	Animalia	Paleobiology Database (PBDB)	R. C. Hulbert, Jr. and G. S. Morgan. 1989. Stratigraphy, paleoecology, and vertebrate fauna of the Leisey Shell Pit Local Fauna, early Pleistocene (Irvingtonian) of southwestern Florida. Papers in Florida Paleontology 2:1-19
Dasypus	-82.1	29.8	1338183	845225	1.8	4.9	3.35	3.09	Dasypodidae	Animalia	Paleobiology Database (PBDB)	S. D. Webb. 1974. Chronology of Florida Pleistocene mammals. In S. D. Webb (ed.), Pleistocene Mammals of Florida
Dasypus	-81.0667	31.9833	1398886	1100061	0.0117	0.126	0.06885	0.0704	Dasypodidae	Animalia	Paleobiology Database (PBDB)	R. C. Hulbert, Jr. and A. E. Pratt. 1998. Pleistocene (Rancholabrean) vertebrate faunas from coastal Georgia. Journal of Vertebrate Paleontology 18(2):412-429
Dasypus	-82.4167	29.6	1311066	818863	0.0117	0.126	0.06885	0.0704	Dasypodidae	Animalia	Paleobiology Database (PBDB)	S. D. Webb and K. T. Wilkins. 1984. Carnegie Museum of Natural History Special Publication 8
Dasypus	-82.7	27.8	1311676	617818	0.0117	0.126	0.06885	0.0704	Dasypodidae	Animalia	Paleobiology Database (PBDB)	G. G. Simpson. 1929. Pleistocene mammalian fauna of the Seminole Field, Pinellas County, Florida. Bulletin of the American Museum of Natural History 56(8):561-599
Dasypus	-80.4	25.7	1574379	424323	0.0117	0.126	0.06885	0.0704	Dasypodidae	Animalia	Paleobiology Database (PBDB)	S. D. Emslie and G. S. Morgan. 1995. Taphonomy of a late Pleistocene carnivore den, Dade County, Florida. In D. W. Steadman and J. I. Mead (eds.), Late Quaternary Environments and Deep History: A Tribute to Paul Martin
Dasypus	-82.1	29.8	1338183	845225	0.3	4.9	2.6	3.09	Dasypodidae	Animalia	Paleobiology Database (PBDB)	R. C. Hulbert. 2010. A new early Pleistocene tapir (Mammalia: Perissodactyla) from Florida, with a review of Blancan tapirs from around the state. Bulletin of the Florida Museum of Natural History 49(3):67-126
Dasypus	-82.1	29.8	1338183	845225	0.0117	0.126	0.06885	0.0704	Dasypodidae	Animalia	Paleobiology Database (PBDB)	S. D. Webb. 1974. Chronology of Florida Pleistocene mammals. In S. D. Webb (ed.), Pleistocene Mammals of Florida
Dasypus	-82.2	28.8	1344655	734197	0.0117	0.126	0.06885	0.0704	Dasypodidae	Animalia	Paleobiology Database (PBDB)	S. D. Webb. 1974. Chronology of Florida Pleistocene mammals. In S. D. Webb (ed.), Pleistocene Mammals of Florida
Dasypus	-99.8	34	-348344	1221942	0.3	1.8	1.05	1.287	Dasypodidae	Animalia	Paleobiology Database (PBDB)	W. W. Dalquest. 1962. The Good Creek Formation, Pleistocene of Texas, and Its Fauna. Journal of Paleontology 36(3)
Dasypus	-82.5	27.7	1332831	609675	0.3	1.8	1.05	1.287	Dasypodidae	Animalia	Paleobiology Database (PBDB)	R. C. Hulbert, Jr. and G. S. Morgan. 1989. Stratigraphy, paleoecology, and vertebrate fauna of the Leisey Shell Pit Local Fauna, early Pleistocene (Irvingtonian) of southwestern Florida. Papers in Florida Paleontology 2:1-19
Dasypus	-91.8333	37.6167	364189	1627847	0	0.126	0.063	0.0704	Dasypodidae	Animalia	Paleobiology Database (PBDB)	B. W. Schubert. 2003. A late Pleistocene and early Holocene mammalian fauna from Little Beaver Cave, Central Ozarks, Missouri. Pp. 149-200 in Ice Age Cave Faunas of North America (B. W. Schubert, J. I. Mead, and R. W. Graham, eds.). Indiana University Press, Bloomington.
Dasypus	-84.9094	34.3867	1009596	1317178	0.0117	0.126	0.06885	0.0704	Dasypodidae	Animalia	Paleobiology Database (PBDB)	R. A. Martin and J. M. Sneed. 1989. Late Pleistocene records of caribou and elk from Georgia and Alabama. Georgia Journal of Science 47:117-122
Dasypus	-82.5	27.7	1332831	609675	0.3	1.8	1.05	1.287	Dasypodidae	Animalia	Paleobiology Database (PBDB)	K. F. Downing and R. S. White. 1995. The cingulates (Xenarthra) of the Leisey Shell Pit local fauna (Irvingtonian), Hillsborough County, Florida. Bulletin of the Florida Museum of Natural History 37(12):375-396
Dasypus	-80.8	27.3	1506341	591460	1.8	4.9	3.35	3.09	Dasypodidae	Animalia	Paleobiology Database (PBDB)	G. S. Morgan and R. C. Hulbert, Jr. 1995. Overview of the geology and vertebrate biochronology of the Leisey Shell Pit Local Fauna, Hillsborough County, Florida. Bulletin of the Florida Museum of Natural History 37(1)
Dasypus	-98.2344	42.3783	-182808	2155373	1.8	4.9	3.35	3.09	Dasypodidae	Animalia	Paleobiology Database (PBDB)	M. R. Voorhies. 1987. Fossil armadillos in Nebraska: the northernmost record. Southwestern Naturalist 32(2):237-243
Dasypus	-82.9333	29.6	1261518	811870	1.8	4.9	3.35	3.09	Dasypodidae	Animalia	Paleobiology Database (PBDB)	R. C. Hulbert. 2010. A new early Pleistocene tapir (Mammalia: Perissodactyla) from Florida, with a review of Blancan tapirs from around the state. Bulletin of the Florida Museum of Natural History 49(3):67-126
Dasypus	-82.5667	29.6833	1295383	825953	0.0117	0.126	0.06885	0.0704	Dasypodidae	Animalia	Paleobiology Database (PBDB)	R. A. Martin. 1978. A new Late Pleistocene Conepatus and associated vertebrate fauna from Florida. Journal of Paleontology 52(5):1079-1085
Dasypus	-82.2	28.8	1344655	734197	0.0117	0.126	0.06885	0.0704	Dasypodidae	Animalia	Paleobiology Database (PBDB)	S. D. Webb. 1974. Chronology of Florida Pleistocene mammals. In S. D. Webb (ed.), Pleistocene Mammals of Florida
Dasypus	-93.2167	36.6667	246439	1517019	0.0117	0.126	0.06885	0.0704	Dasypodidae	Animalia	Paleobiology Database (PBDB)	J. A. Holman. 1974. A late Pleistocene herpetofauna from southwestern Missouri . Journal of Herpetology 8(4):343-346
Dasypus	-82.6	29.4	1296605	794402	0.0117	0.126	0.06885	0.0704	Dasypodidae	Animalia	Paleobiology Database (PBDB)	S. D. Webb. 1974. Chronology of Florida Pleistocene mammals. In S. D. Webb (ed.), Pleistocene Mammals of Florida
Dasypus	-82.6	29.4	1296605	794402	0.3	1.8	1.05	1.287	Dasypodidae	Animalia	Paleobiology Database (PBDB)	G. S. Morgan and R. C. Hulbert, Jr. 1995. Overview of the geology and vertebrate biochronology of the Leisey Shell Pit Local Fauna, Hillsborough County, Florida. Bulletin of the Florida Museum of Natural History 37(1)
Dasypus	-81.45	28.6	1420552	723229	1.8	4.9	3.35	3.09	Dasypodidae	Animalia	Paleobiology Database (PBDB)	R. C. Hulbert. 2010. A new early Pleistocene tapir (Mammalia: Perissodactyla) from Florida, with a review of Blancan tapirs from around the state. Bulletin of the Florida Museum of Natural History 49(3):67-126
Dasypus	-82.56	29.69	1295918	826776	0.3	4.9	2.6	3.09	Dasypodidae	Animalia	Paleobiology Database (PBDB)	G. S. Morgan and R. C. Hulbert, Jr. 1995. Overview of the geology and vertebrate biochronology of the Leisey Shell Pit Local Fauna, Hillsborough County, Florida. Bulletin of the Florida Museum of Natural History 37(1)
Dasypus	-91.8333	37.6167	364189	1627847	0	0.126	0.063	0.0704	Dasypodidae	Animalia	Paleobiology Database (PBDB)	B. W. Schubert. 2003. A late Pleistocene and early Holocene mammalian fauna from Little Beaver Cave, Central Ozarks, Missouri. Pp. 149-200 in Ice Age Cave Faunas of North America (B. W. Schubert, J. I. Mead, and R. W. Graham, eds.). Indiana University Press, Bloomington.
Dasypus	-101.9	33.7	-542726	1198308	0.3	1.8	1.05	1.287	Dasypodidae	Animalia	Paleobiology Database (PBDB)	W. W. Dalquest and G. E. Schultz. 1992. Ice Age mammals of northwestern Texas
Dasypus	-82.6	29.7	1291931	827329	0.3	1.8	1.05	1.287	Dasypodidae	Animalia	Paleobiology Database (PBDB)	S. D. Webb. 1974. Chronology of Florida Pleistocene mammals. In S. D. Webb (ed.), Pleistocene Mammals of Florida
Dasypus	-81.8211	27.0417	1410158	547669	0.3	1.8	1.05	1.287	Dasypodidae	Animalia	Paleobiology Database (PBDB)	G. S. Morgan and R. C. Hulbert, Jr. 1995. Overview of the geology and vertebrate biochronology of the Leisey Shell Pit Local Fauna, Hillsborough County, Florida. Bulletin of the Florida Museum of Natural History 37(1)
Dasypus	-82.8	27.8	1301877	616443	0.012	0.3	0.156	0.4515	Dasypodidae	Animalia	Paleobiology Database (PBDB)	P. F. Karrow, G. S. Morgan, and R. W. Portell, E. Simons, K. Auffenberg. 1996.
Dasypus	-82.2	27	1373409	537582	0.3	1.8	1.05	1.287	Dasypodidae	Animalia	Paleobiology Database (PBDB)	G. S. Morgan and R. C. Hulbert, Jr. 1995. Overview of the geology and vertebrate biochronology of the Leisey Shell Pit Local Fauna, Hillsborough County, Florida. Bulletin of the Florida Museum of Natural History 37(1)
Dasypus	-80.0408	32.8619	1477731	1212260	0.3	1.8	1.05	1.287	Dasypodidae	Animalia	Paleobiology Database (PBDB)	A. E. Sanders. 2002. Additions to the Pleistocene Mammal Faunas of South Carolina, North Carolina, and Georgia. American Philosophical Society
Dasypus	-81.8	27.9	1398152	641572	0.3	1.8	1.05	1.287	Dasypodidae	Animalia	Paleobiology Database (PBDB)	G. S. Morgan and R. C. Hulbert, Jr. 1995. Overview of the geology and vertebrate biochronology of the Leisey Shell Pit Local Fauna, Hillsborough County, Florida. Bulletin of the Florida Museum of Natural History 37(1)
Dasypus	-99.9	36.7	-345109	1524226	0.3	1.8	1.05	1.287	Dasypodidae	Animalia	Paleobiology Database (PBDB)	C. W. Hibbard and D. W. Taylor. 1960. Two Late Pleistocene Faunas from Southwestern Kansas. Contributions from the Museum of Paleontology, University of Michigan 16(1):1-223
Dasypus	-82.09	29.05	1351261	763136	0.0117	0.126	0.06885	0.0704	Dasypodidae	Animalia	Paleobiology Database (PBDB)	W. Auffenberg. 1963. The fossil snakes of Florida. Tulane Studies in Zoology 10(3):131-216
Dasypus	-80.1747	32.98	1463266	1223178	0.012	0.3	0.156	0.4515	Dasypodidae	Animalia	Paleobiology Database (PBDB)	A. E. Sanders. 2002. Additions to the Pleistocene Mammal Faunas of South Carolina, North Carolina, and Georgia. American Philosophical Society
Dasypus	-96.7075	32.7147	-65941	1071709	0.0117	0.126	0.06885	0.0704	Dasypodidae	Animalia	Paleobiology Database (PBDB)	B. H. Slaughter. 1966. The Moore Pit local fauna; Pleistocene of Texas. Journal of Paleontology 40(1):78-91
Dasypus	-81.45	28.7167	1418584	735983	0.0117	0.126	0.06885	0.0704	Dasypodidae	Animalia	Paleobiology Database (PBDB)	K. T. Wilkins. 1983. Pleistocene mammals from the Rock Springs Local Fauna, Central Florida. Brimleyana 9:69-82
Dasypus	-82.6	29.7	1291931	827329	1.8	4.9	3.35	3.09	Dasypodidae	Animalia	Paleobiology Database (PBDB)	S. D. Webb. 1974. Chronology of Florida Pleistocene mammals. In S. D. Webb (ed.), Pleistocene Mammals of Florida
Dasypus	-82.1	29.8	1338183	845225	0.0117	0.126	0.06885	0.0704	Dasypodidae	Animalia	Paleobiology Database (PBDB)	S. D. Webb. 1974. Chronology of Florida Pleistocene mammals. In S. D. Webb (ed.), Pleistocene Mammals of Florida
Dasypus	-82.0703	28.7992	1357219	735950	0.3	1.8	1.05	1.287	Dasypodidae	Animalia	Paleobiology Database (PBDB)	R. A. Martin. 1974. Fossil mammals from the Coleman IIA fauna, Sumter County. In S. D. Webb (ed.), Pleistocene Mammals of Florida
Dasypus	-82.2167	29.4167	1333173	801534	0.126	0.781	0.4535	0.4515	Dasypodidae	Animalia	Paleobiology Database (PBDB)	J. A. Holman. 1959. A Pleistocene herpetofauna near Orange Lake, Florida. Herpetologica 15(3):121-125
Dasypus	-91.8333	37.6167	364189	1627847	0	0.126	0.063	0.0704	Dasypodidae	Animalia	Paleobiology Database (PBDB)	B. W. Schubert. 2003. A late Pleistocene and early Holocene mammalian fauna from Little Beaver Cave, Central Ozarks, Missouri. Pp. 149-200 in Ice Age Cave Faunas of North America (B. W. Schubert, J. I. Mead, and R. W. Graham, eds.). Indiana University Press, Bloomington.
Dasypus	-80.2925	32.5592	1460199	1175062	0.0117	2.588	1.29985	1.287	Dasypodidae	Animalia	Paleobiology Database (PBDB)	J. A. Roth and J. Laerm. 1980. A late Pleistocene vertebrate assemblage from Edisto Island, South Carolina. Brimleyana 3:1-29
Dasypus	-80.6	28.0833	1512045	679946	0.0117	0.126	0.06885	0.0704	Dasypodidae	Animalia	Paleobiology Database (PBDB)	C. E. Ray. 1958. Additions to the Pleistocene mammalian fauna from Melbourne, Florida. Bulletin of the Museum of Comparative Zoology 119:419-449
Dasypus	-82.3	29.1	1330208	765652	0.012	0.3	0.156	0.4515	Dasypodidae	Animalia	Paleobiology Database (PBDB)	S. D. Webb and K. T. Wilkins. 1984. Carnegie Museum of Natural History Special Publication 8
Dasypus	-87.9	34.7	735158	1324589	0.3	1.8	1.05	1.287	Dasypodidae	Animalia	Paleobiology Database (PBDB)	R. S. Lively, G. L. Bell, and J. P. Lamb. 1992. Uranium-series dates from travertines associated with a late Pleistocene megafauna in ACb-3, Alabama. Southeastern Geology 33(1):1-8
Dasypus	-82.3	29.1	1330208	765652	0.0117	0.126	0.06885	0.0704	Dasypodidae	Animalia	Paleobiology Database (PBDB)	W. Auffenberg. 1957. A note on an unusually complete specimen of Dasypus bellus (Simpson) from Florida. Quarterly Journal of the Florida Academy of Sciences 20(4):233-237
Dipodomys	-118.2	34	-2017140	1451658	0.0117	0.126	0.06885	0.0704	Heteromyidae	Animalia	Paleobiology Database (PBDB)	G. T. Jefferson. 1991. A catalogue of late Quaternary vertebrates from California. Part two, mammals. Natural History Museum of Los Angeles County Technical Report 7:1-129
Dipodomys	-117.1	32.9	-1945934	1309052	0.3	1.8	1.05	1.287	Heteromyidae	Animalia	Paleobiology Database (PBDB)	M. L. Cassiliano. 1999. Biostratigraphy of Blancan and Irvingtonian mammals in the Fish Creek-Vallecito Creek section, southern California, and a review of the Blancan-Irvingtonian boundary. Journal of Vertebrate Paleontology 19(1):169-186
Dipodomys	-117.1	32.9	-1945934	1309052	1.8	4.9	3.35	3.09	Heteromyidae	Animalia	Paleobiology Database (PBDB)	M. L. Cassiliano. 1999. Biostratigraphy of Blancan and Irvingtonian mammals in the Fish Creek-Vallecito Creek section, southern California, and a review of the Blancan-Irvingtonian boundary. Journal of Vertebrate Paleontology 19(1):169-186
Dipodomys	-117.1	32.9	-1945934	1309052	1.8	4.9	3.35	3.09	Heteromyidae	Animalia	Paleobiology Database (PBDB)	M. L. Cassiliano. 1999. Biostratigraphy of Blancan and Irvingtonian mammals in the Fish Creek-Vallecito Creek section, southern California, and a review of the Blancan-Irvingtonian boundary. Journal of Vertebrate Paleontology 19(1):169-186
Dipodomys	-117.1	32.9	-1945934	1309052	1.8	4.9	3.35	3.09	Heteromyidae	Animalia	Paleobiology Database (PBDB)	M. L. Cassiliano. 1999. Biostratigraphy of Blancan and Irvingtonian mammals in the Fish Creek-Vallecito Creek section, southern California, and a review of the Blancan-Irvingtonian boundary. Journal of Vertebrate Paleontology 19(1):169-186
Dipodomys	-117.1	32.9	-1945934	1309052	1.8	4.9	3.35	3.09	Heteromyidae	Animalia	Paleobiology Database (PBDB)	M. L. Cassiliano. 1999. Biostratigraphy of Blancan and Irvingtonian mammals in the Fish Creek-Vallecito Creek section, southern California, and a review of the Blancan-Irvingtonian boundary. Journal of Vertebrate Paleontology 19(1):169-186
Dipodomys	-117.1	32.9	-1945934	1309052	1.8	4.9	3.35	3.09	Heteromyidae	Animalia	Paleobiology Database (PBDB)	M. L. Cassiliano. 1999. Biostratigraphy of Blancan and Irvingtonian mammals in the Fish Creek-Vallecito Creek section, southern California, and a review of the Blancan-Irvingtonian boundary. Journal of Vertebrate Paleontology 19(1):169-186
Dipodomys	-117.1	32.9	-1945934	1309052	0.3	1.8	1.05	1.287	Heteromyidae	Animalia	Paleobiology Database (PBDB)	M. L. Cassiliano. 1999. Biostratigraphy of Blancan and Irvingtonian mammals in the Fish Creek-Vallecito Creek section, southern California, and a review of the Blancan-Irvingtonian boundary. Journal of Vertebrate Paleontology 19(1):169-186
Dipodomys	-117.1	32.9	-1945934	1309052	1.8	4.9	3.35	3.09	Heteromyidae	Animalia	Paleobiology Database (PBDB)	M. L. Cassiliano. 1999. Biostratigraphy of Blancan and Irvingtonian mammals in the Fish Creek-Vallecito Creek section, southern California, and a review of the Blancan-Irvingtonian boundary. Journal of Vertebrate Paleontology 19(1):169-186
Dipodomys	-117.1	32.9	-1945934	1309052	1.8	4.9	3.35	3.09	Heteromyidae	Animalia	Paleobiology Database (PBDB)	M. L. Cassiliano. 1999. Biostratigraphy of Blancan and Irvingtonian mammals in the Fish Creek-Vallecito Creek section, southern California, and a review of the Blancan-Irvingtonian boundary. Journal of Vertebrate Paleontology 19(1):169-186
Dipodomys	-117.1	32.9	-1945934	1309052	0.3	1.8	1.05	1.287	Heteromyidae	Animalia	Paleobiology Database (PBDB)	M. L. Cassiliano. 1999. Biostratigraphy of Blancan and Irvingtonian mammals in the Fish Creek-Vallecito Creek section, southern California, and a review of the Blancan-Irvingtonian boundary. Journal of Vertebrate Paleontology 19(1):169-186
Dipodomys	-117.1	32.9	-1945934	1309052	1.8	4.9	3.35	3.09	Heteromyidae	Animalia	Paleobiology Database (PBDB)	M. L. Cassiliano. 1999. Biostratigraphy of Blancan and Irvingtonian mammals in the Fish Creek-Vallecito Creek section, southern California, and a review of the Blancan-Irvingtonian boundary. Journal of Vertebrate Paleontology 19(1):169-186
Dipodomys	-117	34.8	-1890333	1514138	0.3	1.8	1.05	1.287	Heteromyidae	Animalia	Paleobiology Database (PBDB)	R. E. Reynolds. 1991. San Bernardino County Museum Association Quarterly 38(2)
Dipodomys	-110.2	32	-1330439	1091365	0.3	1.8	1.05	1.287	Heteromyidae	Animalia	Paleobiology Database (PBDB)	N. M. Johnson and Et al. 1975. Magnetic Polarity Stratigraphy of Pliocene-Pleistocene Terrestrial Deposits and Vertebrate Faunas, San Pedro Valley, Arizona. Geological Society America Bulletin 86
Dipodomys	-110.2	32	-1330439	1091365	0.3	1.8	1.05	1.287	Heteromyidae	Animalia	Paleobiology Database (PBDB)	J. Alroy. 2002. Synonymies and reidentifications of North American fossil mammals.
Dipodomys	-115.2	35.7	-1710409	1578518	1.8	4.9	3.35	3.09	Heteromyidae	Animalia	Paleobiology Database (PBDB)	J. Alroy. 2002. Synonymies and reidentifications of North American fossil mammals.
Dipodomys	-109.6	33	-1258712	1193514	1.8	4.9	3.35	3.09	Heteromyidae	Animalia	Paleobiology Database (PBDB)	Y. Tomida. 1987. Small mammal fossils and correlation of continental deposits, Safford and Duncan basins, Arizona. National Science Museum
Dipodomys	-117.1	32.9	-1945934	1309052	1.8	4.9	3.35	3.09	Heteromyidae	Animalia	Paleobiology Database (PBDB)	M. L. Cassiliano. 1999. Biostratigraphy of Blancan and Irvingtonian mammals in the Fish Creek-Vallecito Creek section, southern California, and a review of the Blancan-Irvingtonian boundary. Journal of Vertebrate Paleontology 19(1):169-186
Dipodomys	-117.1	32.9	-1945934	1309052	1.8	4.9	3.35	3.09	Heteromyidae	Animalia	Paleobiology Database (PBDB)	M. L. Cassiliano. 1999. Biostratigraphy of Blancan and Irvingtonian mammals in the Fish Creek-Vallecito Creek section, southern California, and a review of the Blancan-Irvingtonian boundary. Journal of Vertebrate Paleontology 19(1):169-186
Dipodomys	-100.3	37.2	-377948	1581719	1.8	4.9	3.35	3.09	Heteromyidae	Animalia	Paleobiology Database (PBDB)	R. J. Zakrzewski. 1981. Kangaroo rats from the Borchers local fauna, Blancan, Meade County, Kansas. Transactions of the Kansas Academy of Sciences 84(2):78-88
Dipodomys	-117.1	32.9	-1945934	1309052	1.8	4.9	3.35	3.09	Heteromyidae	Animalia	Paleobiology Database (PBDB)	M. L. Cassiliano. 1999. Biostratigraphy of Blancan and Irvingtonian mammals in the Fish Creek-Vallecito Creek section, southern California, and a review of the Blancan-Irvingtonian boundary. Journal of Vertebrate Paleontology 19(1):169-186
Dipodomys	-117.1	32.9	-1945934	1309052	1.8	4.9	3.35	3.09	Heteromyidae	Animalia	Paleobiology Database (PBDB)	M. L. Cassiliano. 1999. Biostratigraphy of Blancan and Irvingtonian mammals in the Fish Creek-Vallecito Creek section, southern California, and a review of the Blancan-Irvingtonian boundary. Journal of Vertebrate Paleontology 19(1):169-186
Dipodomys	-109.6	33	-1258712	1193514	1.8	4.9	3.35	3.09	Heteromyidae	Animalia	Paleobiology Database (PBDB)	T. Galusha and Et al. 1984. Biostratigraphy and magnetostratigraphy, late Pliocene rocks, 111 Ranch, Arizona. Geological Society America Bulletin 95
Dipodomys	-109.45	32.694	-1249739	1157737	1.8	4.9	3.35	3.09	Heteromyidae	Animalia	Paleobiology Database (PBDB)	Y. Tomida. 1987. Small mammal fossils and correlation of continental deposits, Safford and Duncan basins, Arizona. National Science Museum
Dipodomys	-110.2	32	-1330439	1091365	1.8	4.9	3.35	3.09	Heteromyidae	Animalia	Paleobiology Database (PBDB)	L. B. Albright. 1999. University of California Publications in Geological Sciences 144:1-121
Dipodomys	-117.1	32.9	-1945934	1309052	1.8	4.9	3.35	3.09	Heteromyidae	Animalia	Paleobiology Database (PBDB)	M. L. Cassiliano. 1999. Biostratigraphy of Blancan and Irvingtonian mammals in the Fish Creek-Vallecito Creek section, southern California, and a review of the Blancan-Irvingtonian boundary. Journal of Vertebrate Paleontology 19(1):169-186
Dipodomys	-109.484	32.5785	-1254717	1145434	0.3	4.9	2.6	3.09	Heteromyidae	Animalia	Paleobiology Database (PBDB)	Y. Tomida. 1987. Small mammal fossils and correlation of continental deposits, Safford and Duncan basins, Arizona. National Science Museum
Dipodomys	-104.2	31.1833	-778027	934445	0	0.0117	0.00585	0.01	Heteromyidae	Animalia	Paleobiology Database (PBDB)	W. W. Dalquest and F. B. Stangl, Jr. 1984. Late Pleistocene and early Recent mammals from Fowlkes Cave, southern Culberson County, Texas. Carnegie Museum of Natural History Special Publication 8:432-455
Dipodomys	-114.367	35.2333	-1647154	1512577	0	0.0117	0.00585	0.01	Heteromyidae	Animalia	Paleobiology Database (PBDB)	C. N. Jass. 2004. Mid to late Holocene mammals from Bighorn Cave, Arizona. The Southwestern Naturalist 49(1):75-82
Dipodomys	-104.2	31.1833	-778027	934445	0.0117	0.126	0.06885	0.0704	Heteromyidae	Animalia	Paleobiology Database (PBDB)	W. W. Dalquest and F. B. Stangl, Jr. 1984. Late Pleistocene and early Recent mammals from Fowlkes Cave, southern Culberson County, Texas. Carnegie Museum of Natural History Special Publication 8:432-455
Dipodomys	-114.367	35.2333	-1647154	1512577	0	0.0117	0.00585	0.01	Heteromyidae	Animalia	Paleobiology Database (PBDB)	C. N. Jass. 2002. Preliminary taphonomic analyses of the mammalian microfauna. Pp. 179-190 in Bighorn Cave: Test Excavations of a Stratified Dry Shelter Mohave County, Arizona (P. R. Geib, and D. R. Keller, eds.). Bilby Research Center Occasional Papers 1 (Northern Arizona University, Flagstaff, Arizona).
Dipodomys	-117	34.8	-1890333	1514138	0.3	1.8	1.05	1.287	Heteromyidae	Animalia	Paleobiology Database (PBDB)	R. E. Reynolds. 1991. San Bernardino County Museum Association Quarterly 38(2)
Dipodomys	-106.883	34.8833	-984468	1370181	0.0117	0.126	0.06885	0.0704	Heteromyidae	Animalia	Paleobiology Database (PBDB)	A. H. Harris and J. S. Findley. 1964. Pleistocene-Recent fauna of the Isleta Caves, Bernalillo County, New Mexico. American Journal of Science 262:114-120
Dipodomys	-114.033	39.4833	-1527807	1974474	0	0.126	0.063	0.0704	Heteromyidae	Animalia	Paleobiology Database (PBDB)	T. H. Heaton. 1985. Quaternary paleontology and paleocology of Crystal Ball Cave, Millard County, Utah: with emphasis on mammals and description of a new species of fossil skunk. Great Basin Naturalist 45(3):337-390
Dipodomys	-110.2	32	-1330439	1091365	1.8	4.9	3.35	3.09	Heteromyidae	Animalia	Paleobiology Database (PBDB)	N. M. Johnson and Et al. 1975. Magnetic Polarity Stratigraphy of Pliocene-Pleistocene Terrestrial Deposits and Vertebrate Faunas, San Pedro Valley, Arizona. Geological Society America Bulletin 86
Dipodomys	-110.3	31.9667	-1340295	1089098	1.8	4.9	3.35	3.09	Heteromyidae	Animalia	Paleobiology Database (PBDB)	C. L. Gazin. 1942. The Late Cenozoic vertebrate faunas from the San Pedro Valley, Ariz. Proceedings of the United States National Museum 92:475-518
Dipodomys	-110.2	32	-1330439	1091365	1.8	4.9	3.35	3.09	Heteromyidae	Animalia	Paleobiology Database (PBDB)	N. M. Johnson and Et al. 1975. Magnetic Polarity Stratigraphy of Pliocene-Pleistocene Terrestrial Deposits and Vertebrate Faunas, San Pedro Valley, Arizona. Geological Society America Bulletin 86
Dipodomys	-117.1	32.9	-1945934	1309052	1.8	4.9	3.35	3.09	Heteromyidae	Animalia	Paleobiology Database (PBDB)	J. Alroy. 2002. Synonymies and reidentifications of North American fossil mammals.
Dipodomys	-110.2	32	-1330439	1091365	1.8	4.9	3.35	3.09	Heteromyidae	Animalia	Paleobiology Database (PBDB)	N. M. Johnson and Et al. 1975. Magnetic Polarity Stratigraphy of Pliocene-Pleistocene Terrestrial Deposits and Vertebrate Faunas, San Pedro Valley, Arizona. Geological Society America Bulletin 86
Dipodomys	-106.883	34.8833	-984468	1370181	0.0117	0.126	0.06885	0.0704	Heteromyidae	Animalia	Paleobiology Database (PBDB)	A. H. Harris and J. S. Findley. 1964. Pleistocene-Recent fauna of the Isleta Caves, Bernalillo County, New Mexico. American Journal of Science 262:114-120
Dipodomys	-104.2	31.1833	-778027	934445	0.0117	0.126	0.06885	0.0704	Heteromyidae	Animalia	Paleobiology Database (PBDB)	W. W. Dalquest and F. B. Stangl, Jr. 1984. Late Pleistocene and early Recent mammals from Fowlkes Cave, southern Culberson County, Texas. Carnegie Museum of Natural History Special Publication 8:432-455
Dipodomys	-100.3	37.2	-377948	1581719	0.3	1.8	1.05	1.287	Heteromyidae	Animalia	Paleobiology Database (PBDB)	C. W. Hibbard and D. W. Taylor. 1960. Two Late Pleistocene Faunas from Southwestern Kansas. Contributions from the Museum of Paleontology, University of Michigan 16(1):1-223
Dipodomys	-105.75	37.3667	-853850	1635683	0.126	0.781	0.4535	0.4515	Heteromyidae	Animalia	Paleobiology Database (PBDB)	K. L. Rogers, C. A. Repenning, and R. M. Forester, E. E. Larson, S. A. Hall, G. R. Smith, E. Anderson, T. J. Brown. 1985. Middle Pleistocene (late Irvingtonian: Nebraskan) climatic changes in south-central Colorado. National Geograpic Research 1(4):535-563
Dipodomys	-117	34.8	-1890333	1514138	0.012	1.8	0.906	1.287	Heteromyidae	Animalia	Paleobiology Database (PBDB)	G. T. Jefferson. 1991. A catalogue of late Quaternary vertebrates from California. Part two, mammals. Natural History Museum of Los Angeles County Technical Report 7:1-129
Dipodomys	-100.3	37.2	-377948	1581719	0.0117	0.126	0.06885	0.0704	Heteromyidae	Animalia	Paleobiology Database (PBDB)	C. W. Hibbard and D. W. Taylor. 1960. Two Late Pleistocene Faunas from Southwestern Kansas. Contributions from the Museum of Paleontology, University of Michigan 16(1):1-223
Dipodomys	-104.2	31.1833	-778027	934445	0	0.0117	0.00585	0.01	Heteromyidae	Animalia	Paleobiology Database (PBDB)	W. W. Dalquest and F. B. Stangl, Jr. 1984. Late Pleistocene and early Recent mammals from Fowlkes Cave, southern Culberson County, Texas. Carnegie Museum of Natural History Special Publication 8:432-455
Dipodomys	-100.495	37.0447	-395915	1565130	0.3	1.8	1.05	1.287	Heteromyidae	Animalia	Paleobiology Database (PBDB)	G. E. Schultz. 1969. Geology and paleontology of a late Pleistocene basin in southwest kansas. Geological Society of America Special Paper 105:1-85
Dipodomys	-104.783	32.35	-821231	1068767	0.0117	0.126	0.06885	0.0704	Heteromyidae	Animalia	Paleobiology Database (PBDB)	C. B. Schultz and E. B. Howard. 1935. The fauna of Burnet Cave, Guadalupe Mountains, New Mexico. Proceedings of the Academy of Natural Sciences of Philadelphia 87:273-298
Dipodomys	-99.7	33.8	-340051	1199248	0.3	1.8	1.05	1.287	Heteromyidae	Animalia	Paleobiology Database (PBDB)	W. W. Dalquest and R. M. Carpenter. 1988. Early Pleistocene (Irvingtonian) mammals from the Seymour Formation, Knox and Baylor Counties, Texas, exclusive of Camelidae. Occasional Papers, Museum, Texas Tech University 124
Dipodomys	-104.2	31.1833	-778027	934445	0.0117	0.126	0.06885	0.0704	Heteromyidae	Animalia	Paleobiology Database (PBDB)	W. W. Dalquest and F. B. Stangl, Jr. 1984. Late Pleistocene and early Recent mammals from Fowlkes Cave, southern Culberson County, Texas. Carnegie Museum of Natural History Special Publication 8:432-455
Dipodomys	-106.883	34.8833	-984468	1370181	0.0117	0.126	0.06885	0.0704	Heteromyidae	Animalia	Paleobiology Database (PBDB)	A. H. Harris and J. S. Findley. 1964. Pleistocene-Recent fauna of the Isleta Caves, Bernalillo County, New Mexico. American Journal of Science 262:114-120
Dipodomys	-104.2	31.1833	-778027	934445	0	0.0117	0.00585	0.01	Heteromyidae	Animalia	Paleobiology Database (PBDB)	W. W. Dalquest and F. B. Stangl, Jr. 1984. Late Pleistocene and early Recent mammals from Fowlkes Cave, southern Culberson County, Texas. Carnegie Museum of Natural History Special Publication 8:432-455
Dipodomys	-110.65	32.55	-1362858	1158346	0	0.126	0.063	0.0704	Heteromyidae	Animalia	Paleobiology Database (PBDB)	J. I. Mead, E. L. Roth, and T. R. Van Devender, D. W. Steadman. 1984. The Late Wisconsinan vertebrate fauna from Deadman Cave, southern Arizona. Transactions of the San Diego Society of Natural History 20(14):247-276
Dipodomys	-108.4	31.5667	-1169100	1019900	0.0117	0.126	0.06885	0.0704	Heteromyidae	Animalia	Paleobiology Database (PBDB)	A. H. Harris. 1987. Reconstruction of mid Wisconsinan environments in southern New Mexico. National Geographic Research 3(2):142-151
Dipoides	-100	42.7	-325674	2196037	1.8	4.9	3.35	3.09	Castoridae	Animalia	Paleobiology Database (PBDB)	P. O. McGrew. 1944. An Early Pleistocene (Blancan) fauna from Nebraska. Geological Series, Field Museum of Natural History 9(2):31-66
Dipoides	-100.3	37.2	-377948	1581719	1.8	4.9	3.35	3.09	Castoridae	Animalia	Paleobiology Database (PBDB)	C. W. Hibbard. 1970. in Dort and Jones
Dipoides	-100.483	37.1333	-394402	1575001	1.8	4.9	3.35	3.09	Castoridae	Animalia	Paleobiology Database (PBDB)	M. O. Woodburne. 1961. Papers of the Michigan Academy of Science, Arts, and Letters 46:61-94
Dipoides	-119.1	46.3	-1766347	2805883	1.8	4.9	3.35	3.09	Castoridae	Animalia	Paleobiology Database (PBDB)	E. P. Gustafson. 1978. The Vertebrate Faunas of the Pliocene Ringold Formation, South-Central Washington. Bulletin of the Museum of Natural History, University of Oregon 23:1-62
Dipoides	-100.3	37.2	-377948	1581719	1.8	4.9	3.35	3.09	Castoridae	Animalia	Paleobiology Database (PBDB)	C. W. Hibbard and E. S. Riggs. 1949. Upper Pliocene Vertebrates From Keefe Canyon, Meade County, Kansas. Geological Society America Bulletin 60(5):829-860
Dipoides	-117.5	43.6	-1713571	2484363	10.3	13.6	11.95	12.725	Castoridae	Animalia	Paleobiology Database (PBDB)	R. W. Wilson. 1937. New middle Pliocene rodent and lagomorph faunas from Oregon and California. Carnegie Institution of Washington Publication 487(1):2-19
Dipoides	-100.5	36.8	-397635	1537763	0.3	1.8	1.05	1.287	Castoridae	Animalia	Paleobiology Database (PBDB)	W. W. Korth. 2002. Comments on the systematics and classification of the beavers (Rodentia, Castoridae). Journal of Mammalian Evolution 8(4):279-296
Dipoides	-100.05	42.6333	-330061	2188764	10.3	13.6	11.95	12.725	Castoridae	Animalia	Paleobiology Database (PBDB)	W. W. Korth. 1998. Annals of Carnegie Museum 67(4):299-348
Dipoides	-100.9	37.1	-431218	1573081	1.8	4.9	3.35	3.09	Castoridae	Animalia	Paleobiology Database (PBDB)	C. W. Hibbard. 1964. Papers of the Michigan Academy of Science, Arts, and Letters 49
Eptesicus	-104.2	31.1833	-778027	934445	0.0117	0.126	0.06885	0.0704	Vespertilionidae	Animalia	Paleobiology Database (PBDB)	W. W. Dalquest and F. B. Stangl, Jr. 1984. Late Pleistocene and early Recent mammals from Fowlkes Cave, southern Culberson County, Texas. Carnegie Museum of Natural History Special Publication 8:432-455
Eptesicus	-91.8333	37.6167	364189	1627847	0	0.126	0.063	0.0704	Vespertilionidae	Animalia	Paleobiology Database (PBDB)	B. W. Schubert. 2003. A late Pleistocene and early Holocene mammalian fauna from Little Beaver Cave, Central Ozarks, Missouri. Pp. 149-200 in Ice Age Cave Faunas of North America (B. W. Schubert, J. I. Mead, and R. W. Graham, eds.). Indiana University Press, Bloomington.
Eptesicus	-91.8333	37.6167	364189	1627847	0	0.126	0.063	0.0704	Vespertilionidae	Animalia	Paleobiology Database (PBDB)	B. W. Schubert. 2003. A late Pleistocene and early Holocene mammalian fauna from Little Beaver Cave, Central Ozarks, Missouri. Pp. 149-200 in Ice Age Cave Faunas of North America (B. W. Schubert, J. I. Mead, and R. W. Graham, eds.). Indiana University Press, Bloomington.
Eptesicus	-100.917	32.7167	-458037	1083532	1.8	4.9	3.35	3.09	Vespertilionidae	Animalia	Paleobiology Database (PBDB)	W. W. Dalquest. 1978. Early Blancan mammals of the Beck Ranch local fauna of Texas. Journal of Mammalogy 59(2):269-298
Eptesicus	-79.3689	38.6028	1427460	1855612	0.0117	0.126	0.06885	0.0704	Vespertilionidae	Animalia	Paleobiology Database (PBDB)	F. Grady. 1991. Fossil Chiroptera From Two West Virginia Caves. The National Speleological Society Bulletin 53(2):122
Eptesicus	-80.9164	36.8836	1326265	1643189	0.126	0.781	0.4535	0.4515	Vespertilionidae	Animalia	Paleobiology Database (PBDB)	F. Grady and D. A. Hubbard. 2000. The Pleistocene Fauna from Earlys Cave and Earlys Pit, Wythe County, Virginia. Journal of Cave and Karst Studies
Eptesicus	-79.3708	38.6056	1427240	1855890	0.0117	2.588	1.29985	1.287	Vespertilionidae	Animalia	Paleobiology Database (PBDB)	F. Grady. 1991. Fossil Chiroptera From Two West Virginia Caves. The National Speleological Society Bulletin 53(2):122
Eptesicus	-78.8928	38.4767	1470420	1848958	0.0117	0.126	0.06885	0.0704	Vespertilionidae	Animalia	Paleobiology Database (PBDB)	D. A. Hubbard and F. Grady. 2001. Melrose Caverns: A Late Pleistocene Vertebrate Locality in Virginia, U.S.A. 13th International Congress of Speleology
Eptesicus	-91.8333	37.6167	364189	1627847	0	0.126	0.063	0.0704	Vespertilionidae	Animalia	Paleobiology Database (PBDB)	B. W. Schubert. 2003. A late Pleistocene and early Holocene mammalian fauna from Little Beaver Cave, Central Ozarks, Missouri. Pp. 149-200 in Ice Age Cave Faunas of North America (B. W. Schubert, J. I. Mead, and R. W. Graham, eds.). Indiana University Press, Bloomington.
Eptesicus	-93.2	36	250114	1442422	0.3	1.8	1.05	1.287	Vespertilionidae	Animalia	Paleobiology Database (PBDB)	J. Alroy. 2002. Synonymies and reidentifications of North American fossil mammals.
Eptesicus	-79.3	38.7	1431406	1867379	0.0117	2.588	1.29985	1.287	Vespertilionidae	Animalia	Paleobiology Database (PBDB)	F. Grady and E. R. Garton. 2000. Paleontology and historic field trip of the John Guilday Cave Preserve (Trout Rock). Bulletin - West Virginia Speleological Survey 14:241-244
Eptesicus	-78.7	39.6	1464014	1975780	0.3	1.8	1.05	1.287	Vespertilionidae	Animalia	Paleobiology Database (PBDB)	J. Alroy. 2002. Synonymies and reidentifications of North American fossil mammals.
Eptesicus	-108.4	31.5667	-1169100	1019900	0.0117	0.126	0.06885	0.0704	Vespertilionidae	Animalia	Paleobiology Database (PBDB)	A. H. Harris. 1987. Reconstruction of mid Wisconsinan environments in southern New Mexico. National Geographic Research 3(2):142-151
Eptesicus	-79.0831	38.3578	1456598	1832915	0.0117	0.126	0.06885	0.0704	Vespertilionidae	Animalia	Paleobiology Database (PBDB)	J. E. Guilday. 1962. The Pleistocene local fauna of the Natural Chimneys, Augusta County, Virginia. Annals of Carnegie Museum 36(9):87-122
Eptesicus	-91.8333	37.6167	364189	1627847	0	0.126	0.063	0.0704	Vespertilionidae	Animalia	Paleobiology Database (PBDB)	B. W. Schubert. 2003. A late Pleistocene and early Holocene mammalian fauna from Little Beaver Cave, Central Ozarks, Missouri. Pp. 149-200 in Ice Age Cave Faunas of North America (B. W. Schubert, J. I. Mead, and R. W. Graham, eds.). Indiana University Press, Bloomington.
Eptesicus	-79.0831	38.3578	1456598	1832915	0.0117	0.126	0.06885	0.0704	Vespertilionidae	Animalia	Paleobiology Database (PBDB)	J. E. Guilday. 1962. The Pleistocene local fauna of the Natural Chimneys, Augusta County, Virginia. Annals of Carnegie Museum 36(9):87-122
Eptesicus	-114.367	35.2333	-1647154	1512577	0	0.0117	0.00585	0.01	Vespertilionidae	Animalia	Paleobiology Database (PBDB)	C. N. Jass. 2002. Preliminary taphonomic analyses of the mammalian microfauna. Pp. 179-190 in Bighorn Cave: Test Excavations of a Stratified Dry Shelter Mohave County, Arizona (P. R. Geib, and D. R. Keller, eds.). Bilby Research Center Occasional Papers 1 (Northern Arizona University, Flagstaff, Arizona).
Eptesicus	-79.6569	38.0861	1412892	1794265	0.0117	0.126	0.06885	0.0704	Vespertilionidae	Animalia	Paleobiology Database (PBDB)	J. E. Guilday, P. W. Parmalee, and H. W. Hamilton. 1977. The Clark's Cave bone deposit and the Late Pleistocene paleoecology of the central Appalachian Mountains of Virginia. Bulletin of Carnegie Museum of Natural History 2:1-87
Eptesicus	-79.3	38.7	1431406	1867379	0.3	1.8	1.05	1.287	Vespertilionidae	Animalia	Paleobiology Database (PBDB)	F. Grady and E. R. Garton. 2000. Paleontology and historic field trip of the John Guilday Cave Preserve (Trout Rock). Bulletin - West Virginia Speleological Survey 14:241-244
Eptesicus	-84.8	34.2	1021967	1297622	0.0117	2.588	1.29985	1.287	Vespertilionidae	Animalia	Paleobiology Database (PBDB)	C. E. Ray. 1967. Pleistocene mammals from Ladds, Bartow County, Georgia. Bulletin of the Georgia Academy of Science 25(3):120-150
Eptesicus	-117	34.8	-1890333	1514138	1.8	4.9	3.35	3.09	Vespertilionidae	Animalia	Paleobiology Database (PBDB)	N. J. Czaplewski. 1993. Late Tertiary bats (Mammalia, Chiroptera) from the southwestern United States. Southwestern Naturalist 38(2):111-118
Eptesicus	-79.8308	37.9872	1399882	1780770	0	0.126	0.063	0.0704	Vespertilionidae	Animalia	Paleobiology Database (PBDB)	R. Eshelman and F. Grady. 1986. Quaternary vertebrate localities of Virginia and their avian and mammalian fauna. Virginia Division of Mineral Resources, Publication 75:43-70
Eptesicus	-82.8	36.8	1163083	1609253	0.3	1.8	1.05	1.287	Vespertilionidae	Animalia	Paleobiology Database (PBDB)	R. Eshelman and F. Grady. 1986. Quaternary vertebrate localities of Virginia and their avian and mammalian fauna. Virginia Division of Mineral Resources, Publication 75:43-70
Eptesicus	-81.9208	36.7806	1240321	1618214	0	0.126	0.063	0.0704	Vespertilionidae	Animalia	Paleobiology Database (PBDB)	R. Eshelman and F. Grady. 1986. Quaternary vertebrate localities of Virginia and their avian and mammalian fauna. Virginia Division of Mineral Resources, Publication 75:43-70
Eptesicus	-80.5333	37.7233	1344404	1741459	0	2.588	1.294	1.287	Vespertilionidae	Animalia	Paleobiology Database (PBDB)	C. O. Handley, Jr. 1956. Bones of mammals From West Virginia caves . American Midland Naturalist 56(1):250-256
Eptesicus	-87.7678	34.7197	746939	1327818	0.0117	0.126	0.06885	0.0704	Vespertilionidae	Animalia	Paleobiology Database (PBDB)	D. R. Womochel and W. S. Barnett. 1980. The Pleistocene vertebrate assemblage of Little Bear Cave, Colbert County, Alabama. Field trips for the Southeastern Section of the Geological Society of America
Eptesicus	-79.7672	37.9528	1405992	1777905	0	0.126	0.063	0.0704	Vespertilionidae	Animalia	Paleobiology Database (PBDB)	R. Eshelman and F. Grady. 1986. Quaternary vertebrate localities of Virginia and their avian and mammalian fauna. Virginia Division of Mineral Resources, Publication 75:43-70
Eptesicus	-91.8333	37.6167	364189	1627847	0	0.126	0.063	0.0704	Vespertilionidae	Animalia	Paleobiology Database (PBDB)	B. W. Schubert. 2003. A late Pleistocene and early Holocene mammalian fauna from Little Beaver Cave, Central Ozarks, Missouri. Pp. 149-200 in Ice Age Cave Faunas of North America (B. W. Schubert, J. I. Mead, and R. W. Graham, eds.). Indiana University Press, Bloomington.
Eptesicus	-99.7	33.8	-340051	1199248	0.3	1.8	1.05	1.287	Vespertilionidae	Animalia	Paleobiology Database (PBDB)	W. W. Dalquest and R. M. Carpenter. 1988. Early Pleistocene (Irvingtonian) mammals from the Seymour Formation, Knox and Baylor Counties, Texas, exclusive of Camelidae. Occasional Papers, Museum, Texas Tech University 124
Eptesicus	-79.3636	38.5772	1428407	1852871	0.0117	0.126	0.06885	0.0704	Vespertilionidae	Animalia	Paleobiology Database (PBDB)	J. E. Guilday and H. W. Hamilton. 1978. Ecological Significance of Displaced Boreal Mammals in West Virginia Caves. Journal of Mammalogy 59(1):176-181
Eptesicus	-80.4	25.7	1574379	424323	0.0117	0.126	0.06885	0.0704	Vespertilionidae	Animalia	Paleobiology Database (PBDB)	S. D. Emslie and G. S. Morgan. 1995. Taphonomy of a late Pleistocene carnivore den, Dade County, Florida. In D. W. Steadman and J. I. Mead (eds.), Late Quaternary Environments and Deep History: A Tribute to Paul Martin
Eptesicus	-77.0833	26.4667	1888416	567575	0	0.0117	0.00585	0.01	Vespertilionidae	Animalia	Paleobiology Database (PBDB)	D. W. Steadman, R. Franz, and G. S. Morgan, N. A. Albury, B. Kakuk, K. Broad, S. E. Franz, K. Tinker, M. P. Pateman, T. A. Lott, D. M. Jarzen, D. L. Dilcher. 2007. Exceptionally well preserved late Quaternary plant and vertebrate fossils from a blue hole on Abaco, The Bahamas. Proceedings of the National Academy of Sciences 104(50):19897-19902
Eptesicus	-84.1	36.15	1058264	1521880	0.0117	2.588	1.29985	1.287	Vespertilionidae	Animalia	Paleobiology Database (PBDB)	A. R. Cahn. 1939. Pleistocene fossils from a cave in Anderson County, Tennessee. Journal of Mammalogy 20(2):248-250
Eptesicus	-81.3361	37.0973	1285978	1661071	0.0117	0.126	0.06885	0.0704	Vespertilionidae	Animalia	Paleobiology Database (PBDB)	F. Grady and D. A. Hubbard. 2009. Fossil Mammals From Island Ford Cave, Virginia, USA. Proceedings of the 15th International Speleological Congress 1:86-89
Eptesicus	-79.3	38.7	1431406	1867379	0.3	1.8	1.05	1.287	Vespertilionidae	Animalia	Paleobiology Database (PBDB)	B. Kurten and E. Anderson. 1980. Pleistocene mammals of North America
Equus	-139.313	63.0731	-2452865	4924978	0.126	0.781	0.4535	0.4515	Equidae	Animalia	Paleobiology Database (PBDB)	J. E. Storer. 2004. A Middle Pleistocene (late Irvingtonian) mammalian fauna from Thistle Creek, Klondike Goldfields region of Yukon Territory, Canada. Paludicola 4(4):137-150
Equus	-96.7075	32.7147	-65941	1071709	0.0117	0.126	0.06885	0.0704	Equidae	Animalia	Paleobiology Database (PBDB)	B. H. Slaughter. 1966. The Moore Pit local fauna; Pleistocene of Texas. Journal of Paleontology 40(1):78-91
Equus	-141.877	64.0533	-2543608	5075677	0.0117	0.126	0.06885	0.0704	Equidae	Animalia	Paleobiology Database (PBDB)	C. R. Harington. 1980. Pleistocene mammals from Lost Chicken Creek, Alaska. Canadian Journal of Earth Sciences 17(2):168-198
Equus	-138.917	69.5667	-2177162	5440181	0.0117	0.126	0.06885	0.0704	Equidae	Animalia	Paleobiology Database (PBDB)	C. R. Harington. 1990. Ice Age Vertebrates in the Canadian Arctic Islands. Canada's Missing Dimension I:140-160
Equus	-115.208	67.8972	-1029947	4902858	0.0117	0.126	0.06885	0.0704	Equidae	Animalia	Paleobiology Database (PBDB)	C. R. Harington. 1990. Ice Age Vertebrates in the Canadian Arctic Islands. Canada's Missing Dimension I:140-160
Equus	-134	69	-1960547	5290000	0.0117	0.126	0.06885	0.0704	Equidae	Animalia	Paleobiology Database (PBDB)	C. R. Harington. 1990. Ice Age Vertebrates in the Canadian Arctic Islands. Canada's Missing Dimension I:140-160
Equus	-134.883	69.6056	-1983469	5354802	0.0117	0.126	0.06885	0.0704	Equidae	Animalia	Paleobiology Database (PBDB)	C. R. Harington. 1990. Ice Age Vertebrates in the Canadian Arctic Islands. Canada's Missing Dimension I:140-160
Equus	-139.083	69.5833	-2184426	5445247	0.0117	0.126	0.06885	0.0704	Equidae	Animalia	Paleobiology Database (PBDB)	C. R. Harington. 1990. Ice Age Vertebrates in the Canadian Arctic Islands. Canada's Missing Dimension I:140-160
Equus	-114.5	31.7	-1735282	1127803	1.8	4.9	3.35	3.09	Equidae	Animalia	Paleobiology Database (PBDB)	E. H. Lindsay. 1984. Late Cenozoic Mammals from Northwestern Mexico. Journal of Vertebrate Paleontology 4(2):208-215
Equus	-75.3	40.2	1733027	2098878	0.3	1.8	1.05	1.287	Equidae	Animalia	Paleobiology Database (PBDB)	J. W. Gidley and C. L. Gazin. 1938. The Pleistocene vertebrate fauna from Cumberland Cave, Maryland. United States National Museum Bulletin 171:1-99
Equus	-84.1	36.15	1058264	1521880	0.0117	2.588	1.29985	1.287	Equidae	Animalia	Paleobiology Database (PBDB)	A. R. Cahn. 1939. Pleistocene fossils from a cave in Anderson County, Tennessee. Journal of Mammalogy 20(2):248-250
Equus	-77.5856	39.6442	1556224	1998352	0.0117	2.588	1.29985	1.287	Equidae	Animalia	Paleobiology Database (PBDB)	O. P. Hay. 1920. Descriptions of some Pleistocene vertebrates found in the United States. Proceedings of The United States National Museum 58:83-146
Equus	-82.7	27.8	1311676	617818	0.0117	0.126	0.06885	0.0704	Equidae	Animalia	Paleobiology Database (PBDB)	G. G. Simpson. 1929. Pleistocene mammalian fauna of the Seminole Field, Pinellas County, Florida. Bulletin of the American Museum of Natural History 56(8):561-599
Equus	-91.92	29.8739	393722	763835	0.0117	2.588	1.29985	1.287	Equidae	Animalia	Paleobiology Database (PBDB)	E. D. Cope. 1896. On Some Plistocene Mammalia from Petite Anse, La. Proceedings of the American Philosophical Society 34(149):458-468
Equus	-90.3667	38.2667	487937	1707180	0.0117	0.126	0.06885	0.0704	Equidae	Animalia	Paleobiology Database (PBDB)	E. C. Olson. 1940. A late Pleistocene fauna from Herculaneum, Missouri. Journal of Geology 48(1):32-57
Equus	-97.4275	28.1269	-140696	563039	0.0117	2.588	1.29985	1.287	Equidae	Animalia	Paleobiology Database (PBDB)	O. P. Hay. 1926. A collection of Pleistocene vertebrates from southwestern Texas. Proceedings of the United States National Museum 68(2625):1-18
Equus	-79.5703	38.3322	1415565	1822732	0.0117	0.126	0.06885	0.0704	Equidae	Animalia	Paleobiology Database (PBDB)	R. Eshelman and F. Grady. 1986. Quaternary vertebrate localities of Virginia and their avian and mammalian fauna. Virginia Division of Mineral Resources, Publication 75:43-70
Equus	-80.9164	36.8836	1326265	1643189	0.126	0.781	0.4535	0.4515	Equidae	Animalia	Paleobiology Database (PBDB)	R. Eshelman and F. Grady. 1986. Quaternary vertebrate localities of Virginia and their avian and mammalian fauna. Virginia Division of Mineral Resources, Publication 75:43-70
Equus	-77.2	39.8	1584954	2021853	0.3	1.8	1.05	1.287	Equidae	Animalia	Paleobiology Database (PBDB)	J. E. Guilday et al. 1984. In W. C. Mahaney (ed.), Correlation of Quaternary Chronologies
Equus	-81.5039	31.2211	1371146	1009840	0.0117	2.588	1.29985	1.287	Equidae	Animalia	Paleobiology Database (PBDB)	O. Veatch and L. W. Stephenson. 1911. Preliminary report on the geology of the coastal plain of Georgia. Geological Survey of Georgia Bulletin 26:1-466
Equus	-82.788	29.95	1270080	852256	0.0117	0.126	0.06885	0.0704	Equidae	Animalia	Paleobiology Database (PBDB)	G. G. Simpson. 1930. Additions to the Pleistocene of Florida. American Museum Novitates 406:1-14
Equus	-81.7625	36.7169	1255230	1613245	0.0117	0.126	0.06885	0.0704	Equidae	Animalia	Paleobiology Database (PBDB)	R. Eshelman and F. Grady. 1986. Quaternary vertebrate localities of Virginia and their avian and mammalian fauna. Virginia Division of Mineral Resources, Publication 75:43-70
Equus	-107.9	50.7	-856102	3127893	0.3	1.8	1.05	1.287	Equidae	Animalia	Paleobiology Database (PBDB)	C. S. Churcher. 1984. In W. C. Mahaney (ed.), Correlation of Quaternary Chronologies
Equus	-86.5	39	813761	1815618	0.0117	0.126	0.06885	0.0704	Equidae	Animalia	Paleobiology Database (PBDB)	P. W. Parmalee, P. J. Munson, and J. E. Guilday. 1978. The Pleistocene mammalian fauna of Harrodsburg Crevice, Monroe County, Indiana. NSS Bulletin 40:64-75
Equus	-90.3503	33.0253	524207	1121702	0.0117	2.588	1.29985	1.287	Equidae	Animalia	Paleobiology Database (PBDB)	M. Williams. 2002. Three new fossil reports from Tesheva Creek, Yazoo County, Mississippi. Journal of the Mississippi Academy of Sciences 47(1):38
Equus	-96.4167	30.5667	-39883	832385	0.0117	2.588	1.29985	1.287	Equidae	Animalia	Paleobiology Database (PBDB)	A. R. Cahn. 1922. Chlamytherium septentrionalis, a fossil edentate new to the fauna of Texas. Journal of Mammalogy 3(1):22-24
Equus	-101.7	34.5	-518991	1286442	0.3	1.8	1.05	1.287	Equidae	Animalia	Paleobiology Database (PBDB)	W. W. Dalquest and G. E. Schultz. 1992. Ice Age mammals of northwestern Texas
Equus	-117	34.8	-1890333	1514138	0.3	1.8	1.05	1.287	Equidae	Animalia	Paleobiology Database (PBDB)	G. T. Jefferson. 1987. San Bernardino County Museum Association Quarterly 34(3-4)
Equus	-100.495	37.0447	-395915	1565130	0.3	1.8	1.05	1.287	Equidae	Animalia	Paleobiology Database (PBDB)	G. E. Schultz. 1969. Geology and paleontology of a late Pleistocene basin in southwest kansas. Geological Society of America Special Paper 105:1-85
Equus	-110.7	50.1	-1066171	3091371	0.0117	0.126	0.06885	0.0704	Equidae	Animalia	Paleobiology Database (PBDB)	C. S. Churcher. 1984. In W. C. Mahaney (ed.), Correlation of Quaternary Chronologies
Equus	-100.3	37.2	-377948	1581719	0.3	1.8	1.05	1.287	Equidae	Animalia	Paleobiology Database (PBDB)	C. W. Hibbard and D. W. Taylor. 1960. Two Late Pleistocene Faunas from Southwestern Kansas. Contributions from the Museum of Paleontology, University of Michigan 16(1):1-223
Equus	-119.8	50.5	-1704201	3266941	0.0117	0.126	0.06885	0.0704	Equidae	Animalia	Paleobiology Database (PBDB)	C. R. Harington. 1990. Vertebrates of the Last Interglaciation in Canada: A Review, with New Data. Geographie physique et Quaternaire 44(3)
Equus	-101.917	34.9833	-535330	1341606	0.0117	2.588	1.29985	1.287	Equidae	Animalia	Paleobiology Database (PBDB)	W. W. Dalquest and J. T. Hughes. 1965. The Pleistocene horse, Equus conversidens. American Midland Naturalist 74(2):408-417
Equus	-111.2	40.9	-1264730	2089153	0.0117	0.126	0.06885	0.0704	Equidae	Animalia	Paleobiology Database (PBDB)	W. E. Miller. 1976. Late Pleistocene vertebrates of the Silver Creek local fauna from north Central Utah. Great Basin Naturalist 36(4)
Equus	-106.7	52.2	-751870	3279362	0.0117	0.126	0.06885	0.0704	Equidae	Animalia	Paleobiology Database (PBDB)	T. SkwaraWoolf. 1981. Biostratigraphy and paleoecology of Pleistocene deposits (Riddell Member, Floral Formation, Late Rancholabrean), Saskatoon, Canada. Canadian Journal of Earth Sciences 18
Equus	-114.033	39.4833	-1527807	1974474	0	0.126	0.063	0.0704	Equidae	Animalia	Paleobiology Database (PBDB)	T. H. Heaton. 1985. Quaternary paleontology and paleocology of Crystal Ball Cave, Millard County, Utah: with emphasis on mammals and description of a new species of fossil skunk. Great Basin Naturalist 45(3):337-390
Equus	-114.451	51.1833	-1312399	3254627	0.0117	2.588	1.29985	1.287	Equidae	Animalia	Paleobiology Database (PBDB)	C. S. Churcher. 1968. Pleistocene ungulates from the Bow River gravels at Cochrane, Alberta. Canadian Journal of Earth Sciences 5:1467-1488
Equus	-114.451	51.1833	-1312399	3254627	0.0117	2.588	1.29985	1.287	Equidae	Animalia	Paleobiology Database (PBDB)	C. S. Churcher. 1968. Pleistocene ungulates from the Bow River gravels at Cochrane, Alberta. Canadian Journal of Earth Sciences 5:1467-1488
Equus	-114.5	31.7	-1735282	1127803	1.8	4.9	3.35	3.09	Equidae	Animalia	Paleobiology Database (PBDB)	E. H. Lindsay. 1984. Late Cenozoic Mammals from Northwestern Mexico. Journal of Vertebrate Paleontology 4(2):208-215
Equus	-114.451	51.1806	-1312457	3254330	0.0117	2.588	1.29985	1.287	Equidae	Animalia	Paleobiology Database (PBDB)	C. S. Churcher. 1968. Pleistocene ungulates from the Bow River gravels at Cochrane, Alberta. Canadian Journal of Earth Sciences 5:1467-1488
Equus	-105	37.3	-789081	1621765	0.0117	0.126	0.06885	0.0704	Equidae	Animalia	Paleobiology Database (PBDB)	M. W. Hager. 1975. Late Pliocene and Pleistocene history of the Donnelly Ranch vertebrate fauna, southeastern Colorado. Contributions to Geology, Special Paper 2:3-62
Equus	-117	34.8	-1890333	1514138	0.3	1.8	1.05	1.287	Equidae	Animalia	Paleobiology Database (PBDB)	R. E. Reynolds. 1991. San Bernardino County Museum Association Quarterly 38(3)
Equus	-98.1	40.2	-177198	1911344	0.3	1.8	1.05	1.287	Equidae	Animalia	Paleobiology Database (PBDB)	L. D. Martin. 1969. University of Nebraska MS thesis
Equus	-105.683	42.7833	-786325	2238590	0.0117	0.126	0.06885	0.0704	Equidae	Animalia	Paleobiology Database (PBDB)	E. Anderson. 1967. Equus conversidens from Wyoming. Journal of Mammalogy 48(4):660-663
Equus	-110.2	50.9	-1017192	3172140	0.0117	0.126	0.06885	0.0704	Equidae	Animalia	Paleobiology Database (PBDB)	C. R. Harington. 1990. Vertebrates of the Last Interglaciation in Canada: A Review, with New Data. Geographie physique et Quaternaire 44(3)
Equus	-97.6	38.3	-138597	1697617	0.3	1.8	1.05	1.287	Equidae	Animalia	Paleobiology Database (PBDB)	H. A. Semken, Jr. 1966. Contributions from the Museum of Paleontology, University of Michigan 20(6)
Equus	-96.6	32.8	-55862	1081153	0.0117	0.126	0.06885	0.0704	Equidae	Animalia	Paleobiology Database (PBDB)	J. Alroy. 2002. Synonymies and reidentifications of North American fossil mammals.
Equus	-101.9	35	-533708	1343373	0.3	1.8	1.05	1.287	Equidae	Animalia	Paleobiology Database (PBDB)	W. W. Dalquest and G. E. Schultz. 1992. Ice Age mammals of northwestern Texas
Equus	-101.9	33.7	-542726	1198308	0.3	1.8	1.05	1.287	Equidae	Animalia	Paleobiology Database (PBDB)	W. W. Dalquest. 1967. Mammals of the Pleistocene Slaton Local Fauna of Texas. Southwestern Naturalist 12(1):1-30
Equus	-99.8	34	-348344	1221942	0.3	1.8	1.05	1.287	Equidae	Animalia	Paleobiology Database (PBDB)	W. W. Dalquest. 1962. The Good Creek Formation, Pleistocene of Texas, and Its Fauna. Journal of Paleontology 36(3)
Equus	-108.4	31.5667	-1169100	1019900	0.0117	0.126	0.06885	0.0704	Equidae	Animalia	Paleobiology Database (PBDB)	A. H. Harris. 1987. Reconstruction of mid Wisconsinan environments in southern New Mexico. National Geographic Research 3(2):142-151
Equus	-112.3	51.6	-1153261	3271195	0.3	1.8	1.05	1.287	Equidae	Animalia	Paleobiology Database (PBDB)	J. A. Burns and R. R. Young. 1988. Occasional Papers of the Tyrell Museum of Paleotology 9
Equus	-110	48.8	-1036695	2942745	0.3	1.8	1.05	1.287	Equidae	Animalia	Paleobiology Database (PBDB)	C. L. Hill. 2001. Pleistocene mammals of Montana and their geologic context. Museum of the Rockies Occasional Paper 3:127-144
Equus	-96.7075	32.7147	-65941	1071709	0.0117	0.126	0.06885	0.0704	Equidae	Animalia	Paleobiology Database (PBDB)	B. H. Slaughter. 1966. The Moore Pit local fauna; Pleistocene of Texas. Journal of Paleontology 40(1):78-91
Equus	-117.1	32.9	-1945934	1309052	1.8	4.9	3.35	3.09	Equidae	Animalia	Paleobiology Database (PBDB)	M. L. Cassiliano. 1999. Biostratigraphy of Blancan and Irvingtonian mammals in the Fish Creek-Vallecito Creek section, southern California, and a review of the Blancan-Irvingtonian boundary. Journal of Vertebrate Paleontology 19(1):169-186
Equus	-117.1	32.9	-1945934	1309052	0.3	1.8	1.05	1.287	Equidae	Animalia	Paleobiology Database (PBDB)	M. L. Cassiliano. 1999. Biostratigraphy of Blancan and Irvingtonian mammals in the Fish Creek-Vallecito Creek section, southern California, and a review of the Blancan-Irvingtonian boundary. Journal of Vertebrate Paleontology 19(1):169-186
Equus	-117.1	32.9	-1945934	1309052	0.3	1.8	1.05	1.287	Equidae	Animalia	Paleobiology Database (PBDB)	M. L. Cassiliano. 1999. Biostratigraphy of Blancan and Irvingtonian mammals in the Fish Creek-Vallecito Creek section, southern California, and a review of the Blancan-Irvingtonian boundary. Journal of Vertebrate Paleontology 19(1):169-186
Equus	-117.1	32.9	-1945934	1309052	0.3	1.8	1.05	1.287	Equidae	Animalia	Paleobiology Database (PBDB)	T. Downs and G. J. Miller. 1994. Late Cenozoic equids from the Anza-Borrego desert of California. Contributions in Science, Natural History Museum of Los Angeles County 440:1-90
Equus	-117.1	32.9	-1945934	1309052	0.3	1.8	1.05	1.287	Equidae	Animalia	Paleobiology Database (PBDB)	T. Downs and G. J. Miller. 1994. Late Cenozoic equids from the Anza-Borrego desert of California. Contributions in Science, Natural History Museum of Los Angeles County 440:1-90
Equus	-101.186	42.1189	-425712	2135831	0.126	0.781	0.4535	0.4515	Equidae	Animalia	Paleobiology Database (PBDB)	E. H. Barbour. 1934. A new ovibovine, Symbos convexifrons, sp. nov. Bulletin of the Nebraska State Museum 1(37):295-298
Equus	-98.7167	35.4333	-244485	1378789	0.0117	0.126	0.06885	0.0704	Equidae	Animalia	Paleobiology Database (PBDB)	H. Kirkland, Jr., M. Davis, and J. Wood, D. Devine, K. Giblet. 1997. Some Late Pleistocene Fossils from Washita Local Fauna. Proceedings of the Oklahoma Academy of Sciences 77:113-115
Equus	-104.783	32.35	-821231	1068767	0.0117	0.126	0.06885	0.0704	Equidae	Animalia	Paleobiology Database (PBDB)	C. B. Schultz and E. B. Howard. 1935. The fauna of Burnet Cave, Guadalupe Mountains, New Mexico. Proceedings of the Academy of Natural Sciences of Philadelphia 87:273-298
Equus	-106.4	35.2583	-936344	1406994	0	0.126	0.063	0.0704	Equidae	Animalia	Paleobiology Database (PBDB)	F. C. Hibben. 1941. Evidences of early occupation in Sandia Cave, New Mexico, and other sites in the Sandia-Manzano region. Smithsonian Miscellaneous Collections 99(23):1-44
Equus	-105	37.3	-789081	1621765	1.8	4.9	3.35	3.09	Equidae	Animalia	Paleobiology Database (PBDB)	M. W. Hager. 1975. Late Pliocene and Pleistocene history of the Donnelly Ranch vertebrate fauna, southeastern Colorado. Contributions to Geology, Special Paper 2:3-62
Equus	-99.5	33.75	-321885	1192969	0.3	1.8	1.05	1.287	Equidae	Animalia	Paleobiology Database (PBDB)	W. W. Dalquest and R. M. Carpenter. 1988. Early Pleistocene (Irvingtonian) mammals from the Seymour Formation, Knox and Baylor Counties, Texas, exclusive of Camelidae. Occasional Papers, Museum, Texas Tech University 124
Equus	-98.9	34.4	-264507	1263727	0.3	1.8	1.05	1.287	Equidae	Animalia	Paleobiology Database (PBDB)	W. W. Dalquest. 1977. Mammals of the Holloman Local Fauna, Pleistocene of Oklahoma. Southwestern Naturalist 22(2):255-268
Equus	-106.9	34.8	-987036	1361093	1.8	4.9	3.35	3.09	Equidae	Animalia	Paleobiology Database (PBDB)	G. S. Morgan and S. G. Lucas. 1999. New Mexico Geology 21(2):43
Equus	-101.3	34.5	-482610	1284334	0.3	1.8	1.05	1.287	Equidae	Animalia	Paleobiology Database (PBDB)	C. W. Hibbard and W. W. Dalquest. 1966. Contributions from the Museum of Paleontology, University of Michigan 21(1)
Equus	-97.7	39.9	-144051	1877061	1.8	4.9	3.35	3.09	Equidae	Animalia	Paleobiology Database (PBDB)	R. E. Eshelman. 1975. University of Michigan Papers on Paleontology 13:1-60
Equus	-101.186	42.1189	-425712	2135831	0.126	0.781	0.4535	0.4515	Equidae	Animalia	Paleobiology Database (PBDB)	E. H. Barbour. 1934. A new ovibovine, Symbos convexifrons, sp. nov. Bulletin of the Nebraska State Museum 1(37):295-298
Equus	-100	42.7	-325674	2196037	1.8	4.9	3.35	3.09	Equidae	Animalia	Paleobiology Database (PBDB)	P. O. McGrew. 1944. An Early Pleistocene (Blancan) fauna from Nebraska. Geological Series, Field Museum of Natural History 9(2):31-66
Equus	-100.9	37.1	-431218	1573081	0.3	1.8	1.05	1.287	Equidae	Animalia	Paleobiology Database (PBDB)	C. W. Hibbard. 1953. The Insectivores of the Rexroad Fauna, Upper Pliocene of Kansas. Journal of Paleontology 27(1)
Equus	-110.7	50.1	-1066171	3091371	0.3	1.8	1.05	1.287	Equidae	Animalia	Paleobiology Database (PBDB)	C. S. Churcher. 1984. In W. C. Mahaney (ed.), Correlation of Quaternary Chronologies
Equus	-101.9	33.7	-542726	1198308	0.3	1.8	1.05	1.287	Equidae	Animalia	Paleobiology Database (PBDB)	W. W. Dalquest. 1967. Mammals of the Pleistocene Slaton Local Fauna of Texas. Southwestern Naturalist 12(1):1-30
Equus	-100.477	37.0447	-394322	1565055	0.3	1.8	1.05	1.287	Equidae	Animalia	Paleobiology Database (PBDB)	G. E. Schultz. 1969. Geology and paleontology of a late Pleistocene basin in southwest kansas. Geological Society of America Special Paper 105:1-85
Equus	-106.7	32	-1004129	1048370	1.8	4.9	3.35	3.09	Equidae	Animalia	Paleobiology Database (PBDB)	R. H. Tedford. 1981. Mammalian biochronology of the late Cenozoic basins of New Mexico. Geological Society America Bulletin 92
Equus	-102.5	42.7	-528965	2207279	0.3	1.8	1.05	1.287	Equidae	Animalia	Paleobiology Database (PBDB)	R. A. Hintlian. 1975. University of Nebraska MS thesis
Equus	-102.5	42.7	-528965	2207279	0.3	1.8	1.05	1.287	Equidae	Animalia	Paleobiology Database (PBDB)	R. A. Hintlian. 1975. University of Nebraska MS thesis
Equus	-102.5	42.7	-528965	2207279	0.3	1.8	1.05	1.287	Equidae	Animalia	Paleobiology Database (PBDB)	R. A. Hintlian. 1975. University of Nebraska MS thesis
Equus	-102.5	42.7	-528965	2207279	0.3	1.8	1.05	1.287	Equidae	Animalia	Paleobiology Database (PBDB)	R. A. Hintlian. 1975. University of Nebraska MS thesis
Equus	-97.6	38.3	-138597	1697617	0.3	1.8	1.05	1.287	Equidae	Animalia	Paleobiology Database (PBDB)	H. T. Goodwin. 1995. Pliocene-Pleistocene Biogeographic History of Prairie Dogs, Genus Cynomys (Sciuridae). Journal of Mammalogy 76(1)
Equus	-96.7075	32.7147	-65941	1071709	0.0117	0.126	0.06885	0.0704	Equidae	Animalia	Paleobiology Database (PBDB)	B. H. Slaughter. 1966. The Moore Pit local fauna; Pleistocene of Texas. Journal of Paleontology 40(1):78-91
Equus	-98.1	40.2	-177198	1911344	0.3	1.8	1.05	1.287	Equidae	Animalia	Paleobiology Database (PBDB)	L. D. Martin. 1969. University of Nebraska MS thesis
Equus	-102.5	42.7	-528965	2207279	0.3	1.8	1.05	1.287	Equidae	Animalia	Paleobiology Database (PBDB)	R. A. Hintlian. 1975. University of Nebraska MS thesis
Equus	-99.2	43.8	-256432	2316330	0.3	1.8	1.05	1.287	Equidae	Animalia	Paleobiology Database (PBDB)	J. D. Pinsof. 1985. Dakoterra 2(2)
Equus	-107	35.7	-984419	1462183	1.8	4.9	3.35	3.09	Equidae	Animalia	Paleobiology Database (PBDB)	R. H. Tedford. 1981. Mammalian biochronology of the late Cenozoic basins of New Mexico. Geological Society America Bulletin 92
Equus	-106.8	35.5333	-968714	1441592	0.0117	0.126	0.06885	0.0704	Equidae	Animalia	Paleobiology Database (PBDB)	G. S. Morgan and L. F. Rinehart. 2007. Late Pleistocene (Rancholabrean) mammals from fissure deposits in the Jurassic Todilto Formation, White Mesa mine, Sandoval County, north-central New Mexico. New Mexico Geology 29(2):39-51
Equus	-102.5	42.7	-528965	2207279	0.3	1.8	1.05	1.287	Equidae	Animalia	Paleobiology Database (PBDB)	R. A. Hintlian. 1975. University of Nebraska MS thesis
Equus	-82.6	29.7	1291931	827329	0.3	1.8	1.05	1.287	Equidae	Animalia	Paleobiology Database (PBDB)	S. D. Webb. 1974. Chronology of Florida Pleistocene mammals. In S. D. Webb (ed.), Pleistocene Mammals of Florida
Equus	-78.05	39.2306	1526150	1945311	0.0117	0.126	0.06885	0.0704	Equidae	Animalia	Paleobiology Database (PBDB)	J. R. Ott and R. E. Weems. 1986. Virginia Division of Mineral Resources.
Equus	-82.5	27.7	1332831	609675	0.3	1.8	1.05	1.287	Equidae	Animalia	Paleobiology Database (PBDB)	R. C. Hulbert, Jr. and G. S. Morgan. 1989. Stratigraphy, paleoecology, and vertebrate fauna of the Leisey Shell Pit Local Fauna, early Pleistocene (Irvingtonian) of southwestern Florida. Papers in Florida Paleontology 2:1-19
Equus	-91.92	29.8739	393722	763835	0.0117	2.588	1.29985	1.287	Equidae	Animalia	Paleobiology Database (PBDB)	E. D. Cope. 1896. On Some Plistocene Mammalia from Petite Anse, La. Proceedings of the American Philosophical Society 34(149):458-468
Equus	-82.5667	29.6833	1295383	825953	0.3	1.8	1.05	1.287	Equidae	Animalia	Paleobiology Database (PBDB)	G. S. Morgan and R. C. Hulbert, Jr. 1995. Overview of the geology and vertebrate biochronology of the Leisey Shell Pit Local Fauna, Hillsborough County, Florida. Bulletin of the Florida Museum of Natural History 37(1)
Equus	-82.6	29.4	1296605	794402	0.0117	0.126	0.06885	0.0704	Equidae	Animalia	Paleobiology Database (PBDB)	S. D. Webb. 1974. Chronology of Florida Pleistocene mammals. In S. D. Webb (ed.), Pleistocene Mammals of Florida
Equus	-78.1367	39.2303	1518875	1943892	0.0117	2.588	1.29985	1.287	Equidae	Animalia	Paleobiology Database (PBDB)	R. Eshelman and F. Grady. 1986. Quaternary vertebrate localities of Virginia and their avian and mammalian fauna. Virginia Division of Mineral Resources, Publication 75:43-70
Equus	-116.8	43.6	-1658690	2471944	1.8	4.9	3.35	3.09	Equidae	Animalia	Paleobiology Database (PBDB)	J. Alroy. 2002. Synonymies and reidentifications of North American fossil mammals.
Equus	-116.8	43.6	-1658690	2471944	1.8	4.9	3.35	3.09	Equidae	Animalia	Paleobiology Database (PBDB)	J. Alroy. 2002. Synonymies and reidentifications of North American fossil mammals.
Equus	-116.8	43.6	-1658690	2471944	1.8	4.9	3.35	3.09	Equidae	Animalia	Paleobiology Database (PBDB)	J. Alroy. 2002. Synonymies and reidentifications of North American fossil mammals.
Equus	-116.8	43.6	-1658690	2471944	1.8	4.9	3.35	3.09	Equidae	Animalia	Paleobiology Database (PBDB)	J. Alroy. 2002. Synonymies and reidentifications of North American fossil mammals.
Equus	-82.6	29.4	1296605	794402	0.0117	0.126	0.06885	0.0704	Equidae	Animalia	Paleobiology Database (PBDB)	S. D. Webb. 1974. Chronology of Florida Pleistocene mammals. In S. D. Webb (ed.), Pleistocene Mammals of Florida
Equus	-119.5	38.8	-2001344	2001210	1.8	4.9	3.35	3.09	Equidae	Animalia	Paleobiology Database (PBDB)	T. S. Kelly. 1994. Two Pliocene (Blancan) vertebrate faunas from Douglas County, Nevada. PaleoBios 16(1):1-23
Equus	-119.5	38.8	-2001344	2001210	1.8	4.9	3.35	3.09	Equidae	Animalia	Paleobiology Database (PBDB)	T. S. Kelly. 1994. Two Pliocene (Blancan) vertebrate faunas from Douglas County, Nevada. PaleoBios 16(1):1-23
Equus	-119.5	38.8	-2001344	2001210	0.3	1.8	1.05	1.287	Equidae	Animalia	Paleobiology Database (PBDB)	T. S. Kelly. 1997. Additional Late Cenozoic (latest Hemphillian to earliest Irvingtonian) mammals from Douglas County, Nevada. PaleoBios 18(1):1-31
Equus	-99.2	43.8	-256432	2316330	0.3	1.8	1.05	1.287	Equidae	Animalia	Paleobiology Database (PBDB)	J. D. Pinsof. 1985. Dakoterra 2(2)
Equus	-119.5	38.8	-2001344	2001210	1.8	4.9	3.35	3.09	Equidae	Animalia	Paleobiology Database (PBDB)	T. S. Kelly. 1994. Two Pliocene (Blancan) vertebrate faunas from Douglas County, Nevada. PaleoBios 16(1):1-23
Equus	-99.5	33.75	-321885	1192969	0.3	1.8	1.05	1.287	Equidae	Animalia	Paleobiology Database (PBDB)	C. W. Hibbard and W. W. Dalquest. 1966. Contributions from the Museum of Paleontology, University of Michigan 21(1)
Equus	-97.4	43	-113522	2223539	0.3	4.9	2.6	3.09	Equidae	Animalia	Paleobiology Database (PBDB)	J. D. Pinsof. 1985. Dakoterra 2(2)
Equus	-77.5856	39.6442	1556224	1998352	0.0117	2.588	1.29985	1.287	Equidae	Animalia	Paleobiology Database (PBDB)	O. P. Hay. 1920. Descriptions of some Pleistocene vertebrates found in the United States. Proceedings of The United States National Museum 58:83-146
Equus	-100.3	37.2	-377948	1581719	1.8	4.9	3.35	3.09	Equidae	Animalia	Paleobiology Database (PBDB)	C. W. Hibbard. 1970. in Dort and Jones
Equus	-119.5	38.8	-2001344	2001210	1.8	4.9	3.35	3.09	Equidae	Animalia	Paleobiology Database (PBDB)	T. S. Kelly. 1994. Two Pliocene (Blancan) vertebrate faunas from Douglas County, Nevada. PaleoBios 16(1):1-23
Equus	-98.9	34.4	-264507	1263727	0.3	1.8	1.05	1.287	Equidae	Animalia	Paleobiology Database (PBDB)	W. W. Dalquest. 1977. Mammals of the Holloman Local Fauna, Pleistocene of Oklahoma. Southwestern Naturalist 22(2):255-268
Equus	-119.5	38.8	-2001344	2001210	1.8	4.9	3.35	3.09	Equidae	Animalia	Paleobiology Database (PBDB)	T. S. Kelly. 1997. Additional Late Cenozoic (latest Hemphillian to earliest Irvingtonian) mammals from Douglas County, Nevada. PaleoBios 18(1):1-31
Equus	-119.5	38.8	-2001344	2001210	1.8	4.9	3.35	3.09	Equidae	Animalia	Paleobiology Database (PBDB)	T. S. Kelly. 1997. Additional Late Cenozoic (latest Hemphillian to earliest Irvingtonian) mammals from Douglas County, Nevada. PaleoBios 18(1):1-31
Equus	-119.5	38.8	-2001344	2001210	0.3	1.8	1.05	1.287	Equidae	Animalia	Paleobiology Database (PBDB)	T. S. Kelly. 1997. Additional Late Cenozoic (latest Hemphillian to earliest Irvingtonian) mammals from Douglas County, Nevada. PaleoBios 18(1):1-31
Equus	-117	33.9	-1912388	1415961	1.8	4.9	3.35	3.09	Equidae	Animalia	Paleobiology Database (PBDB)	J. Alroy. 2002. Synonymies and reidentifications of North American fossil mammals.
Equus	-118	43	-1768087	2428276	1.8	4.9	3.35	3.09	Equidae	Animalia	Paleobiology Database (PBDB)	J. Alroy. 2002. Synonymies and reidentifications of North American fossil mammals.
Equus	-116	42.9	-1612187	2381804	1.8	4.9	3.35	3.09	Equidae	Animalia	Paleobiology Database (PBDB)	J. Alroy. 2002. Synonymies and reidentifications of North American fossil mammals.
Equus	-119.5	38.8	-2001344	2001210	1.8	4.9	3.35	3.09	Equidae	Animalia	Paleobiology Database (PBDB)	T. S. Kelly. 1997. Additional Late Cenozoic (latest Hemphillian to earliest Irvingtonian) mammals from Douglas County, Nevada. PaleoBios 18(1):1-31
Equus	-119.5	38.8	-2001344	2001210	0.3	1.8	1.05	1.287	Equidae	Animalia	Paleobiology Database (PBDB)	T. S. Kelly. 1997. Additional Late Cenozoic (latest Hemphillian to earliest Irvingtonian) mammals from Douglas County, Nevada. PaleoBios 18(1):1-31
Equus	-119.5	38.8	-2001344	2001210	1.8	4.9	3.35	3.09	Equidae	Animalia	Paleobiology Database (PBDB)	T. S. Kelly. 1997. Additional Late Cenozoic (latest Hemphillian to earliest Irvingtonian) mammals from Douglas County, Nevada. PaleoBios 18(1):1-31
Equus	-119.5	38.8	-2001344	2001210	1.8	4.9	3.35	3.09	Equidae	Animalia	Paleobiology Database (PBDB)	T. S. Kelly. 1997. Additional Late Cenozoic (latest Hemphillian to earliest Irvingtonian) mammals from Douglas County, Nevada. PaleoBios 18(1):1-31
Equus	-119.5	38.8	-2001344	2001210	0.3	1.8	1.05	1.287	Equidae	Animalia	Paleobiology Database (PBDB)	T. S. Kelly. 1997. Additional Late Cenozoic (latest Hemphillian to earliest Irvingtonian) mammals from Douglas County, Nevada. PaleoBios 18(1):1-31
Equus	-116.8	43.6	-1658690	2471944	1.8	4.9	3.35	3.09	Equidae	Animalia	Paleobiology Database (PBDB)	C. A. Repenning, T. R. Weasma, and G. R. Scott. 1995. The Early Pleistocene (Latest Blancan-Earliest Irvingtonian) Froman Ferry Fauna and History of the Glenns Ferry Formation, Southwestern Idaho. United States Geological Survey Bulletin 2105:1-86
Equus	-105.2	31.5	-869222	978204	1.8	4.9	3.35	3.09	Equidae	Animalia	Paleobiology Database (PBDB)	W. S. Strain. 1966. Texas Memorial Museum Bulletin 10:1-55
Equus	-119.5	38.8	-2001344	2001210	1.8	4.9	3.35	3.09	Equidae	Animalia	Paleobiology Database (PBDB)	T. S. Kelly. 1997. Additional Late Cenozoic (latest Hemphillian to earliest Irvingtonian) mammals from Douglas County, Nevada. PaleoBios 18(1):1-31
Equus	-119.5	38.8	-2001344	2001210	0.3	1.8	1.05	1.287	Equidae	Animalia	Paleobiology Database (PBDB)	T. S. Kelly. 1997. Additional Late Cenozoic (latest Hemphillian to earliest Irvingtonian) mammals from Douglas County, Nevada. PaleoBios 18(1):1-31
Equus	-119.5	38.8	-2001344	2001210	1.8	4.9	3.35	3.09	Equidae	Animalia	Paleobiology Database (PBDB)	T. S. Kelly. 1997. Additional Late Cenozoic (latest Hemphillian to earliest Irvingtonian) mammals from Douglas County, Nevada. PaleoBios 18(1):1-31
Equus	-119.5	38.8	-2001344	2001210	0.3	1.8	1.05	1.287	Equidae	Animalia	Paleobiology Database (PBDB)	T. S. Kelly. 1997. Additional Late Cenozoic (latest Hemphillian to earliest Irvingtonian) mammals from Douglas County, Nevada. PaleoBios 18(1):1-31
Equus	-116.8	43.6	-1658690	2471944	1.8	4.9	3.35	3.09	Equidae	Animalia	Paleobiology Database (PBDB)	J. Alroy. 2002. Synonymies and reidentifications of North American fossil mammals.
Equus	-119.5	38.8	-2001344	2001210	0.3	1.8	1.05	1.287	Equidae	Animalia	Paleobiology Database (PBDB)	T. S. Kelly. 1997. Additional Late Cenozoic (latest Hemphillian to earliest Irvingtonian) mammals from Douglas County, Nevada. PaleoBios 18(1):1-31
Equus	-118	43	-1768087	2428276	1.8	4.9	3.35	3.09	Equidae	Animalia	Paleobiology Database (PBDB)	J. Alroy. 2002. Synonymies and reidentifications of North American fossil mammals.
Equus	-91.92	29.8739	393722	763835	0.0117	2.588	1.29985	1.287	Equidae	Animalia	Paleobiology Database (PBDB)	E. D. Cope. 1896. On Some Plistocene Mammalia from Petite Anse, La. Proceedings of the American Philosophical Society 34(149):458-468
Equus	-141.877	64.0533	-2543608	5075677	0.0117	0.126	0.06885	0.0704	Equidae	Animalia	Paleobiology Database (PBDB)	C. R. Harington. 1980. Pleistocene mammals from Lost Chicken Creek, Alaska. Canadian Journal of Earth Sciences 17(2):168-198
Equus	-82.5	27.7	1332831	609675	0.3	1.8	1.05	1.287	Equidae	Animalia	Paleobiology Database (PBDB)	R. C. Hulbert, Jr. and G. S. Morgan. 1989. Stratigraphy, paleoecology, and vertebrate fauna of the Leisey Shell Pit Local Fauna, early Pleistocene (Irvingtonian) of southwestern Florida. Papers in Florida Paleontology 2:1-19
Equus	-82.5667	29.6833	1295383	825953	0.3	1.8	1.05	1.287	Equidae	Animalia	Paleobiology Database (PBDB)	G. S. Morgan and R. C. Hulbert, Jr. 1995. Overview of the geology and vertebrate biochronology of the Leisey Shell Pit Local Fauna, Hillsborough County, Florida. Bulletin of the Florida Museum of Natural History 37(1)
Equus	-82.7	27.8	1311676	617818	0.0117	0.126	0.06885	0.0704	Equidae	Animalia	Paleobiology Database (PBDB)	G. G. Simpson. 1929. Pleistocene mammalian fauna of the Seminole Field, Pinellas County, Florida. Bulletin of the American Museum of Natural History 56(8):561-599
Equus	-82	26.9	1394786	529602	0.3	1.8	1.05	1.287	Equidae	Animalia	Paleobiology Database (PBDB)	R. C. Hulbert, Jr. 1995. Equus from Leisey Shell Pit 1A and other Irvingtonian localities from Florida. Bulletin of the Florida Museum of Natural History 37(17):553-602
Equus	-82.5	27.7	1332831	609675	0.3	1.8	1.05	1.287	Equidae	Animalia	Paleobiology Database (PBDB)	R. C. Hulbert, Jr. and G. S. Morgan. 1989. Stratigraphy, paleoecology, and vertebrate fauna of the Leisey Shell Pit Local Fauna, early Pleistocene (Irvingtonian) of southwestern Florida. Papers in Florida Paleontology 2:1-19
Equus	-81.8211	27.0417	1410158	547669	0.3	1.8	1.05	1.287	Equidae	Animalia	Paleobiology Database (PBDB)	G. S. Morgan and R. C. Hulbert, Jr. 1995. Overview of the geology and vertebrate biochronology of the Leisey Shell Pit Local Fauna, Hillsborough County, Florida. Bulletin of the Florida Museum of Natural History 37(1)
Equus	-82.6	29.4	1296605	794402	0.3	1.8	1.05	1.287	Equidae	Animalia	Paleobiology Database (PBDB)	G. S. Morgan and R. C. Hulbert, Jr. 1995. Overview of the geology and vertebrate biochronology of the Leisey Shell Pit Local Fauna, Hillsborough County, Florida. Bulletin of the Florida Museum of Natural History 37(1)
Equus	-81.5039	31.2211	1371146	1009840	0.0117	2.588	1.29985	1.287	Equidae	Animalia	Paleobiology Database (PBDB)	H. W. Markewich, C. M. Hacke, and P. F. Huddlestun. 1992. Emergent Pliocene and Pleistocene sediments of southeastern Georgia: an anomalous, fossil-poor, clastic section. SEPM Special Publication 48:173-189
Equus	-82.2	27	1373409	537582	0.3	1.8	1.05	1.287	Equidae	Animalia	Paleobiology Database (PBDB)	G. S. Morgan and R. C. Hulbert, Jr. 1995. Overview of the geology and vertebrate biochronology of the Leisey Shell Pit Local Fauna, Hillsborough County, Florida. Bulletin of the Florida Museum of Natural History 37(1)
Equus	-81.8	27.9	1398152	641572	0.3	1.8	1.05	1.287	Equidae	Animalia	Paleobiology Database (PBDB)	G. S. Morgan and R. C. Hulbert, Jr. 1995. Overview of the geology and vertebrate biochronology of the Leisey Shell Pit Local Fauna, Hillsborough County, Florida. Bulletin of the Florida Museum of Natural History 37(1)
Equus	-82.2	28.8	1344655	734197	0.0117	0.126	0.06885	0.0704	Equidae	Animalia	Paleobiology Database (PBDB)	S. D. Webb. 1974. Chronology of Florida Pleistocene mammals. In S. D. Webb (ed.), Pleistocene Mammals of Florida
Equus	-81.8	27.9	1398152	641572	0.3	1.8	1.05	1.287	Equidae	Animalia	Paleobiology Database (PBDB)	R. C. Hulbert, Jr. 1995. Equus from Leisey Shell Pit 1A and other Irvingtonian localities from Florida. Bulletin of the Florida Museum of Natural History 37(17):553-602
Equus	-82.1	29.8	1338183	845225	0.3	1.8	1.05	1.287	Equidae	Animalia	Paleobiology Database (PBDB)	G. S. Morgan and R. C. Hulbert, Jr. 1995. Overview of the geology and vertebrate biochronology of the Leisey Shell Pit Local Fauna, Hillsborough County, Florida. Bulletin of the Florida Museum of Natural History 37(1)
Equus	-82.2	28.8	1344655	734197	0.3	1.8	1.05	1.287	Equidae	Animalia	Paleobiology Database (PBDB)	G. S. Morgan and R. C. Hulbert, Jr. 1995. Overview of the geology and vertebrate biochronology of the Leisey Shell Pit Local Fauna, Hillsborough County, Florida. Bulletin of the Florida Museum of Natural History 37(1)
Equus	-82.68	29	1295104	749442	1.8	4.9	3.35	3.09	Equidae	Animalia	Paleobiology Database (PBDB)	R. C. Hulbert, Jr. 1995. Equus from Leisey Shell Pit 1A and other Irvingtonian localities from Florida. Bulletin of the Florida Museum of Natural History 37(17):553-602
Equus	-82.26	27.059	1366543	543146	0.0117	0.126	0.06885	0.0704	Equidae	Animalia	Paleobiology Database (PBDB)	J. R. DuBar. 1962. Neogene Biostratigraphy of the Charlotte Harbor Area in Southwestern Florida. Florida Geological Survey Geological Bulletin 43
Equus	-82.5	27.7	1332831	609675	0.3	1.8	1.05	1.287	Equidae	Animalia	Paleobiology Database (PBDB)	R. C. Hulbert, Jr. and G. S. Morgan. 1989. Stratigraphy, paleoecology, and vertebrate fauna of the Leisey Shell Pit Local Fauna, early Pleistocene (Irvingtonian) of southwestern Florida. Papers in Florida Paleontology 2:1-19
Equus	-83.1333	36.2667	1141959	1546026	0.0117	2.588	1.29985	1.287	Equidae	Animalia	Paleobiology Database (PBDB)	A. R. Cahn. 1939. Pleistocene fossils from a cave in Anderson County, Tennessee. Journal of Mammalogy 20(2):248-250
Equus	-82.0703	28.7992	1357219	735950	0.3	1.8	1.05	1.287	Equidae	Animalia	Paleobiology Database (PBDB)	R. C. Hulbert, Jr. 1995. Equus from Leisey Shell Pit 1A and other Irvingtonian localities from Florida. Bulletin of the Florida Museum of Natural History 37(17):553-602
Equus	-82.5	27.7	1332831	609675	0.3	1.8	1.05	1.287	Equidae	Animalia	Paleobiology Database (PBDB)	R. C. Hulbert, Jr. and G. S. Morgan. 1989. Stratigraphy, paleoecology, and vertebrate fauna of the Leisey Shell Pit Local Fauna, early Pleistocene (Irvingtonian) of southwestern Florida. Papers in Florida Paleontology 2:1-19
Equus	-103.6	35.6	-681833	1421229	0.3	1.8	1.05	1.287	Equidae	Animalia	Paleobiology Database (PBDB)	E. Scott, R. W. Graham, and T. W. Stafford, Jr, L. D. Martin. 2003. On the validity of Equus laurentius Hay, 1913. Journal of Vertebrate Paleontology 23(3):95A
Equus	-96.7075	32.7147	-65941	1071709	0.0117	0.126	0.06885	0.0704	Equidae	Animalia	Paleobiology Database (PBDB)	B. H. Slaughter. 1966. The Moore Pit local fauna; Pleistocene of Texas. Journal of Paleontology 40(1):78-91
Equus	-97.6	38.3	-138597	1697617	0.3	1.8	1.05	1.287	Equidae	Animalia	Paleobiology Database (PBDB)	H. A. Semken, Jr. 1966. Contributions from the Museum of Paleontology, University of Michigan 20(6)
Equus	-100.495	37.0447	-395915	1565130	0.3	1.8	1.05	1.287	Equidae	Animalia	Paleobiology Database (PBDB)	G. E. Schultz. 1969. Geology and paleontology of a late Pleistocene basin in southwest kansas. Geological Society of America Special Paper 105:1-85
Equus	-106.577	52.2061	-743186	3279050	0.0117	0.126	0.06885	0.0704	Equidae	Animalia	Paleobiology Database (PBDB)	L. S. Russell. 1943. Pleistocene horse teeth from Saskatchewan. Journal of Paleontology 17(1):110-114
Equus	-110.7	50.1	-1066171	3091371	0.0117	0.126	0.06885	0.0704	Equidae	Animalia	Paleobiology Database (PBDB)	C. S. Churcher. 1984. In W. C. Mahaney (ed.), Correlation of Quaternary Chronologies
Equus	-97.6	38.3	-138597	1697617	0.3	1.8	1.05	1.287	Equidae	Animalia	Paleobiology Database (PBDB)	H. A. Semken, Jr. 1966. Contributions from the Museum of Paleontology, University of Michigan 20(6)
Equus	-98.2	39	-188747	1777095	0.012	1.8	0.906	1.287	Equidae	Animalia	Paleobiology Database (PBDB)	C. W. Hibbard. 1943. Transactions of the Kansas Academy of Sciences 46
Equus	-99.9	36.7	-345109	1524226	0.3	1.8	1.05	1.287	Equidae	Animalia	Paleobiology Database (PBDB)	J. J. Stephens. 1960. Stratigraphy and Paleontology of a late Pleistocene basin, Harper County, Oklahoma. Geological Society America Bulletin 71
Equus	-97.6	38.3	-138597	1697617	0.3	1.8	1.05	1.287	Equidae	Animalia	Paleobiology Database (PBDB)	H. A. Semken, Jr. 1966. Contributions from the Museum of Paleontology, University of Michigan 20(6)
Equus	-108.4	31.5667	-1169100	1019900	0.0117	0.126	0.06885	0.0704	Equidae	Animalia	Paleobiology Database (PBDB)	A. H. Harris. 1987. Reconstruction of mid Wisconsinan environments in southern New Mexico. National Geographic Research 3(2):142-151
Equus	-97.6	38.3	-138597	1697617	0.3	1.8	1.05	1.287	Equidae	Animalia	Paleobiology Database (PBDB)	H. A. Semken, Jr. 1966. Contributions from the Museum of Paleontology, University of Michigan 20(6)
Equus	-117.7	55.7	-1430238	3774579	0.0117	0.126	0.06885	0.0704	Equidae	Animalia	Paleobiology Database (PBDB)	C. S. Churcher and M. Wilson. 1979. Quaternary Mammals from the Eastern Peace River District, Alberta. Journal of Paleontology 53(1)
Equus	-98.1	38.7	-180912	1743284	0.3	1.8	1.05	1.287	Equidae	Animalia	Paleobiology Database (PBDB)	C. W. Hibbard et al. 1978. Contributions from the Museum of Paleontology, University of Michigan 25(2)
Equus	-106.7	52.1	-753084	3268623	0.0117	0.126	0.06885	0.0704	Equidae	Animalia	Paleobiology Database (PBDB)	T. SkwaraWoolf. 1981. Biostratigraphy and paleoecology of Pleistocene deposits (Riddell Member, Floral Formation, Late Rancholabrean), Saskatoon, Canada. Canadian Journal of Earth Sciences 18
Equus	-122.282	40.784	-2171830	2277048	0.0117	0.126	0.06885	0.0704	Equidae	Animalia	Paleobiology Database (PBDB)	W. J. Sinclair. 1904. The exploration of Potter Creek Cave. University of California Publication American Archaeology and Ethnology 2(1):1-27
Equus	-107.9	50.7	-856102	3127893	0.3	1.8	1.05	1.287	Equidae	Animalia	Paleobiology Database (PBDB)	C. S. Churcher. 1984. In W. C. Mahaney (ed.), Correlation of Quaternary Chronologies
Equus	-122.275	38.035	-2255357	1980532	0.0117	0.126	0.06885	0.0704	Equidae	Animalia	Paleobiology Database (PBDB)	G. T. Jefferson. 1991. A catalogue of late Quaternary vertebrates from California. Part two, mammals. Natural History Museum of Los Angeles County Technical Report 7:1-129
Equus	-121.379	52.4178	-1759714	3496874	0.0117	2.588	1.29985	1.287	Equidae	Animalia	Paleobiology Database (PBDB)	I. M. Cowan. 1941. Fossil and subfossil mammals from the Quaternary of British Columbia. Transactions of the Royal Society of Canada, Section IV Geological Sciences including Mineralogy, Third Series 33(4):39-50
Equus	-120.5	43.3333	-1955278	2513374	0.0117	0.126	0.06885	0.0704	Equidae	Animalia	Paleobiology Database (PBDB)	H. O. Elftman. 1931. Pleistocene mammals of Fossil Lake, Oregon. American Museum Novitates 481:1-21
Equus	-75.3	40.2	1733027	2098878	0.3	1.8	1.05	1.287	Equidae	Animalia	Paleobiology Database (PBDB)	J. W. Gidley and C. L. Gazin. 1938. The Pleistocene vertebrate fauna from Cumberland Cave, Maryland. United States National Museum Bulletin 171:1-99
Equus	-112.717	46.3167	-1283949	2705210	0.781	3.6	2.1905	2.19	Equidae	Animalia	Paleobiology Database (PBDB)	D. L. Rasmussen. 1974. New Quaternary mammal localities in the upper Clark Fork River valley, western Montana. Northwest Geology 3:62-70
Equus	-99.5	33.75	-321885	1192969	0.3	1.8	1.05	1.287	Equidae	Animalia	Paleobiology Database (PBDB)	C. W. Hibbard and W. W. Dalquest. 1966. Contributions from the Museum of Paleontology, University of Michigan 21(1)
Equus	-106.7	32	-1004129	1048370	1.8	4.9	3.35	3.09	Equidae	Animalia	Paleobiology Database (PBDB)	R. H. Tedford. 1981. Mammalian biochronology of the late Cenozoic basins of New Mexico. Geological Society America Bulletin 92
Equus	-117	33.9	-1912388	1415961	0.3	1.8	1.05	1.287	Equidae	Animalia	Paleobiology Database (PBDB)	J. Alroy. 2002. Synonymies and reidentifications of North American fossil mammals.
Equus	-106.7	32	-1004129	1048370	0.3	1.8	1.05	1.287	Equidae	Animalia	Paleobiology Database (PBDB)	A. H. Harris. 1993. New Mexico Museum of Natural History Bulletin 2
Equus	-93.2	36	250114	1442422	0.3	1.8	1.05	1.287	Equidae	Animalia	Paleobiology Database (PBDB)	J. W. Gidley and C. L. Gazin. 1938. The Pleistocene vertebrate fauna from Cumberland Cave, Maryland. United States National Museum Bulletin 171:1-99
Equus	-105.75	37.3667	-853850	1635683	0.126	0.781	0.4535	0.4515	Equidae	Animalia	Paleobiology Database (PBDB)	K. L. Rogers, C. A. Repenning, and R. M. Forester, E. E. Larson, S. A. Hall, G. R. Smith, E. Anderson, T. J. Brown. 1985. Middle Pleistocene (late Irvingtonian: Nebraskan) climatic changes in south-central Colorado. National Geograpic Research 1(4):535-563
Equus	-105.75	37.3667	-853850	1635683	0.126	0.781	0.4535	0.4515	Equidae	Animalia	Paleobiology Database (PBDB)	K. L. Rogers, C. A. Repenning, and R. M. Forester, E. E. Larson, S. A. Hall, G. R. Smith, E. Anderson, T. J. Brown. 1985. Middle Pleistocene (late Irvingtonian: Nebraskan) climatic changes in south-central Colorado. National Geograpic Research 1(4):535-563
Equus	-110.7	50.1	-1066171	3091371	0.3	1.8	1.05	1.287	Equidae	Animalia	Paleobiology Database (PBDB)	C. S. Churcher. 1984. In W. C. Mahaney (ed.), Correlation of Quaternary Chronologies
Equus	-117	33.9	-1912388	1415961	0.3	1.8	1.05	1.287	Equidae	Animalia	Paleobiology Database (PBDB)	J. Alroy. 2002. Synonymies and reidentifications of North American fossil mammals.
Equus	-106.8	35.1	-974214	1393406	1.8	4.9	3.35	3.09	Equidae	Animalia	Paleobiology Database (PBDB)	S. G. Lucas, T. E. Williamson, and J. Sobus. 1993. Plio-Pleistocene stratigraphy, paleoecology, and mammalian biochronology, Tijeras Arroyo, Albuquerque area, New Mexico. New Mexico Geology 15(1):1-8
Equus	-117	33.9	-1912388	1415961	0.3	1.8	1.05	1.287	Equidae	Animalia	Paleobiology Database (PBDB)	J. Alroy. 2002. Synonymies and reidentifications of North American fossil mammals.
Equus	-100.3	37.2	-377948	1581719	0.3	1.8	1.05	1.287	Equidae	Animalia	Paleobiology Database (PBDB)	C. W. Hibbard and D. W. Taylor. 1960. Two Late Pleistocene Faunas from Southwestern Kansas. Contributions from the Museum of Paleontology, University of Michigan 16(1):1-223
Equus	-117	33.9	-1912388	1415961	0.3	1.8	1.05	1.287	Equidae	Animalia	Paleobiology Database (PBDB)	J. Alroy. 2002. Synonymies and reidentifications of North American fossil mammals.
Equus	-99.8	34	-348344	1221942	0.3	1.8	1.05	1.287	Equidae	Animalia	Paleobiology Database (PBDB)	W. W. Dalquest. 1962. The Good Creek Formation, Pleistocene of Texas, and Its Fauna. Journal of Paleontology 36(3)
Equus	-117	33.9	-1912388	1415961	0.3	1.8	1.05	1.287	Equidae	Animalia	Paleobiology Database (PBDB)	J. Alroy. 2002. Synonymies and reidentifications of North American fossil mammals.
Equus	-103.9	50.8	-568264	3108749	0.0117	0.126	0.06885	0.0704	Equidae	Animalia	Paleobiology Database (PBDB)	C. R. Harington. 1990. Vertebrates of the Last Interglaciation in Canada: A Review, with New Data. Geographie physique et Quaternaire 44(3)
Equus	-106.7	32	-1004129	1048370	1.8	4.9	3.35	3.09	Equidae	Animalia	Paleobiology Database (PBDB)	G. S. Morgan, S. G. Lucas, and J. W. Estep. 1998. New Mexico Geology 20(2):54
Equus	-100.477	37.0447	-394322	1565055	0.3	1.8	1.05	1.287	Equidae	Animalia	Paleobiology Database (PBDB)	G. E. Schultz. 1969. Geology and paleontology of a late Pleistocene basin in southwest kansas. Geological Society of America Special Paper 105:1-85
Equus	-100.495	37.0477	-395899	1565466	0.3	1.8	1.05	1.287	Equidae	Animalia	Paleobiology Database (PBDB)	G. E. Schultz. 1969. Geology and paleontology of a late Pleistocene basin in southwest kansas. Geological Society of America Special Paper 105:1-85
Equus	-109.6	33	-1258712	1193514	1.8	4.9	3.35	3.09	Equidae	Animalia	Paleobiology Database (PBDB)	T. Galusha and Et al. 1984. Biostratigraphy and magnetostratigraphy, late Pliocene rocks, 111 Ranch, Arizona. Geological Society America Bulletin 95
Equus	-105.2	31.5	-869222	978204	1.8	4.9	3.35	3.09	Equidae	Animalia	Paleobiology Database (PBDB)	W. A. Akersten. 1972. Red Light Local Fauna (Blancan) Of The Love Formation, Southeastern Hudspeth County, Texas. Texas Memorial Museum Bulletin 20:1-53
Equus	-107	34	-1006382	1273285	1.8	4.9	3.35	3.09	Equidae	Animalia	Paleobiology Database (PBDB)	G. S. Morgan and S. G. Lucas. 1999. New Mexico Geology 21(2):43
Equus	-105.2	31.5	-869222	978204	1.8	4.9	3.35	3.09	Equidae	Animalia	Paleobiology Database (PBDB)	W. A. Akersten. 1972. Red Light Local Fauna (Blancan) Of The Love Formation, Southeastern Hudspeth County, Texas. Texas Memorial Museum Bulletin 20:1-53
Equus	-101.3	34.5	-482610	1284334	0.3	1.8	1.05	1.287	Equidae	Animalia	Paleobiology Database (PBDB)	C. W. Hibbard and W. W. Dalquest. 1966. Contributions from the Museum of Paleontology, University of Michigan 21(1)
Equus	-101.9	33.7	-542726	1198308	0.3	1.8	1.05	1.287	Equidae	Animalia	Paleobiology Database (PBDB)	T. S. Schafer and W. W. Dalquest. 1991. Texas Journal of Science 43(1)
Equus	-105.2	31.5	-869222	978204	1.8	4.9	3.35	3.09	Equidae	Animalia	Paleobiology Database (PBDB)	W. A. Akersten. 1972. Red Light Local Fauna (Blancan) Of The Love Formation, Southeastern Hudspeth County, Texas. Texas Memorial Museum Bulletin 20:1-53
Equus	-98.9	34.4	-264507	1263727	0.3	1.8	1.05	1.287	Equidae	Animalia	Paleobiology Database (PBDB)	W. W. Dalquest. 1977. Mammals of the Holloman Local Fauna, Pleistocene of Oklahoma. Southwestern Naturalist 22(2):255-268
Equus	-107	35.7	-984419	1462183	1.8	4.9	3.35	3.09	Equidae	Animalia	Paleobiology Database (PBDB)	R. H. Tedford. 1981. Mammalian biochronology of the late Cenozoic basins of New Mexico. Geological Society America Bulletin 92
Equus	-100.9	37.1	-431218	1573081	0.3	1.8	1.05	1.287	Equidae	Animalia	Paleobiology Database (PBDB)	C. W. Hibbard. 1953. The Insectivores of the Rexroad Fauna, Upper Pliocene of Kansas. Journal of Paleontology 27(1)
Equus	-117	33.9	-1912388	1415961	0.012	1.8	0.906	1.287	Equidae	Animalia	Paleobiology Database (PBDB)	J. Alroy. 2002. Synonymies and reidentifications of North American fossil mammals.
Equus	-117	33.9	-1912388	1415961	0.3	1.8	1.05	1.287	Equidae	Animalia	Paleobiology Database (PBDB)	J. Alroy. 2002. Synonymies and reidentifications of North American fossil mammals.
Equus	-117	33.9	-1912388	1415961	0.3	1.8	1.05	1.287	Equidae	Animalia	Paleobiology Database (PBDB)	J. Alroy. 2002. Synonymies and reidentifications of North American fossil mammals.
Equus	-117	33.9	-1912388	1415961	0.3	1.8	1.05	1.287	Equidae	Animalia	Paleobiology Database (PBDB)	J. Alroy. 2002. Synonymies and reidentifications of North American fossil mammals.
Equus	-100.477	37.0447	-394322	1565055	0.3	1.8	1.05	1.287	Equidae	Animalia	Paleobiology Database (PBDB)	G. E. Schultz. 1969. Geology and paleontology of a late Pleistocene basin in southwest kansas. Geological Society of America Special Paper 105:1-85
Equus	-117	33.9	-1912388	1415961	0.3	1.8	1.05	1.287	Equidae	Animalia	Paleobiology Database (PBDB)	J. Alroy. 2002. Synonymies and reidentifications of North American fossil mammals.
Equus	-117	33.9	-1912388	1415961	0.3	1.8	1.05	1.287	Equidae	Animalia	Paleobiology Database (PBDB)	J. Alroy. 2002. Synonymies and reidentifications of North American fossil mammals.
Equus	-106.7	32	-1004129	1048370	0.3	4.9	2.6	3.09	Equidae	Animalia	Paleobiology Database (PBDB)	A. H. Harris. 1993. New Mexico Museum of Natural History Bulletin 2
Equus	-117	33.9	-1912388	1415961	0.3	1.8	1.05	1.287	Equidae	Animalia	Paleobiology Database (PBDB)	J. Alroy. 2002. Synonymies and reidentifications of North American fossil mammals.
Equus	-117	33.9	-1912388	1415961	0.3	1.8	1.05	1.287	Equidae	Animalia	Paleobiology Database (PBDB)	J. Alroy. 2002. Synonymies and reidentifications of North American fossil mammals.
Equus	-117	33.9	-1912388	1415961	0.3	1.8	1.05	1.287	Equidae	Animalia	Paleobiology Database (PBDB)	J. Alroy. 2002. Synonymies and reidentifications of North American fossil mammals.
Equus	-117	33.9	-1912388	1415961	0.3	1.8	1.05	1.287	Equidae	Animalia	Paleobiology Database (PBDB)	J. Alroy. 2002. Synonymies and reidentifications of North American fossil mammals.
Equus	-95.9	32.8	9310	1080982	0.0117	0.126	0.06885	0.0704	Equidae	Animalia	Paleobiology Database (PBDB)	J. D. Pinsof and J. Echols. 1997. Texas Journal of Science 49(1):3-22
Equus	-117	33.9	-1912388	1415961	0.3	1.8	1.05	1.287	Equidae	Animalia	Paleobiology Database (PBDB)	J. Alroy. 2002. Synonymies and reidentifications of North American fossil mammals.
Equus	-117	33.9	-1912388	1415961	0.3	1.8	1.05	1.287	Equidae	Animalia	Paleobiology Database (PBDB)	J. Alroy. 2002. Synonymies and reidentifications of North American fossil mammals.
Equus	-117	33.9	-1912388	1415961	0.3	1.8	1.05	1.287	Equidae	Animalia	Paleobiology Database (PBDB)	J. Alroy. 2002. Synonymies and reidentifications of North American fossil mammals.
Equus	-117	33.9	-1912388	1415961	0.3	1.8	1.05	1.287	Equidae	Animalia	Paleobiology Database (PBDB)	J. Alroy. 2002. Synonymies and reidentifications of North American fossil mammals.
Equus	-117	33.9	-1912388	1415961	0.3	1.8	1.05	1.287	Equidae	Animalia	Paleobiology Database (PBDB)	J. Alroy. 2002. Synonymies and reidentifications of North American fossil mammals.
Equus	-117	33.9	-1912388	1415961	0.3	1.8	1.05	1.287	Equidae	Animalia	Paleobiology Database (PBDB)	J. Alroy. 2002. Synonymies and reidentifications of North American fossil mammals.
Equus	-107	34	-1006382	1273285	1.8	4.9	3.35	3.09	Equidae	Animalia	Paleobiology Database (PBDB)	R. H. Tedford. 1981. Mammalian biochronology of the late Cenozoic basins of New Mexico. Geological Society America Bulletin 92
Equus	-101.9	35	-533708	1343373	0.3	1.8	1.05	1.287	Equidae	Animalia	Paleobiology Database (PBDB)	W. W. Dalquest and G. E. Schultz. 1992. Ice Age mammals of northwestern Texas
Equus	-114.033	39.4833	-1527807	1974474	0	0.126	0.063	0.0704	Equidae	Animalia	Paleobiology Database (PBDB)	T. H. Heaton. 1985. Quaternary paleontology and paleocology of Crystal Ball Cave, Millard County, Utah: with emphasis on mammals and description of a new species of fossil skunk. Great Basin Naturalist 45(3):337-390
Equus	-106.7	32	-1004129	1048370	0.3	4.9	2.6	3.09	Equidae	Animalia	Paleobiology Database (PBDB)	A. H. Harris. 1993. New Mexico Museum of Natural History Bulletin 2
Equus	-117	33.9	-1912388	1415961	0.3	1.8	1.05	1.287	Equidae	Animalia	Paleobiology Database (PBDB)	J. Alroy. 2002. Synonymies and reidentifications of North American fossil mammals.
Equus	-112.9	42.8	-1367161	2322241	0.0117	0.126	0.06885	0.0704	Equidae	Animalia	Paleobiology Database (PBDB)	J. D. Pinsof. 1998. The American Falls local fauna: Late Pleistocene (Sangamonian) vertebrates from southeastern Idaho. Idaho Museum of Natural History Occasional Paper 36:121-145
Equus	-99.7	33.8	-340051	1199248	0.3	1.8	1.05	1.287	Equidae	Animalia	Paleobiology Database (PBDB)	W. W. Dalquest and R. M. Carpenter. 1988. Early Pleistocene (Irvingtonian) mammals from the Seymour Formation, Knox and Baylor Counties, Texas, exclusive of Camelidae. Occasional Papers, Museum, Texas Tech University 124
Equus	-117	33.9	-1912388	1415961	0.3	1.8	1.05	1.287	Equidae	Animalia	Paleobiology Database (PBDB)	J. Alroy. 2002. Synonymies and reidentifications of North American fossil mammals.
Equus	-117	33.9	-1912388	1415961	0.3	1.8	1.05	1.287	Equidae	Animalia	Paleobiology Database (PBDB)	J. Alroy. 2002. Synonymies and reidentifications of North American fossil mammals.
Equus	-100.1	34.5	-373417	1278929	0.3	1.8	1.05	1.287	Equidae	Animalia	Paleobiology Database (PBDB)	W. W. Dalquest and G. E. Schultz. 1992. Ice Age mammals of northwestern Texas
Equus	-117	33.9	-1912388	1415961	0.3	1.8	1.05	1.287	Equidae	Animalia	Paleobiology Database (PBDB)	J. Alroy. 2002. Synonymies and reidentifications of North American fossil mammals.
Equus	-103.1	41.7	-586052	2099250	1.8	4.9	3.35	3.09	Equidae	Animalia	Paleobiology Database (PBDB)	C. B. Schultz and T. M. Stout. 1948. Pleistocene of the Great Plains. Geological Society America Bulletin 59:553-588
Equus	-117.1	32.9	-1945934	1309052	0.3	1.8	1.05	1.287	Equidae	Animalia	Paleobiology Database (PBDB)	M. L. Cassiliano. 1999. Biostratigraphy of Blancan and Irvingtonian mammals in the Fish Creek-Vallecito Creek section, southern California, and a review of the Blancan-Irvingtonian boundary. Journal of Vertebrate Paleontology 19(1):169-186
Equus	-108.4	31.5667	-1169100	1019900	0.0117	0.126	0.06885	0.0704	Equidae	Animalia	Paleobiology Database (PBDB)	A. H. Harris. 1987. Reconstruction of mid Wisconsinan environments in southern New Mexico. National Geographic Research 3(2):142-151
Equus	-117	32.6167	-1943791	1276169	1.8	4.9	3.35	3.09	Equidae	Animalia	Paleobiology Database (PBDB)	J. Alroy. 2002. Synonymies and reidentifications of North American fossil mammals.
Equus	-100.3	37.2	-377948	1581719	1.8	4.9	3.35	3.09	Equidae	Animalia	Paleobiology Database (PBDB)	C. W. Hibbard and E. S. Riggs. 1949. Upper Pliocene Vertebrates From Keefe Canyon, Meade County, Kansas. Geological Society America Bulletin 60(5):829-860
Equus	-100	42.7	-325674	2196037	1.8	4.9	3.35	3.09	Equidae	Animalia	Paleobiology Database (PBDB)	P. O. McGrew. 1944. An Early Pleistocene (Blancan) fauna from Nebraska. Geological Series, Field Museum of Natural History 9(2):31-66
Equus	-100.917	32.7167	-458037	1083532	1.8	4.9	3.35	3.09	Equidae	Animalia	Paleobiology Database (PBDB)	W. W. Dalquest. 1978. Early Blancan mammals of the Beck Ranch local fauna of Texas. Journal of Mammalogy 59(2):269-298
Equus	-100.3	37.2	-377948	1581719	1.8	4.9	3.35	3.09	Equidae	Animalia	Paleobiology Database (PBDB)	C. W. Hibbard. 1951. Contributions from the Museum of Paleontology, University of Michigan 9(7)
Equus	-117.1	32.9	-1945934	1309052	1.8	4.9	3.35	3.09	Equidae	Animalia	Paleobiology Database (PBDB)	M. L. Cassiliano. 1999. Biostratigraphy of Blancan and Irvingtonian mammals in the Fish Creek-Vallecito Creek section, southern California, and a review of the Blancan-Irvingtonian boundary. Journal of Vertebrate Paleontology 19(1):169-186
Equus	-119.1	46.3	-1766347	2805883	1.8	4.9	3.35	3.09	Equidae	Animalia	Paleobiology Database (PBDB)	E. P. Gustafson. 1978. The Vertebrate Faunas of the Pliocene Ringold Formation, South-Central Washington. Bulletin of the Museum of Natural History, University of Oregon 23:1-62
Equus	-114.943	42.8187	-1529982	2355447	1.8	4.9	3.35	3.09	Equidae	Animalia	Paleobiology Database (PBDB)	J. Alroy. 2002. Synonymies and reidentifications of North American fossil mammals.
Equus	-102.4	41.4	-530624	2061647	1.8	4.9	3.35	3.09	Equidae	Animalia	Paleobiology Database (PBDB)	C. B. Schultz and T. M. Stout. 1948. Pleistocene of the Great Plains. Geological Society America Bulletin 59:553-588
Equus	-108.5	33	-1157519	1179530	1.8	4.9	3.35	3.09	Equidae	Animalia	Paleobiology Database (PBDB)	R. H. Tedford. 1981. Mammalian biochronology of the late Cenozoic basins of New Mexico. Geological Society America Bulletin 92
Equus	-107	34	-1006382	1273285	1.8	4.9	3.35	3.09	Equidae	Animalia	Paleobiology Database (PBDB)	R. H. Tedford. 1981. Mammalian biochronology of the late Cenozoic basins of New Mexico. Geological Society America Bulletin 92
Equus	-107	34	-1006382	1273285	1.8	4.9	3.35	3.09	Equidae	Animalia	Paleobiology Database (PBDB)	R. H. Tedford. 1981. Mammalian biochronology of the late Cenozoic basins of New Mexico. Geological Society America Bulletin 92
Equus	-118.3	38.5	-1908901	1943867	1.8	4.9	3.35	3.09	Equidae	Animalia	Paleobiology Database (PBDB)	J. Alroy. 2002. Synonymies and reidentifications of North American fossil mammals.
Equus	-114.3	37.8	-1586229	1793608	1.8	4.9	3.35	3.09	Equidae	Animalia	Paleobiology Database (PBDB)	R. E. Reynolds and E. H. Lindsay. 1999. Utah Geological Survey Miscellaneous Publication 99-1:469-478
Equus	-118.5	47	-1703152	2870256	1.8	4.9	3.35	3.09	Equidae	Animalia	Paleobiology Database (PBDB)	R. H. Tedford and E. P. Gustafson. 1977. First North American record of the extinct panda Parailurus. Nature 265:621-623
Equus	-117	32.6167	-1943791	1276169	1.8	4.9	3.35	3.09	Equidae	Animalia	Paleobiology Database (PBDB)	J. Alroy. 2003. Synonymies and reidentifications of North American fossil mammals.
Equus	-117.9	36.1	-1936702	1674081	1.8	4.9	3.35	3.09	Equidae	Animalia	Paleobiology Database (PBDB)	J. Alroy. 2002. Synonymies and reidentifications of North American fossil mammals.
Equus	-102.4	41.4	-530624	2061647	1.8	4.9	3.35	3.09	Equidae	Animalia	Paleobiology Database (PBDB)	C. B. Schultz and T. M. Stout. 1948. Pleistocene of the Great Plains. Geological Society America Bulletin 59:553-588
Equus	-119.5	38.8	-2001344	2001210	1.8	4.9	3.35	3.09	Equidae	Animalia	Paleobiology Database (PBDB)	T. S. Kelly. 1994. Two Pliocene (Blancan) vertebrate faunas from Douglas County, Nevada. PaleoBios 16(1):1-23
Equus	-81.5039	31.2211	1371146	1009840	0.0117	2.588	1.29985	1.287	Equidae	Animalia	Paleobiology Database (PBDB)	O. Veatch and L. W. Stephenson. 1911. Preliminary report on the geology of the coastal plain of Georgia. Geological Survey of Georgia Bulletin 26:1-466
Equus	-117	33.9	-1912388	1415961	1.8	4.9	3.35	3.09	Equidae	Animalia	Paleobiology Database (PBDB)	J. Alroy. 2002. Synonymies and reidentifications of North American fossil mammals.
Equus	-100.917	32.7167	-458037	1083532	1.8	4.9	3.35	3.09	Equidae	Animalia	Paleobiology Database (PBDB)	W. W. Dalquest and T. J. Donovan. 1973. A new three-toed horse (Nannippus) from the late Pliocene of Scurry County, Texas. Journal of Paleontology 47(1):34-45
Equus	-122.2	40	-2189133	2190668	1.8	4.9	3.35	3.09	Equidae	Animalia	Paleobiology Database (PBDB)	J. Alroy. 2002. Synonymies and reidentifications of North American fossil mammals.
Equus	-97.7	39.9	-144051	1877061	1.8	4.9	3.35	3.09	Equidae	Animalia	Paleobiology Database (PBDB)	R. E. Eshelman. 1975. University of Michigan Papers on Paleontology 13:1-60
Equus	-117.1	32.9	-1945934	1309052	1.8	4.9	3.35	3.09	Equidae	Animalia	Paleobiology Database (PBDB)	M. L. Cassiliano. 1999. Biostratigraphy of Blancan and Irvingtonian mammals in the Fish Creek-Vallecito Creek section, southern California, and a review of the Blancan-Irvingtonian boundary. Journal of Vertebrate Paleontology 19(1):169-186
Equus	-122.282	40.784	-2171830	2277048	0.0117	0.126	0.06885	0.0704	Equidae	Animalia	Paleobiology Database (PBDB)	W. J. Sinclair. 1904. The exploration of Potter Creek Cave. University of California Publication American Archaeology and Ethnology 2(1):1-27
Equus	-100.3	37.2	-377948	1581719	1.8	4.9	3.35	3.09	Equidae	Animalia	Paleobiology Database (PBDB)	C. W. Hibbard. 1956. Vertebrate fossils from the Meade Formation of southwestern Kansas. Papers of the Michigan Academy of Science, Arts, and Letters 41(41):145-203
Equus	-81.54	31.1919	1368249	1006112	0.0117	2.588	1.29985	1.287	Equidae	Animalia	Paleobiology Database (PBDB)	H. W. Markewich, C. M. Hacke, and P. F. Huddlestun. 1992. Emergent Pliocene and Pleistocene sediments of southeastern Georgia: an anomalous, fossil-poor, clastic section. SEPM Special Publication 48:173-189
Equus	-119.5	38.8	-2001344	2001210	1.8	4.9	3.35	3.09	Equidae	Animalia	Paleobiology Database (PBDB)	T. S. Kelly. 1994. Two Pliocene (Blancan) vertebrate faunas from Douglas County, Nevada. PaleoBios 16(1):1-23
Equus	-117.1	32.9	-1945934	1309052	1.8	4.9	3.35	3.09	Equidae	Animalia	Paleobiology Database (PBDB)	M. L. Cassiliano. 1999. Biostratigraphy of Blancan and Irvingtonian mammals in the Fish Creek-Vallecito Creek section, southern California, and a review of the Blancan-Irvingtonian boundary. Journal of Vertebrate Paleontology 19(1):169-186
Equus	-117.9	36.1	-1936702	1674081	1.8	4.9	3.35	3.09	Equidae	Animalia	Paleobiology Database (PBDB)	J. Alroy. 2002. Synonymies and reidentifications of North American fossil mammals.
Equus	-97.7	39.9	-144051	1877061	1.8	4.9	3.35	3.09	Equidae	Animalia	Paleobiology Database (PBDB)	R. E. Eshelman. 1975. University of Michigan Papers on Paleontology 13:1-60
Equus	-117	33.9	-1912388	1415961	0.3	1.8	1.05	1.287	Equidae	Animalia	Paleobiology Database (PBDB)	L. B. Albright. 1999. University of California Publications in Geological Sciences 144:1-121
Equus	-100.3	37.2	-377948	1581719	1.8	4.9	3.35	3.09	Equidae	Animalia	Paleobiology Database (PBDB)	C. W. Hibbard. 1956. Vertebrate fossils from the Meade Formation of southwestern Kansas. Papers of the Michigan Academy of Science, Arts, and Letters 41(41):145-203
Equus	-117.1	32.9	-1945934	1309052	0.3	1.8	1.05	1.287	Equidae	Animalia	Paleobiology Database (PBDB)	M. L. Cassiliano. 1999. Biostratigraphy of Blancan and Irvingtonian mammals in the Fish Creek-Vallecito Creek section, southern California, and a review of the Blancan-Irvingtonian boundary. Journal of Vertebrate Paleontology 19(1):169-186
Equus	-117.8	33.6	-1991604	1399722	0.012	1.8	0.906	1.287	Equidae	Animalia	Paleobiology Database (PBDB)	G. T. Jefferson. 1991. A catalogue of late Quaternary vertebrates from California. Part two, mammals. Natural History Museum of Los Angeles County Technical Report 7:1-129
Equus	-117.1	32.9	-1945934	1309052	0.3	1.8	1.05	1.287	Equidae	Animalia	Paleobiology Database (PBDB)	M. L. Cassiliano. 1999. Biostratigraphy of Blancan and Irvingtonian mammals in the Fish Creek-Vallecito Creek section, southern California, and a review of the Blancan-Irvingtonian boundary. Journal of Vertebrate Paleontology 19(1):169-186
Equus	-119.5	38.8	-2001344	2001210	1.8	4.9	3.35	3.09	Equidae	Animalia	Paleobiology Database (PBDB)	T. S. Kelly. 1994. Two Pliocene (Blancan) vertebrate faunas from Douglas County, Nevada. PaleoBios 16(1):1-23
Equus	-117	34.8	-1890333	1514138	1.8	4.9	3.35	3.09	Equidae	Animalia	Paleobiology Database (PBDB)	N. J. Czaplewski. 1993. Late Tertiary bats (Mammalia, Chiroptera) from the southwestern United States. Southwestern Naturalist 38(2):111-118
Equus	-117	32.6167	-1943791	1276169	1.8	4.9	3.35	3.09	Equidae	Animalia	Paleobiology Database (PBDB)	J. Alroy. 2003. Synonymies and reidentifications of North American fossil mammals.
Equus	-97.7	39.9	-144051	1877061	1.8	4.9	3.35	3.09	Equidae	Animalia	Paleobiology Database (PBDB)	R. E. Eshelman. 1975. University of Michigan Papers on Paleontology 13:1-60
Equus	-100.3	37.2	-377948	1581719	1.8	4.9	3.35	3.09	Equidae	Animalia	Paleobiology Database (PBDB)	M. F. Skinner and C. W. Hibbard. 1972. Early Pleistocene pre-glacial and glacial rocks and faunas of north-central Nebraska. Bulletin of the American Museum of Natural History 148(1):1-148
Equus	-100.3	37.2	-377948	1581719	1.8	4.9	3.35	3.09	Equidae	Animalia	Paleobiology Database (PBDB)	C. W. Hibbard. 1956. Vertebrate fossils from the Meade Formation of southwestern Kansas. Papers of the Michigan Academy of Science, Arts, and Letters 41(41):145-203
Equus	-119.5	38.8	-2001344	2001210	1.8	4.9	3.35	3.09	Equidae	Animalia	Paleobiology Database (PBDB)	T. S. Kelly. 1994. Two Pliocene (Blancan) vertebrate faunas from Douglas County, Nevada. PaleoBios 16(1):1-23
Equus	-107.3	33.1	-1045625	1176694	1.8	4.9	3.35	3.09	Equidae	Animalia	Paleobiology Database (PBDB)	S. G. Lucas and W. Oakes. 1986. in New Mexico Geological Society Guidebook, 37th Field Conf
Equus	-105.2	31.5	-869222	978204	1.8	4.9	3.35	3.09	Equidae	Animalia	Paleobiology Database (PBDB)	W. A. Akersten. 1972. Red Light Local Fauna (Blancan) Of The Love Formation, Southeastern Hudspeth County, Texas. Texas Memorial Museum Bulletin 20:1-53
Equus	-117.1	32.9	-1945934	1309052	0.3	1.8	1.05	1.287	Equidae	Animalia	Paleobiology Database (PBDB)	M. L. Cassiliano. 1999. Biostratigraphy of Blancan and Irvingtonian mammals in the Fish Creek-Vallecito Creek section, southern California, and a review of the Blancan-Irvingtonian boundary. Journal of Vertebrate Paleontology 19(1):169-186
Equus	-109.6	33	-1258712	1193514	1.8	4.9	3.35	3.09	Equidae	Animalia	Paleobiology Database (PBDB)	T. Galusha and Et al. 1984. Biostratigraphy and magnetostratigraphy, late Pliocene rocks, 111 Ranch, Arizona. Geological Society America Bulletin 95
Equus	-106.4	35.2583	-936344	1406994	0	0.126	0.063	0.0704	Equidae	Animalia	Paleobiology Database (PBDB)	F. C. Hibben. 1941. Evidences of early occupation in Sandia Cave, New Mexico, and other sites in the Sandia-Manzano region. Smithsonian Miscellaneous Collections 99(23):1-44
Equus	-105.2	31.5	-869222	978204	1.8	4.9	3.35	3.09	Equidae	Animalia	Paleobiology Database (PBDB)	W. A. Akersten. 1972. Red Light Local Fauna (Blancan) Of The Love Formation, Southeastern Hudspeth County, Texas. Texas Memorial Museum Bulletin 20:1-53
Equus	-101.3	34.5	-482610	1284334	0.3	1.8	1.05	1.287	Equidae	Animalia	Paleobiology Database (PBDB)	G. E. Schultz. 1986. U Tex Austin Bureau of Economic Geology Guidebook 22
Equus	-105.2	31.5	-869222	978204	1.8	4.9	3.35	3.09	Equidae	Animalia	Paleobiology Database (PBDB)	W. A. Akersten. 1972. Red Light Local Fauna (Blancan) Of The Love Formation, Southeastern Hudspeth County, Texas. Texas Memorial Museum Bulletin 20:1-53
Equus	-109.6	33	-1258712	1193514	1.8	4.9	3.35	3.09	Equidae	Animalia	Paleobiology Database (PBDB)	T. Galusha and Et al. 1984. Biostratigraphy and magnetostratigraphy, late Pliocene rocks, 111 Ranch, Arizona. Geological Society America Bulletin 95
Equus	-105.2	31.5	-869222	978204	1.8	4.9	3.35	3.09	Equidae	Animalia	Paleobiology Database (PBDB)	W. A. Akersten. 1972. Red Light Local Fauna (Blancan) Of The Love Formation, Southeastern Hudspeth County, Texas. Texas Memorial Museum Bulletin 20:1-53
Equus	-109	32.7	-1208100	1152581	1.8	4.9	3.35	3.09	Equidae	Animalia	Paleobiology Database (PBDB)	G. S. Morgan and S. G. Lucas. 1999. Pliocene (Blancan) vertebrates from Pearson Mesa, Duncan Basin, New Mexico-Arizona border. Journal of Vertebrate Paleontology 19(3):65A
Equus	-105.2	31.5	-869222	978204	1.8	4.9	3.35	3.09	Equidae	Animalia	Paleobiology Database (PBDB)	W. A. Akersten. 1972. Red Light Local Fauna (Blancan) Of The Love Formation, Southeastern Hudspeth County, Texas. Texas Memorial Museum Bulletin 20:1-53
Equus	-97.4275	28.1269	-140696	563039	0.0117	2.588	1.29985	1.287	Equidae	Animalia	Paleobiology Database (PBDB)	O. P. Hay. 1926. A collection of Pleistocene vertebrates from southwestern Texas. Proceedings of the United States National Museum 68(2625):1-18
Equus	-101.1	33.7	-469212	1194049	1.8	4.9	3.35	3.09	Equidae	Animalia	Paleobiology Database (PBDB)	W. W. Dalquest. 1975. Vertebrate Fossils From the Blanco Local Fauna of Texas. Occasional Papers, Museum, Texas Tech University 30:1-52
Equus	-101.1	33.7	-469212	1194049	1.8	4.9	3.35	3.09	Equidae	Animalia	Paleobiology Database (PBDB)	W. W. Dalquest. 1975. Vertebrate Fossils From the Blanco Local Fauna of Texas. Occasional Papers, Museum, Texas Tech University 30:1-52
Equus	-109.6	33	-1258712	1193514	1.8	4.9	3.35	3.09	Equidae	Animalia	Paleobiology Database (PBDB)	T. Galusha and Et al. 1984. Biostratigraphy and magnetostratigraphy, late Pliocene rocks, 111 Ranch, Arizona. Geological Society America Bulletin 95
Equus	-105.2	31.5	-869222	978204	1.8	4.9	3.35	3.09	Equidae	Animalia	Paleobiology Database (PBDB)	W. A. Akersten. 1972. Red Light Local Fauna (Blancan) Of The Love Formation, Southeastern Hudspeth County, Texas. Texas Memorial Museum Bulletin 20:1-53
Equus	-101.1	33.7	-469212	1194049	1.8	4.9	3.35	3.09	Equidae	Animalia	Paleobiology Database (PBDB)	W. W. Dalquest. 1975. Vertebrate Fossils From the Blanco Local Fauna of Texas. Occasional Papers, Museum, Texas Tech University 30:1-52
Equus	-118.5	35.3	-2009788	1599407	1.8	4.9	3.35	3.09	Equidae	Animalia	Paleobiology Database (PBDB)	G. T. Jefferson. 1991. A catalogue of late Quaternary vertebrates from California. Part two, mammals. Natural History Museum of Los Angeles County Technical Report 7:1-129
Equus	-110.2	32	-1330439	1091365	1.8	4.9	3.35	3.09	Equidae	Animalia	Paleobiology Database (PBDB)	J. A. Harrison. 1978. Mammals of the Wolf Ranch Local Fauna, Pliocene of the San Pedro Valley, Arizona. Occasional Papers of the Museum of Natural History, University of Kansas 73:1-18
Equus	-119.517	34.4	-2123442	1523771	0.0117	2.588	1.29985	1.287	Equidae	Animalia	Paleobiology Database (PBDB)	R. Hoffmann, C. Stock, and L. Miller, R. W. Chaney, H. L. Mason. 1927. The Finding of Pleistocene Material in an Asphalt Pit at Carpinteria, California . Science 66:155-157
Equus	-105.2	31.5	-869222	978204	1.8	4.9	3.35	3.09	Equidae	Animalia	Paleobiology Database (PBDB)	W. A. Akersten. 1972. Red Light Local Fauna (Blancan) Of The Love Formation, Southeastern Hudspeth County, Texas. Texas Memorial Museum Bulletin 20:1-53
Equus	-101.633	34.8833	-510388	1328880	1.8	4.9	3.35	3.09	Equidae	Animalia	Paleobiology Database (PBDB)	C. S. Johnston and D. E. Savage. 1955. University of California Publications in Geological Sciences 31(2)
Equus	-104.783	32.35	-821231	1068767	0.0117	0.126	0.06885	0.0704	Equidae	Animalia	Paleobiology Database (PBDB)	C. B. Schultz and E. B. Howard. 1935. The fauna of Burnet Cave, Guadalupe Mountains, New Mexico. Proceedings of the Academy of Natural Sciences of Philadelphia 87:273-298
Equus	-122.233	40.9167	-2163861	2290231	0.0117	0.126	0.06885	0.0704	Equidae	Animalia	Paleobiology Database (PBDB)	E. L. Furlong. 1904. An account of the preliminary excavations in a recently explored Quaternary cave in Shasta County, California. Science 20:53-55
Equus	-105.2	31.5	-869222	978204	1.8	4.9	3.35	3.09	Equidae	Animalia	Paleobiology Database (PBDB)	W. S. Strain. 1966. Texas Memorial Museum Bulletin 10:1-55
Equus	-105.2	31.5	-869222	978204	1.8	4.9	3.35	3.09	Equidae	Animalia	Paleobiology Database (PBDB)	W. S. Strain. 1966. Texas Memorial Museum Bulletin 10:1-55
Equus	-110.167	30.3333	-1354875	907552	0.0117	0.126	0.06885	0.0704	Equidae	Animalia	Paleobiology Database (PBDB)	J. Cracraft. 1968. First record of the turkey Meleagris gallopavo from the Pleistocene of Mexico. The Condor 70(3):274
Equus	-101.1	33.7	-469212	1194049	1.8	4.9	3.35	3.09	Equidae	Animalia	Paleobiology Database (PBDB)	W. W. Dalquest. 1975. Vertebrate Fossils From the Blanco Local Fauna of Texas. Occasional Papers, Museum, Texas Tech University 30:1-52
Equus	-104.45	32.3667	-789983	1067793	0.0117	0.126	0.06885	0.0704	Equidae	Animalia	Paleobiology Database (PBDB)	A. H. Harris. 1987. Reconstruction of mid Wisconsinan environments in southern New Mexico. National Geographic Research 3(2):142-151
Equus	-120.654	35.6575	-2187752	1685765	0.0117	2.588	1.29985	1.287	Equidae	Animalia	Paleobiology Database (PBDB)	G. T. Jefferson, H. L. Fierstine, and J. R. Wesling, T.-L. Ku. 1992. Pleistocene terrestrial vertebrates from near Point San Luis, and other localities in San Luis Obispo County, California. Bulletin of the Southern California Academy of Sciences 91(1):26-38
Equus	-120.8	35.1839	-2214100	1637922	0.0117	2.588	1.29985	1.287	Equidae	Animalia	Paleobiology Database (PBDB)	G. T. Jefferson, H. L. Fierstine, and J. R. Wesling, T.-L. Ku. 1992. Pleistocene terrestrial vertebrates from near Point San Luis, and other localities in San Luis Obispo County, California. Bulletin of the Southern California Academy of Sciences 91(1):26-38
Equus	-97.7	39.9	-144051	1877061	1.8	4.9	3.35	3.09	Equidae	Animalia	Paleobiology Database (PBDB)	R. E. Eshelman. 1975. University of Michigan Papers on Paleontology 13:1-60
Equus	-107.3	33.1	-1045625	1176694	1.8	4.9	3.35	3.09	Equidae	Animalia	Paleobiology Database (PBDB)	R. H. Tedford. 1981. Mammalian biochronology of the late Cenozoic basins of New Mexico. Geological Society America Bulletin 92
Equus	-97.7	39.9	-144051	1877061	1.8	4.9	3.35	3.09	Equidae	Animalia	Paleobiology Database (PBDB)	R. E. Eshelman. 1975. University of Michigan Papers on Paleontology 13:1-60
Equus	-97.7	39.9	-144051	1877061	1.8	4.9	3.35	3.09	Equidae	Animalia	Paleobiology Database (PBDB)	R. E. Eshelman. 1975. University of Michigan Papers on Paleontology 13:1-60
Equus	-105	37.3	-789081	1621765	1.8	4.9	3.35	3.09	Equidae	Animalia	Paleobiology Database (PBDB)	M. W. Hager. 1975. Late Pliocene and Pleistocene history of the Donnelly Ranch vertebrate fauna, southeastern Colorado. Contributions to Geology, Special Paper 2:3-62
Equus	-118.3	33.7833	-2031689	1430238	0.0117	0.126	0.06885	0.0704	Equidae	Animalia	Paleobiology Database (PBDB)	C. Stock. 1944. New occurrences of fossil tapir in southern California. Transactions of the San Diego Society of Natural History 10(9):127-130
Equus	-97.7	39.9	-144051	1877061	1.8	4.9	3.35	3.09	Equidae	Animalia	Paleobiology Database (PBDB)	R. E. Eshelman. 1975. University of Michigan Papers on Paleontology 13:1-60
Equus	-106.8	35.1	-974214	1393406	1.8	4.9	3.35	3.09	Equidae	Animalia	Paleobiology Database (PBDB)	S. G. Lucas, T. E. Williamson, and J. Sobus. 1993. Plio-Pleistocene stratigraphy, paleoecology, and mammalian biochronology, Tijeras Arroyo, Albuquerque area, New Mexico. New Mexico Geology 15(1):1-8
Equus	-102.3	35.7	-564651	1423870	1.8	4.9	3.35	3.09	Equidae	Animalia	Paleobiology Database (PBDB)	C. S. Johnston and D. E. Savage. 1955. University of California Publications in Geological Sciences 31(2)
Equus	-101.1	33.7	-469212	1194049	1.8	4.9	3.35	3.09	Equidae	Animalia	Paleobiology Database (PBDB)	W. W. Dalquest. 1975. Vertebrate Fossils From the Blanco Local Fauna of Texas. Occasional Papers, Museum, Texas Tech University 30:1-52
Equus	-106.7	32	-1004129	1048370	1.8	4.9	3.35	3.09	Equidae	Animalia	Paleobiology Database (PBDB)	G. S. Morgan, S. G. Lucas, and J. W. Estep. 1998. New Mexico Geology 20(2):54
Equus	-112.25	32.4667	-1511903	1173376	0.0117	0.126	0.06885	0.0704	Equidae	Animalia	Paleobiology Database (PBDB)	B. B. Huckell and C. V. Haynes, Jr. 2003. The Ventana Complex: new dates and new ideas on its place in early Holocene western prehistory. American Antiquity 68(2):353-371
Equus	-101.1	33.7	-469212	1194049	1.8	4.9	3.35	3.09	Equidae	Animalia	Paleobiology Database (PBDB)	G. E. Meade. 1945. University of Texas Publication 4401:509-556
Equus	-102.4	34.8167	-580252	1325836	1.8	4.9	3.35	3.09	Equidae	Animalia	Paleobiology Database (PBDB)	P. Norton. 1954. A new Blancan vertebrate locality. Journal of Paleontology 28(4):487
Equus	-101.1	33.7	-469212	1194049	1.8	4.9	3.35	3.09	Equidae	Animalia	Paleobiology Database (PBDB)	G. E. Meade. 1945. University of Texas Publication 4401:509-556
Equus	-105.2	31.5	-869222	978204	1.8	4.9	3.35	3.09	Equidae	Animalia	Paleobiology Database (PBDB)	W. S. Strain. 1966. Texas Memorial Museum Bulletin 10:1-55
Equus	-119.5	38.8	-2001344	2001210	1.8	4.9	3.35	3.09	Equidae	Animalia	Paleobiology Database (PBDB)	T. S. Kelly. 1994. Two Pliocene (Blancan) vertebrate faunas from Douglas County, Nevada. PaleoBios 16(1):1-23
Equus	-105.2	31.5	-869222	978204	1.8	4.9	3.35	3.09	Equidae	Animalia	Paleobiology Database (PBDB)	W. S. Strain. 1966. Texas Memorial Museum Bulletin 10:1-55
Erethizon	-110.2	32	-1330439	1091365	1.8	4.9	3.35	3.09	Erethizontidae	Animalia	Paleobiology Database (PBDB)	J. Alroy. 2002. Synonymies and reidentifications of North American fossil mammals.
Erethizon	-117.1	32.9	-1945934	1309052	1.8	4.9	3.35	3.09	Erethizontidae	Animalia	Paleobiology Database (PBDB)	J. Alroy. 2002. Synonymies and reidentifications of North American fossil mammals.
Erethizon	-118	43	-1768087	2428276	1.8	4.9	3.35	3.09	Erethizontidae	Animalia	Paleobiology Database (PBDB)	J. A. Shotwell. 1970. Pliocene mammals of southeast Oregon and adjacent Idaho. Bulletin of the Museum of Natural History, University of Oregon 17:1-103
Erethizon	-117.1	32.9	-1945934	1309052	1.8	4.9	3.35	3.09	Erethizontidae	Animalia	Paleobiology Database (PBDB)	J. Alroy. 2002. Synonymies and reidentifications of North American fossil mammals.
Erethizon	-117.1	32.9	-1945934	1309052	1.8	4.9	3.35	3.09	Erethizontidae	Animalia	Paleobiology Database (PBDB)	J. Alroy. 2002. Synonymies and reidentifications of North American fossil mammals.
Erethizon	-117	33.9	-1912388	1415961	0.3	1.8	1.05	1.287	Erethizontidae	Animalia	Paleobiology Database (PBDB)	R. E. Reynolds and W. A. Reeder. 1991. San Bernardino County Museum Association Quarterly 38(3):44-48
Erethizon	-117	33.9	-1912388	1415961	1.8	4.9	3.35	3.09	Erethizontidae	Animalia	Paleobiology Database (PBDB)	L. B. Albright. 1999. Magnetostratigraphy and biochronology of the San Timoteo Badlands, southern California, with implications for local Pliocene–Pleistocene tectonic and depositional patterns. Geological Society America Bulletin 111(9):1265-1293
Erethizon	-79.6569	38.0861	1412892	1794265	0.0117	0.126	0.06885	0.0704	Erethizontidae	Animalia	Paleobiology Database (PBDB)	J. E. Guilday, P. W. Parmalee, and H. W. Hamilton. 1977. The Clark's Cave bone deposit and the Late Pleistocene paleoecology of the central Appalachian Mountains of Virginia. Bulletin of Carnegie Museum of Natural History 2:1-87
Erethizon	-82.5667	29.6833	1295383	825953	0.3	1.8	1.05	1.287	Erethizontidae	Animalia	Paleobiology Database (PBDB)	G. S. Morgan and R. C. Hulbert, Jr. 1995. Overview of the geology and vertebrate biochronology of the Leisey Shell Pit Local Fauna, Hillsborough County, Florida. Bulletin of the Florida Museum of Natural History 37(1)
Erethizon	-77.5856	39.6442	1556224	1998352	0.0117	2.588	1.29985	1.287	Erethizontidae	Animalia	Paleobiology Database (PBDB)	O. P. Hay. 1920. Descriptions of some Pleistocene vertebrates found in the United States. Proceedings of The United States National Museum 58:83-146
Erethizon	-100.083	42.7833	-332055	2205629	0.0117	0.126	0.06885	0.0704	Erethizontidae	Animalia	Paleobiology Database (PBDB)	M. R. Voorhies. 1981. A fossil record of the porcupine (Erethizon dorsatum) from the Great Plains. Journal of Mammalogy 62(4):835-837
Erethizon	-82.4917	36.6544	1192381	1596928	0	0.126	0.063	0.0704	Erethizontidae	Animalia	Paleobiology Database (PBDB)	R. Eshelman and F. Grady. 1986. Quaternary vertebrate localities of Virginia and their avian and mammalian fauna. Virginia Division of Mineral Resources, Publication 75:43-70
Erethizon	-82.1	29.8	1338183	845225	0.3	1.8	1.05	1.287	Erethizontidae	Animalia	Paleobiology Database (PBDB)	G. S. Morgan and R. C. Hulbert, Jr. 1995. Overview of the geology and vertebrate biochronology of the Leisey Shell Pit Local Fauna, Hillsborough County, Florida. Bulletin of the Florida Museum of Natural History 37(1)
Erethizon	-110.7	50.1	-1066171	3091371	0.0117	0.126	0.06885	0.0704	Erethizontidae	Animalia	Paleobiology Database (PBDB)	C. S. Churcher. 1984. In W. C. Mahaney (ed.), Correlation of Quaternary Chronologies
Erethizon	-80.3989	37.5433	1359283	1723467	0.0117	2.588	1.29985	1.287	Erethizontidae	Animalia	Paleobiology Database (PBDB)	F. Grady. 1988. A preliminary account of the Pleistocene mammals from Patton Cave, Monroe County, West Virginia. The National Speleological Society Bulletin 50(1):9-16
Erethizon	-111.2	40.9	-1264730	2089153	0.0117	0.126	0.06885	0.0704	Erethizontidae	Animalia	Paleobiology Database (PBDB)	W. E. Miller. 1976. Late Pleistocene vertebrates of the Silver Creek local fauna from north Central Utah. Great Basin Naturalist 36(4)
Erethizon	-78.7	39.6	1464014	1975780	0.3	1.8	1.05	1.287	Erethizontidae	Animalia	Paleobiology Database (PBDB)	M. K. Frazier. 1981. A revision of the fossil Erethizontidae of North America. Bulletin of the Florida State Museum, Biological Sciences 27(1)
Erethizon	-80.3347	32.4794	1457769	1165645	0.012	0.3	0.156	0.4515	Erethizontidae	Animalia	Paleobiology Database (PBDB)	A. E. Sanders. 2002. Additions to the Pleistocene Mammal Faunas of South Carolina, North Carolina, and Georgia. American Philosophical Society
Erethizon	-84.1	36.15	1058264	1521880	0.0117	2.588	1.29985	1.287	Erethizontidae	Animalia	Paleobiology Database (PBDB)	A. R. Cahn. 1939. Pleistocene fossils from a cave in Anderson County, Tennessee. Journal of Mammalogy 20(2):248-250
Erethizon	-82.1	27.9	1368828	637205	0.3	1.8	1.05	1.287	Erethizontidae	Animalia	Paleobiology Database (PBDB)	G. S. Morgan and J. A. White. 1995. Small mammals (Insectivora, Lagomorpha, and Rodentia) from the early Pleistocene (early Irvingtonian) Leisey Shell Pit Local Fauna, Hillsborough County, Florida. Bulletin of the Florida Museum of Natural History 37(13)
Erethizon	-91.8333	37.6167	364189	1627847	0	0.126	0.063	0.0704	Erethizontidae	Animalia	Paleobiology Database (PBDB)	B. W. Schubert. 2003. A late Pleistocene and early Holocene mammalian fauna from Little Beaver Cave, Central Ozarks, Missouri. Pp. 149-200 in Ice Age Cave Faunas of North America (B. W. Schubert, J. I. Mead, and R. W. Graham, eds.). Indiana University Press, Bloomington.
Erethizon	-79.8989	38.4583	1385143	1831818	0	2.588	1.294	1.287	Erethizontidae	Animalia	Paleobiology Database (PBDB)	C. O. Handley, Jr. 1956. Bones of mammals From West Virginia caves . American Midland Naturalist 56(1):250-256
Erethizon	-106.883	34.8833	-984468	1370181	0.0117	0.126	0.06885	0.0704	Erethizontidae	Animalia	Paleobiology Database (PBDB)	A. H. Harris and J. S. Findley. 1964. Pleistocene-Recent fauna of the Isleta Caves, Bernalillo County, New Mexico. American Journal of Science 262:114-120
Erethizon	-122.233	40.9167	-2163861	2290231	0.0117	0.126	0.06885	0.0704	Erethizontidae	Animalia	Paleobiology Database (PBDB)	E. L. Furlong. 1904. An account of the preliminary excavations in a recently explored Quaternary cave in Shasta County, California. Science 20:53-55
Erethizon	-79.2958	38.8333	1429147	1882156	0.0117	0.126	0.06885	0.0704	Erethizontidae	Animalia	Paleobiology Database (PBDB)	J. E. Guilday and H. W. Hamilton. 1978. Ecological Significance of Displaced Boreal Mammals in West Virginia Caves. Journal of Mammalogy 59(1):176-181
Erethizon	-79.2833	38.8333	1430205	1882344	0.0117	0.126	0.06885	0.0704	Erethizontidae	Animalia	Paleobiology Database (PBDB)	J. E. Guilday and H. W. Hamilton. 1978. Ecological Significance of Displaced Boreal Mammals in West Virginia Caves. Journal of Mammalogy 59(1):176-181
Erethizon	-79.3689	38.6028	1427460	1855612	0.0117	0.126	0.06885	0.0704	Erethizontidae	Animalia	Paleobiology Database (PBDB)	F. Grady and E. R. Garton. 2000. Paleontology and historic field trip of the John Guilday Cave Preserve (Trout Rock). Bulletin - West Virginia Speleological Survey 14:241-244
Erethizon	-91.8333	37.6167	364189	1627847	0	0.126	0.063	0.0704	Erethizontidae	Animalia	Paleobiology Database (PBDB)	B. W. Schubert. 2003. A late Pleistocene and early Holocene mammalian fauna from Little Beaver Cave, Central Ozarks, Missouri. Pp. 149-200 in Ice Age Cave Faunas of North America (B. W. Schubert, J. I. Mead, and R. W. Graham, eds.). Indiana University Press, Bloomington.
Erethizon	-79.3	38.7	1431406	1867379	0.3	1.8	1.05	1.287	Erethizontidae	Animalia	Paleobiology Database (PBDB)	J. Alroy. 2002. Synonymies and reidentifications of North American fossil mammals.
Erethizon	-83.45	40.975	1044549	2065263	0.0117	0.126	0.06885	0.0704	Erethizontidae	Animalia	Paleobiology Database (PBDB)	K. B. Tankersley. 1997. Sheriden: a Clovis cave site in eastern North America. 12(6):713-724
Erethizon	-81.9208	36.7806	1240321	1618214	0	0.126	0.063	0.0704	Erethizontidae	Animalia	Paleobiology Database (PBDB)	R. Eshelman and F. Grady. 1986. Quaternary vertebrate localities of Virginia and their avian and mammalian fauna. Virginia Division of Mineral Resources, Publication 75:43-70
Erethizon	-75.3	40.2	1733027	2098878	0.3	1.8	1.05	1.287	Erethizontidae	Animalia	Paleobiology Database (PBDB)	J. W. Gidley and C. L. Gazin. 1938. The Pleistocene vertebrate fauna from Cumberland Cave, Maryland. United States National Museum Bulletin 171:1-99
Erethizon	-79.0831	38.3578	1456598	1832915	0.0117	0.126	0.06885	0.0704	Erethizontidae	Animalia	Paleobiology Database (PBDB)	J. E. Guilday. 1962. The Pleistocene local fauna of the Natural Chimneys, Augusta County, Virginia. Annals of Carnegie Museum 36(9):87-122
Erethizon	-122.233	40.9167	-2163861	2290231	0.0117	0.126	0.06885	0.0704	Erethizontidae	Animalia	Paleobiology Database (PBDB)	E. L. Furlong. 1904. An account of the preliminary excavations in a recently explored Quaternary cave in Shasta County, California. Science 20:53-55
Erethizon	-79.685	39.1358	1390391	1909777	0.0117	2.588	1.29985	1.287	Erethizontidae	Animalia	Paleobiology Database (PBDB)	E. R. Garton, F. Grady, and A. R. Carpenter. 1987. Mastodon, Mammut americanum, Remains Recovered from Big Springs Cave, Tucker County, West Virginia. Proceedings of the West Virginia Academy of Science 59(1):29
Erethizon	-104.883	31.8833	-835407	1017858	0	2.588	1.294	1.287	Erethizontidae	Animalia	Paleobiology Database (PBDB)	M. Y. Ayer. 1936. The archaeological and faunal material from Williams Cave, Guadalupe Mountains, Texas. Proceedings of the Academy of Natural Sciences of Philadelphia 88:599-618
Erethizon	-104.45	32.3667	-789983	1067793	0.0117	0.126	0.06885	0.0704	Erethizontidae	Animalia	Paleobiology Database (PBDB)	A. H. Harris. 1987. Reconstruction of mid Wisconsinan environments in southern New Mexico. National Geographic Research 3(2):142-151
Erethizon	-77.2	39.8	1584954	2021853	0.3	1.8	1.05	1.287	Erethizontidae	Animalia	Paleobiology Database (PBDB)	J. E. Guilday et al. 1984. In W. C. Mahaney (ed.), Correlation of Quaternary Chronologies
Erethizon	-79.5703	38.3322	1415565	1822732	0.0117	0.126	0.06885	0.0704	Erethizontidae	Animalia	Paleobiology Database (PBDB)	R. Eshelman and F. Grady. 1986. Quaternary vertebrate localities of Virginia and their avian and mammalian fauna. Virginia Division of Mineral Resources, Publication 75:43-70
Erethizon	-81.3361	37.0973	1285978	1661071	0.0117	0.126	0.06885	0.0704	Erethizontidae	Animalia	Paleobiology Database (PBDB)	F. Grady and D. A. Hubbard. 2009. Fossil Mammals From Island Ford Cave, Virginia, USA. Proceedings of the 15th International Speleological Congress 1:86-89
Erethizon	-93.2	36	250114	1442422	0.3	1.8	1.05	1.287	Erethizontidae	Animalia	Paleobiology Database (PBDB)	J. W. Gidley and C. L. Gazin. 1938. The Pleistocene vertebrate fauna from Cumberland Cave, Maryland. United States National Museum Bulletin 171:1-99
Erethizon	-79.3	38.7	1431406	1867379	0.0117	2.588	1.29985	1.287	Erethizontidae	Animalia	Paleobiology Database (PBDB)	F. Grady and E. R. Garton. 2000. Paleontology and historic field trip of the John Guilday Cave Preserve (Trout Rock). Bulletin - West Virginia Speleological Survey 14:241-244
Erethizon	-104.2	31.1833	-778027	934445	0.0117	0.126	0.06885	0.0704	Erethizontidae	Animalia	Paleobiology Database (PBDB)	W. W. Dalquest and F. B. Stangl, Jr. 1984. Late Pleistocene and early Recent mammals from Fowlkes Cave, southern Culberson County, Texas. Carnegie Museum of Natural History Special Publication 8:432-455
Erethizon	-112.9	42.8	-1367161	2322241	0.0117	0.126	0.06885	0.0704	Erethizontidae	Animalia	Paleobiology Database (PBDB)	J. D. Pinsof. 1998. The American Falls local fauna: Late Pleistocene (Sangamonian) vertebrates from southeastern Idaho. Idaho Museum of Natural History Occasional Paper 36:121-145
Erethizon	-82.7	27.8	1311676	617818	0.0117	0.126	0.06885	0.0704	Erethizontidae	Animalia	Paleobiology Database (PBDB)	G. G. Simpson. 1929. Pleistocene mammalian fauna of the Seminole Field, Pinellas County, Florida. Bulletin of the American Museum of Natural History 56(8):561-599
Erethizon	-82.0703	28.7992	1357219	735950	0.3	1.8	1.05	1.287	Erethizontidae	Animalia	Paleobiology Database (PBDB)	R. A. Martin. 1974. Fossil mammals from the Coleman IIA fauna, Sumter County. In S. D. Webb (ed.), Pleistocene Mammals of Florida
Erethizon	-79.3636	38.5772	1428407	1852871	0.0117	0.126	0.06885	0.0704	Erethizontidae	Animalia	Paleobiology Database (PBDB)	J. E. Guilday and H. W. Hamilton. 1978. Ecological Significance of Displaced Boreal Mammals in West Virginia Caves. Journal of Mammalogy 59(1):176-181
Erethizon	-80.5	28.1	1521477	683359	0.012	1.8	0.906	1.287	Erethizontidae	Animalia	Paleobiology Database (PBDB)	M. K. Frazier. 1981. A revision of the fossil Erethizontidae of North America. Bulletin of the Florida State Museum, Biological Sciences 27(1)
Erethizon	-82.68	29	1295104	749442	1.8	4.9	3.35	3.09	Erethizontidae	Animalia	Paleobiology Database (PBDB)	S. D. Webb and K. T. Wilkins. 1984. Carnegie Museum of Natural History Special Publication 8
Erethizon	-82.56	29.69	1295918	826776	0.3	4.9	2.6	3.09	Erethizontidae	Animalia	Paleobiology Database (PBDB)	R. C. Hulbert, Jr. 1997. A new late Pliocene porcupine (Rodentia, Erethizontidae) from Florida. Journal of Vertebrate Paleontology 17(3):623-626
Erethizon	-82.1	29.8	1338183	845225	0.3	4.9	2.6	3.09	Erethizontidae	Animalia	Paleobiology Database (PBDB)	R. C. Hulbert. 2010. A new early Pleistocene tapir (Mammalia: Perissodactyla) from Florida, with a review of Blancan tapirs from around the state. Bulletin of the Florida Museum of Natural History 49(3):67-126
Eumops	-80.6	28.0833	1512045	679946	0.0117	0.126	0.06885	0.0704	Molossidae	Animalia	Paleobiology Database (PBDB)	G. M. Allen. 1932. A Pleistocene bat from Florida. Journal of Mammalogy 13(3):256-259
Eumops	-110.2	32	-1330439	1091365	1.8	4.9	3.35	3.09	Molossidae	Animalia	Paleobiology Database (PBDB)	N. J. Czaplewski. 1993. Late Tertiary bats (Mammalia, Chiroptera) from the southwestern United States. Southwestern Naturalist 38(2):111-118
Eumops	-114.367	35.2333	-1647154	1512577	0	0.0117	0.00585	0.01	Molossidae	Animalia	Paleobiology Database (PBDB)	C. N. Jass. 2002. Preliminary taphonomic analyses of the mammalian microfauna. Pp. 179-190 in Bighorn Cave: Test Excavations of a Stratified Dry Shelter Mohave County, Arizona (P. R. Geib, and D. R. Keller, eds.). Bilby Research Center Occasional Papers 1 (Northern Arizona University, Flagstaff, Arizona).
Felis	-78.05	39.2306	1526150	1945311	0.0117	0.126	0.06885	0.0704	Felidae	Animalia	Paleobiology Database (PBDB)	J. R. Ott and R. E. Weems. 1986. Virginia Division of Mineral Resources.
Felis	-117.1	32.9	-1945934	1309052	1.8	4.9	3.35	3.09	Felidae	Animalia	Paleobiology Database (PBDB)	J. Alroy. 2002. Synonymies and reidentifications of North American fossil mammals.
Felis	-101.633	34.8833	-510388	1328880	1.8	4.9	3.35	3.09	Felidae	Animalia	Paleobiology Database (PBDB)	L. Werdelin. 1985. Small Pleistocene felines of North America. Journal of Vertebrate Paleontology 5(3):194-210
Felis	-118.5	47	-1703152	2870256	1.8	4.9	3.35	3.09	Felidae	Animalia	Paleobiology Database (PBDB)	J. K. Morgan and N. H. Morgan. 1995. A New Species of Capromeryx (Mammalia: Artiodactyla) from the Taunton Local Fauna of Washington, and the Correlation with Other Blancan Faunas of Washington and Idaho. Journal of Vertebrate Paleontology 15(1):160-170
Felis	-117.1	32.9	-1945934	1309052	1.8	4.9	3.35	3.09	Felidae	Animalia	Paleobiology Database (PBDB)	J. Alroy. 2002. Synonymies and reidentifications of North American fossil mammals.
Felis	-118	43	-1768087	2428276	1.8	4.9	3.35	3.09	Felidae	Animalia	Paleobiology Database (PBDB)	J. Alroy. 2002. Synonymies and reidentifications of North American fossil mammals.
Felis	-117.1	32.9	-1945934	1309052	1.8	4.9	3.35	3.09	Felidae	Animalia	Paleobiology Database (PBDB)	J. Alroy. 2002. Synonymies and reidentifications of North American fossil mammals.
Felis	-101.1	33.7	-469212	1194049	1.8	4.9	3.35	3.09	Felidae	Animalia	Paleobiology Database (PBDB)	J. Alroy. 2002. Synonymies and reidentifications of North American fossil mammals.
Felis	-101.1	33.7	-469212	1194049	1.8	4.9	3.35	3.09	Felidae	Animalia	Paleobiology Database (PBDB)	J. Alroy. 2002. Synonymies and reidentifications of North American fossil mammals.
Felis	-100.483	37.1333	-394402	1575001	1.8	4.9	3.35	3.09	Felidae	Animalia	Paleobiology Database (PBDB)	J. Alroy. 2002. Synonymies and reidentifications of North American fossil mammals.
Felis	-100.3	37.2	-377948	1581719	1.8	4.9	3.35	3.09	Felidae	Animalia	Paleobiology Database (PBDB)	J. Alroy. 2002. Synonymies and reidentifications of North American fossil mammals.
Felis	-114.9	42.8	-1526931	2352696	1.8	4.9	3.35	3.09	Felidae	Animalia	Paleobiology Database (PBDB)	J. Alroy. 2002. Synonymies and reidentifications of North American fossil mammals.
Felis	-117.1	32.9	-1945934	1309052	2.588	3.6	3.094	3.09	Felidae	Animalia	Paleobiology Database (PBDB)	J. Alroy. 2002. Synonymies and reidentifications of North American fossil mammals.
Felis	-117	32.6167	-1943791	1276169	1.8	4.9	3.35	3.09	Felidae	Animalia	Paleobiology Database (PBDB)	J. Alroy. 2002. Synonymies and reidentifications of North American fossil mammals.
Felis	-81.8	27.9	1398152	641572	3.6	5.333	4.4665	4.4665	Felidae	Animalia	Paleobiology Database (PBDB)	S. D. Webb, R. C. Hulbert, and G. S. Morgan, HF Evans. 2008. Terrestrial mammals of the Palmetto Fauna (early Pliocene, latest Hemphillian) from the Central Florida Phosphate District. In X. Wang and L. G. Barnes (eds.), Geology and Vertebrate Paleontology of Western and Southern North America: Contributions in Honor of David P. Whistler (41):293-312
Felis	-100.917	32.7167	-458037	1083532	1.8	4.9	3.35	3.09	Felidae	Animalia	Paleobiology Database (PBDB)	L. Werdelin. 1985. Small Pleistocene felines of North America. Journal of Vertebrate Paleontology 5(3):194-210
Felis	-100.3	37.2	-377948	1581719	1.8	4.9	3.35	3.09	Felidae	Animalia	Paleobiology Database (PBDB)	L. Werdelin. 1985. Small Pleistocene felines of North America. Journal of Vertebrate Paleontology 5(3):194-210
Geomys	-100.3	37.2	-377948	1581719	1.8	4.9	3.35	3.09	Geomyidae	Animalia	Paleobiology Database (PBDB)	C. W. Hibbard. 1967. Papers of the Michigan Academy of Science, Arts, and Letters 52
Geomys	-99.8	34	-348344	1221942	0.3	1.8	1.05	1.287	Geomyidae	Animalia	Paleobiology Database (PBDB)	W. W. Dalquest. 1962. The Good Creek Formation, Pleistocene of Texas, and Its Fauna. Journal of Paleontology 36(3)
Geomys	-102.5	42.7	-528965	2207279	0.3	1.8	1.05	1.287	Geomyidae	Animalia	Paleobiology Database (PBDB)	R. A. Hintlian. 1975. University of Nebraska MS thesis
Geomys	-102.5	42.7	-528965	2207279	0.3	1.8	1.05	1.287	Geomyidae	Animalia	Paleobiology Database (PBDB)	R. A. Hintlian. 1975. University of Nebraska MS thesis
Geomys	-105	37.3	-789081	1621765	0.0117	0.126	0.06885	0.0704	Geomyidae	Animalia	Paleobiology Database (PBDB)	M. W. Hager. 1975. Late Pliocene and Pleistocene history of the Donnelly Ranch vertebrate fauna, southeastern Colorado. Contributions to Geology, Special Paper 2:3-62
Geomys	-86.5	39	813761	1815618	0.0117	0.126	0.06885	0.0704	Geomyidae	Animalia	Paleobiology Database (PBDB)	P. W. Parmalee, P. J. Munson, and J. E. Guilday. 1978. The Pleistocene mammalian fauna of Harrodsburg Crevice, Monroe County, Indiana. NSS Bulletin 40:64-75
Geomys	-96.6	32.8	-55862	1081153	0.0117	0.126	0.06885	0.0704	Geomyidae	Animalia	Paleobiology Database (PBDB)	B. H. Slaughter et al. 1962. Bureau of Economic Geology Report of Investigations 48
Geomys	-97.6	38.3	-138597	1697617	0.3	1.8	1.05	1.287	Geomyidae	Animalia	Paleobiology Database (PBDB)	H. A. Semken, Jr. 1966. Contributions from the Museum of Paleontology, University of Michigan 20(6)
Geomys	-99.8	34	-348344	1221942	0.3	1.8	1.05	1.287	Geomyidae	Animalia	Paleobiology Database (PBDB)	W. W. Dalquest. 1962. The Good Creek Formation, Pleistocene of Texas, and Its Fauna. Journal of Paleontology 36(3)
Geomys	-96.7075	32.7147	-65941	1071709	0.0117	0.126	0.06885	0.0704	Geomyidae	Animalia	Paleobiology Database (PBDB)	B. H. Slaughter. 1966. The Moore Pit local fauna; Pleistocene of Texas. Journal of Paleontology 40(1):78-91
Geomys	-101.186	42.1189	-425712	2135831	0.126	0.781	0.4535	0.4515	Geomyidae	Animalia	Paleobiology Database (PBDB)	E. H. Barbour. 1934. A new ovibovine, Symbos convexifrons, sp. nov. Bulletin of the Nebraska State Museum 1(37):295-298
Geomys	-86.7833	36.1833	820132	1499070	0	0.126	0.063	0.0704	Geomyidae	Animalia	Paleobiology Database (PBDB)	J. E. Guilday. 1977. Sabertooth cat, Smilodon floridanus (Leidy), and associated fauna from a Tennessee Cave (40 Dv 40), the First American Bank site. Journal of the Tennessee Academy of Science 52(3):84-94
Geomys	-100.7	36.7833	-415386	1536754	0.0117	0.126	0.06885	0.0704	Geomyidae	Animalia	Paleobiology Database (PBDB)	W. W. Dalquest and J. A. Baskin. 1992. Mammals of the Elm Creek Local Fauna, Late Pleistocene of Beaver County, Oklahoma. American Midland Naturalist 127:13-20
Geomys	-79.3689	38.6028	1427460	1855612	0.0117	0.126	0.06885	0.0704	Geomyidae	Animalia	Paleobiology Database (PBDB)	F. Grady and E. R. Garton. 2000. Paleontology and historic field trip of the John Guilday Cave Preserve (Trout Rock). Bulletin - West Virginia Speleological Survey 14:241-244
Geomys	-98.1	40.2	-177198	1911344	0.3	1.8	1.05	1.287	Geomyidae	Animalia	Paleobiology Database (PBDB)	L. D. Martin. 1969. University of Nebraska MS thesis
Geomys	-97.6	38.3	-138597	1697617	0.3	1.8	1.05	1.287	Geomyidae	Animalia	Paleobiology Database (PBDB)	H. A. Semken, Jr. 1966. Contributions from the Museum of Paleontology, University of Michigan 20(6)
Geomys	-97.6	38.3	-138597	1697617	0.3	1.8	1.05	1.287	Geomyidae	Animalia	Paleobiology Database (PBDB)	H. A. Semken, Jr. 1966. Contributions from the Museum of Paleontology, University of Michigan 20(6)
Geomys	-102.5	42.7	-528965	2207279	0.3	1.8	1.05	1.287	Geomyidae	Animalia	Paleobiology Database (PBDB)	R. A. Hintlian. 1975. University of Nebraska MS thesis
Geomys	-101.9	33.7	-542726	1198308	0.3	1.8	1.05	1.287	Geomyidae	Animalia	Paleobiology Database (PBDB)	W. W. Dalquest. 1967. Mammals of the Pleistocene Slaton Local Fauna of Texas. Southwestern Naturalist 12(1):1-30
Geomys	-98.2558	30.2653	-216704	801394	0.0117	0.126	0.06885	0.0704	Geomyidae	Animalia	Paleobiology Database (PBDB)	E. L. Lundelius, Jr. 1992. The Avenue Local Fauna, Late Pleistocene vertebrates from terrace deposits at Austin, Texas. Annales Zoologici Fennici 28:329-340
Geomys	-100.495	37.0447	-395915	1565130	0.3	1.8	1.05	1.287	Geomyidae	Animalia	Paleobiology Database (PBDB)	G. E. Schultz. 1969. Geology and paleontology of a late Pleistocene basin in southwest kansas. Geological Society of America Special Paper 105:1-85
Geomys	-98.1	38.7	-180912	1743284	0.3	1.8	1.05	1.287	Geomyidae	Animalia	Paleobiology Database (PBDB)	C. W. Hibbard et al. 1978. Contributions from the Museum of Paleontology, University of Michigan 25(2)
Geomys	-100.3	37.2	-377948	1581719	0.3	1.8	1.05	1.287	Geomyidae	Animalia	Paleobiology Database (PBDB)	C. W. Hibbard and D. W. Taylor. 1960. Two Late Pleistocene Faunas from Southwestern Kansas. Contributions from the Museum of Paleontology, University of Michigan 16(1):1-223
Geomys	-90.1667	38.9	500884	1779080	0.0117	0.126	0.06885	0.0704	Geomyidae	Animalia	Paleobiology Database (PBDB)	M. M. Leighton. 1921. The Pleistocene succession near Alton, Illinois, and the age of the mammalian fossil fauna. Journal of Geology 29(6):505-514
Geomys	-93.2	36	250114	1442422	0.3	1.8	1.05	1.287	Geomyidae	Animalia	Paleobiology Database (PBDB)	B. Kurten and E. Anderson. 1980. Pleistocene mammals of North America
Geomys	-99.4	38.9	-292065	1768927	0.3	1.8	1.05	1.287	Geomyidae	Animalia	Paleobiology Database (PBDB)	T. L. McMullen. 1978. Mammals of the Duck Creek Local Fauna, Late Pleistocene of Kansas. Journal of Mammalogy 59(2)
Geomys	-99.8	34	-348344	1221942	0.3	1.8	1.05	1.287	Geomyidae	Animalia	Paleobiology Database (PBDB)	W. W. Dalquest. 1962. The Good Creek Formation, Pleistocene of Texas, and Its Fauna. Journal of Paleontology 36(3)
Geomys	-90.4333	42.4167	454959	2170839	0.0117	2.588	1.29985	1.287	Geomyidae	Animalia	Paleobiology Database (PBDB)	J. Leidy. 1860. Observations on the extinct peccary of North America; being a sequel to "A memoir on the extinct Dicotylinae of America". Transactions of the American Philosophical Society 11:97-105
Geomys	-102.5	42.7	-528965	2207279	0.3	1.8	1.05	1.287	Geomyidae	Animalia	Paleobiology Database (PBDB)	R. A. Hintlian. 1975. University of Nebraska MS thesis
Geomys	-102.5	42.7	-528965	2207279	0.3	1.8	1.05	1.287	Geomyidae	Animalia	Paleobiology Database (PBDB)	R. A. Hintlian. 1975. University of Nebraska MS thesis
Geomys	-99.9	36.7	-345109	1524226	0.3	1.8	1.05	1.287	Geomyidae	Animalia	Paleobiology Database (PBDB)	J. J. Stephens. 1960. Stratigraphy and Paleontology of a late Pleistocene basin, Harper County, Oklahoma. Geological Society America Bulletin 71
Geomys	-100.3	37.2	-377948	1581719	1.8	4.9	3.35	3.09	Geomyidae	Animalia	Paleobiology Database (PBDB)	C. W. Hibbard. 1970. in Dort and Jones
Geomys	-100.483	37.1333	-394402	1575001	1.8	4.9	3.35	3.09	Geomyidae	Animalia	Paleobiology Database (PBDB)	C. W. Hibbard. 1967. Papers of the Michigan Academy of Science, Arts, and Letters 52
Geomys	-100.3	37.2	-377948	1581719	1.8	4.9	3.35	3.09	Geomyidae	Animalia	Paleobiology Database (PBDB)	C. W. Hibbard. 1967. Papers of the Michigan Academy of Science, Arts, and Letters 52
Geomys	-101.186	42.1189	-425712	2135831	0.126	0.781	0.4535	0.4515	Geomyidae	Animalia	Paleobiology Database (PBDB)	E. H. Barbour. 1934. A new ovibovine, Symbos convexifrons, sp. nov. Bulletin of the Nebraska State Museum 1(37):295-298
Geomys	-100.3	37.2	-377948	1581719	1.8	4.9	3.35	3.09	Geomyidae	Animalia	Paleobiology Database (PBDB)	J. Alroy. 2002. Synonymies and reidentifications of North American fossil mammals.
Geomys	-100.917	32.7167	-458037	1083532	1.8	4.9	3.35	3.09	Geomyidae	Animalia	Paleobiology Database (PBDB)	J. Alroy. 2002. Synonymies and reidentifications of North American fossil mammals.
Geomys	-107.3	33.1	-1045625	1176694	1.8	4.9	3.35	3.09	Geomyidae	Animalia	Paleobiology Database (PBDB)	J. Alroy. 2002. Synonymies and reidentifications of North American fossil mammals.
Geomys	-100.3	37.2	-377948	1581719	1.8	4.9	3.35	3.09	Geomyidae	Animalia	Paleobiology Database (PBDB)	J. Alroy. 2002. Synonymies and reidentifications of North American fossil mammals.
Geomys	-110.3	31.9667	-1340295	1089098	1.8	4.9	3.35	3.09	Geomyidae	Animalia	Paleobiology Database (PBDB)	C. L. Gazin. 1942. The Late Cenozoic vertebrate faunas from the San Pedro Valley, Ariz. Proceedings of the United States National Museum 92:475-518
Geomys	-108	28.9	-1168875	721358	1.8	4.9	3.35	3.09	Geomyidae	Animalia	Paleobiology Database (PBDB)	J. Alroy. 2002. Synonymies and reidentifications of North American fossil mammals.
Geomys	-110.2	32	-1330439	1091365	1.8	4.9	3.35	3.09	Geomyidae	Animalia	Paleobiology Database (PBDB)	J. Alroy. 2002. Synonymies and reidentifications of North American fossil mammals.
Geomys	-111.853	34.7711	-1432580	1420961	1.8	4.9	3.35	3.09	Geomyidae	Animalia	Paleobiology Database (PBDB)	N. J. Czaplewski. 1990. San Bernardino County Museum Association Quarterly 37(3)
Geomys	-108	28.9	-1168875	721358	1.8	4.9	3.35	3.09	Geomyidae	Animalia	Paleobiology Database (PBDB)	J. Alroy. 2002. Synonymies and reidentifications of North American fossil mammals.
Geomys	-82.3	29.1	1330208	765652	0.0117	0.126	0.06885	0.0704	Geomyidae	Animalia	Paleobiology Database (PBDB)	K. T. Wilkins. 1984. Evolutionary Trends in Florida Pleistocene Pocket Gophers (Genus geomys), with Description of a New Species. Journal of Vertebrate Paleontology 3(3):166-181
Geomys	-82.3	29.1	1330208	765652	0.0117	0.126	0.06885	0.0704	Geomyidae	Animalia	Paleobiology Database (PBDB)	S. D. Webb. 1974. Chronology of Florida Pleistocene mammals. In S. D. Webb (ed.), Pleistocene Mammals of Florida
Geomys	-82.1	29.8	1338183	845225	0.0117	0.126	0.06885	0.0704	Geomyidae	Animalia	Paleobiology Database (PBDB)	S. D. Webb. 1974. Chronology of Florida Pleistocene mammals. In S. D. Webb (ed.), Pleistocene Mammals of Florida
Geomys	-82.1	29.8	1338183	845225	0.0117	0.126	0.06885	0.0704	Geomyidae	Animalia	Paleobiology Database (PBDB)	S. D. Webb. 1974. Chronology of Florida Pleistocene mammals. In S. D. Webb (ed.), Pleistocene Mammals of Florida
Geomys	-82.4167	29.6	1311066	818863	0.0117	0.126	0.06885	0.0704	Geomyidae	Animalia	Paleobiology Database (PBDB)	S. D. Webb and K. T. Wilkins. 1984. Carnegie Museum of Natural History Special Publication 8
Geomys	-82.1	29.8	1338183	845225	0.0117	0.126	0.06885	0.0704	Geomyidae	Animalia	Paleobiology Database (PBDB)	K. T. Wilkins. 1984. Evolutionary Trends in Florida Pleistocene Pocket Gophers (Genus geomys), with Description of a New Species. Journal of Vertebrate Paleontology 3(3):166-181
Geomys	-82.1	29.8	1338183	845225	0.0117	0.126	0.06885	0.0704	Geomyidae	Animalia	Paleobiology Database (PBDB)	S. D. Webb. 1974. Chronology of Florida Pleistocene mammals. In S. D. Webb (ed.), Pleistocene Mammals of Florida
Geomys	-82.1	29.8	1338183	845225	0.0117	0.126	0.06885	0.0704	Geomyidae	Animalia	Paleobiology Database (PBDB)	K. T. Wilkins. 1984. Evolutionary Trends in Florida Pleistocene Pocket Gophers (Genus geomys), with Description of a New Species. Journal of Vertebrate Paleontology 3(3):166-181
Geomys	-80.4	25.7	1574379	424323	0.0117	0.126	0.06885	0.0704	Geomyidae	Animalia	Paleobiology Database (PBDB)	S. D. Emslie and G. S. Morgan. 1995. Taphonomy of a late Pleistocene carnivore den, Dade County, Florida. In D. W. Steadman and J. I. Mead (eds.), Late Quaternary Environments and Deep History: A Tribute to Paul Martin
Geomys	-81.45	28.7167	1418584	735983	0.0117	0.126	0.06885	0.0704	Geomyidae	Animalia	Paleobiology Database (PBDB)	K. T. Wilkins. 1983. Pleistocene mammals from the Rock Springs Local Fauna, Central Florida. Brimleyana 9:69-82
Geomys	-82.1	29.8	1338183	845225	0.0117	0.126	0.06885	0.0704	Geomyidae	Animalia	Paleobiology Database (PBDB)	K. T. Wilkins. 1984. Evolutionary Trends in Florida Pleistocene Pocket Gophers (Genus geomys), with Description of a New Species. Journal of Vertebrate Paleontology 3(3):166-181
Geomys	-80.6	28.0833	1512045	679946	0.0117	0.126	0.06885	0.0704	Geomyidae	Animalia	Paleobiology Database (PBDB)	C. E. Ray. 1958. Additions to the Pleistocene mammalian fauna from Melbourne, Florida. Bulletin of the Museum of Comparative Zoology 119:419-449
Geomys	-82.3	29.1	1330208	765652	0.0117	0.126	0.06885	0.0704	Geomyidae	Animalia	Paleobiology Database (PBDB)	S. D. Webb. 1974. Chronology of Florida Pleistocene mammals. In S. D. Webb (ed.), Pleistocene Mammals of Florida
Geomys	-82.1	29.8	1338183	845225	0.0117	0.126	0.06885	0.0704	Geomyidae	Animalia	Paleobiology Database (PBDB)	S. D. Webb. 1974. Chronology of Florida Pleistocene mammals. In S. D. Webb (ed.), Pleistocene Mammals of Florida
Geomys	-82.2	28.8	1344655	734197	0.0117	0.126	0.06885	0.0704	Geomyidae	Animalia	Paleobiology Database (PBDB)	S. D. Webb. 1974. Chronology of Florida Pleistocene mammals. In S. D. Webb (ed.), Pleistocene Mammals of Florida
Geomys	-82.1	29.8	1338183	845225	0.0117	0.126	0.06885	0.0704	Geomyidae	Animalia	Paleobiology Database (PBDB)	K. T. Wilkins. 1984. Evolutionary Trends in Florida Pleistocene Pocket Gophers (Genus geomys), with Description of a New Species. Journal of Vertebrate Paleontology 3(3):166-181
Geomys	-82.6	29.7	1291931	827329	0.3	1.8	1.05	1.287	Geomyidae	Animalia	Paleobiology Database (PBDB)	S. D. Webb. 1974. Chronology of Florida Pleistocene mammals. In S. D. Webb (ed.), Pleistocene Mammals of Florida
Geomys	-82.6	29.4	1296605	794402	0.0117	0.126	0.06885	0.0704	Geomyidae	Animalia	Paleobiology Database (PBDB)	K. T. Wilkins. 1984. Evolutionary Trends in Florida Pleistocene Pocket Gophers (Genus geomys), with Description of a New Species. Journal of Vertebrate Paleontology 3(3):166-181
Geomys	-82.6	29.4	1296605	794402	0.0117	0.126	0.06885	0.0704	Geomyidae	Animalia	Paleobiology Database (PBDB)	K. T. Wilkins. 1984. Evolutionary Trends in Florida Pleistocene Pocket Gophers (Genus geomys), with Description of a New Species. Journal of Vertebrate Paleontology 3(3):166-181
Geomys	-82.5	27.7	1332831	609675	0.3	1.8	1.05	1.287	Geomyidae	Animalia	Paleobiology Database (PBDB)	G. S. Morgan and J. A. White. 1995. Small mammals (Insectivora, Lagomorpha, and Rodentia) from the early Pleistocene (early Irvingtonian) Leisey Shell Pit Local Fauna, Hillsborough County, Florida. Bulletin of the Florida Museum of Natural History 37(13)
Geomys	-82.6	29.4	1296605	794402	0.0117	0.126	0.06885	0.0704	Geomyidae	Animalia	Paleobiology Database (PBDB)	S. D. Webb. 1974. Chronology of Florida Pleistocene mammals. In S. D. Webb (ed.), Pleistocene Mammals of Florida
Geomys	-82.5	27.7	1332831	609675	0.3	1.8	1.05	1.287	Geomyidae	Animalia	Paleobiology Database (PBDB)	R. C. Hulbert, Jr. and G. S. Morgan. 1989. Stratigraphy, paleoecology, and vertebrate fauna of the Leisey Shell Pit Local Fauna, early Pleistocene (Irvingtonian) of southwestern Florida. Papers in Florida Paleontology 2:1-19
Geomys	-82.6681	29.0119	1296073	750915	0.3	1.8	1.05	1.287	Geomyidae	Animalia	Paleobiology Database (PBDB)	J. Alroy. 2010. Stop the madness.
Geomys	-82.2	28.8	1344655	734197	0.0117	0.126	0.06885	0.0704	Geomyidae	Animalia	Paleobiology Database (PBDB)	S. D. Webb. 1974. Chronology of Florida Pleistocene mammals. In S. D. Webb (ed.), Pleistocene Mammals of Florida
Geomys	-82.0703	28.7992	1357219	735950	0.3	1.8	1.05	1.287	Geomyidae	Animalia	Paleobiology Database (PBDB)	R. A. Martin. 1974. Fossil mammals from the Coleman IIA fauna, Sumter County. In S. D. Webb (ed.), Pleistocene Mammals of Florida
Geomys	-82.1	29.8	1338183	845225	0.0117	0.126	0.06885	0.0704	Geomyidae	Animalia	Paleobiology Database (PBDB)	S. D. Webb. 1974. Chronology of Florida Pleistocene mammals. In S. D. Webb (ed.), Pleistocene Mammals of Florida
Geomys	-82.4764	29.4075	1308367	796919	0.0117	0.126	0.06885	0.0704	Geomyidae	Animalia	Paleobiology Database (PBDB)	R. A. Martin and S. D. Webb. 1974. Late Pleistocene mammals from the Devil's Den Fauna, Levy County. In S. D. Webb (ed.), Pleistocene Mammals of Florida
Geomys	-82.5667	29.6833	1295383	825953	0.0117	0.126	0.06885	0.0704	Geomyidae	Animalia	Paleobiology Database (PBDB)	R. A. Martin. 1978. A new Late Pleistocene Conepatus and associated vertebrate fauna from Florida. Journal of Paleontology 52(5):1079-1085
Geomys	-81.8	27.9	1398152	641572	0.3	1.8	1.05	1.287	Geomyidae	Animalia	Paleobiology Database (PBDB)	G. S. Morgan and R. C. Hulbert, Jr. 1995. Overview of the geology and vertebrate biochronology of the Leisey Shell Pit Local Fauna, Hillsborough County, Florida. Bulletin of the Florida Museum of Natural History 37(1)
Geomys	-82.3	29.1	1330208	765652	0.012	0.3	0.156	0.4515	Geomyidae	Animalia	Paleobiology Database (PBDB)	S. D. Webb and K. T. Wilkins. 1984. Carnegie Museum of Natural History Special Publication 8
Geomys	-82.1	29.8	1338183	845225	0.3	1.8	1.05	1.287	Geomyidae	Animalia	Paleobiology Database (PBDB)	G. S. Morgan and R. C. Hulbert, Jr. 1995. Overview of the geology and vertebrate biochronology of the Leisey Shell Pit Local Fauna, Hillsborough County, Florida. Bulletin of the Florida Museum of Natural History 37(1)
Geomys	-102.4	41.4	-530624	2061647	1.8	4.9	3.35	3.09	Geomyidae	Animalia	Paleobiology Database (PBDB)	C. B. Schultz and T. M. Stout. 1948. Pleistocene of the Great Plains. Geological Society America Bulletin 59:553-588
Geomys	-101	42	-411141	2121731	1.8	4.9	3.35	3.09	Geomyidae	Animalia	Paleobiology Database (PBDB)	L. D. Martin and C. B. Schultz. 1985. Small mammals of the Seneca and Sappa Local Faunas (post-Ogallala of Nebraska). Institute for Teriary-Quaternary Studies, TER-QUA Symposium Series 1:163-179
Geomys	-103.1	41.7	-586052	2099250	1.8	4.9	3.35	3.09	Geomyidae	Animalia	Paleobiology Database (PBDB)	C. B. Schultz and T. M. Stout. 1948. Pleistocene of the Great Plains. Geological Society America Bulletin 59:553-588
Geomys	-100.3	37.2	-377948	1581719	1.8	4.9	3.35	3.09	Geomyidae	Animalia	Paleobiology Database (PBDB)	C. W. Hibbard. 1956. Vertebrate fossils from the Meade Formation of southwestern Kansas. Papers of the Michigan Academy of Science, Arts, and Letters 41(41):145-203
Geomys	-100	42.7	-325674	2196037	1.8	4.9	3.35	3.09	Geomyidae	Animalia	Paleobiology Database (PBDB)	P. O. McGrew. 1944. An Early Pleistocene (Blancan) fauna from Nebraska. Geological Series, Field Museum of Natural History 9(2):31-66
Geomys	-99.4	40.2	-286854	1914518	0.3	1.8	1.05	1.287	Geomyidae	Animalia	Paleobiology Database (PBDB)	L. D. Martin and C. B. Schultz. 1985. Small mammals of the Seneca and Sappa Local Faunas (post-Ogallala of Nebraska). Institute for Teriary-Quaternary Studies, TER-QUA Symposium Series 1:163-179
Geomys	-101.7	34.5	-518991	1286442	0.3	1.8	1.05	1.287	Geomyidae	Animalia	Paleobiology Database (PBDB)	W. W. Dalquest and G. E. Schultz. 1992. Ice Age mammals of northwestern Texas
Geomys	-98.2	39	-188747	1777095	0.3	1.8	1.05	1.287	Geomyidae	Animalia	Paleobiology Database (PBDB)	R. J. Zakrzewski and K. K. Kolb. 1982. Transactions of the Kansas Academy of Sciences 85(4)
Geomys	-99.5	33.75	-321885	1192969	0.3	1.8	1.05	1.287	Geomyidae	Animalia	Paleobiology Database (PBDB)	C. W. Hibbard and W. W. Dalquest. 1966. Contributions from the Museum of Paleontology, University of Michigan 21(1)
Geomys	-98.8	38.9	-240541	1767246	0.3	1.8	1.05	1.287	Geomyidae	Animalia	Paleobiology Database (PBDB)	R. J. Zakrzewski and K. K. Kolb. 1982. Transactions of the Kansas Academy of Sciences 85(4)
Geomys	-100.3	37.2	-377948	1581719	0.3	1.8	1.05	1.287	Geomyidae	Animalia	Paleobiology Database (PBDB)	R. E. Eshelman and C. W. Hibbard. 1981. Contr Mus Paleo Univ Mich 25(16)
Geomys	-100.3	37.2	-377948	1581719	0.3	1.8	1.05	1.287	Geomyidae	Animalia	Paleobiology Database (PBDB)	G. R. Paulson. 1961. Papers of the Michigan Academy of Science, Arts, and Letters 46
Geomys	-101.3	34.5	-482610	1284334	0.3	1.8	1.05	1.287	Geomyidae	Animalia	Paleobiology Database (PBDB)	W. W. Dalquest and G. E. Schultz. 1992. Ice Age mammals of northwestern Texas
Geomys	-99.9	39	-334534	1781775	0.3	1.8	1.05	1.287	Geomyidae	Animalia	Paleobiology Database (PBDB)	R. J. Zakrzewski and K. K. Kolb. 1982. Transactions of the Kansas Academy of Sciences 85(4)
Geomys	-101.9	35	-533708	1343373	0.3	1.8	1.05	1.287	Geomyidae	Animalia	Paleobiology Database (PBDB)	W. W. Dalquest and G. E. Schultz. 1992. Ice Age mammals of northwestern Texas
Geomys	-99.7	33.8	-340051	1199248	0.3	1.8	1.05	1.287	Geomyidae	Animalia	Paleobiology Database (PBDB)	W. W. Dalquest and R. M. Carpenter. 1988. Early Pleistocene (Irvingtonian) mammals from the Seymour Formation, Knox and Baylor Counties, Texas, exclusive of Camelidae. Occasional Papers, Museum, Texas Tech University 124
Geomys	-101.9	35	-533708	1343373	0.3	1.8	1.05	1.287	Geomyidae	Animalia	Paleobiology Database (PBDB)	W. W. Dalquest and G. E. Schultz. 1992. Ice Age mammals of northwestern Texas
Geomys	-100.3	37.2	-377948	1581719	1.8	4.9	3.35	3.09	Geomyidae	Animalia	Paleobiology Database (PBDB)	C. W. Hibbard. 1956. Vertebrate fossils from the Meade Formation of southwestern Kansas. Papers of the Michigan Academy of Science, Arts, and Letters 41(41):145-203
Geomys	-100.3	37.2	-377948	1581719	0.3	1.8	1.05	1.287	Geomyidae	Animalia	Paleobiology Database (PBDB)	R. E. Eshelman and C. W. Hibbard. 1981. Contr Mus Paleo Univ Mich 25(16)
Gomphotherium	-96.4167	30.5667	-39883	832385	0.0117	2.588	1.29985	1.287	Gomphotheriidae	Animalia	Paleobiology Database (PBDB)	O. P. Hay. 1916. Descriptions of some fossil vertebrates found in Texas. Bulletin of the University of Texas 71:3-24
Gomphotherium	-117	34.8	-1890333	1514138	10.3	13.6	11.95	12.725	Gomphotheriidae	Animalia	Paleobiology Database (PBDB)	J. Alroy. 2002. Synonymies and reidentifications of North American fossil mammals.
Gomphotherium	-121.91	37.815	-2231452	1948181	10.3	13.6	11.95	12.725	Gomphotheriidae	Animalia	Paleobiology Database (PBDB)	D. E. Savage. 1955. University of California Publications in Geological Sciences 31(1)
Gomphotherium	-95.2125	30.7456	75214	852489	13.6	15.97	14.785	14.895	Gomphotheriidae	Animalia	Paleobiology Database (PBDB)	J. Alroy. 2003. Synonymies and reidentifications of North American fossil mammals.
Gomphotherium	-76.5058	38.5042	1672251	1891453	13.82	15.97	14.895	14.895	Gomphotheriidae	Animalia	Paleobiology Database (PBDB)	C. L. Gazin and R. L. Collins. 1950. Remains of land mammals from the Miocene of the Miocene of the Chesapeake Bay Region. Smithsonian Miscellaneous Collections 116(2):1-21
Gomphotherium	-100.8	35	-434298	1337771	10.3	13.6	11.95	12.725	Gomphotheriidae	Animalia	Paleobiology Database (PBDB)	J. Alroy. 2002. Synonymies and reidentifications of North American fossil mammals.
Gomphotherium	-99.8	43.2	-307167	2251183	10.3	13.6	11.95	12.725	Gomphotheriidae	Animalia	Paleobiology Database (PBDB)	J. Alroy. 2002. Synonymies and reidentifications of North American fossil mammals.
Gomphotherium	-81.8	27.9	1398152	641572	13.6	15.97	14.785	14.895	Gomphotheriidae	Animalia	Paleobiology Database (PBDB)	J. Alroy. 2002. Synonymies and reidentifications of North American fossil mammals.
Gomphotherium	-107	36.5	-974072	1551176	13.6	15.97	14.785	14.895	Gomphotheriidae	Animalia	Paleobiology Database (PBDB)	J. Alroy. 2002. Synonymies and reidentifications of North American fossil mammals.
Gomphotherium	-95	30.5	95797	825395	13.6	15.97	14.785	14.895	Gomphotheriidae	Animalia	Paleobiology Database (PBDB)	H. Tobien. 1973. On the Evolution of Mastodonts (Proboscidea, Mammalia); Part 1, The bunodont trilophodont Groups. Notizblatt des Hessischen Landesamtes fuer Bodenforschung zu Wiesbaden 101:202-276
Gomphotherium	-115.5	41	-1615763	2165345	10.3	13.6	11.95	12.725	Gomphotheriidae	Animalia	Paleobiology Database (PBDB)	J. Alroy. 2002. Synonymies and reidentifications of North American fossil mammals.
Gomphotherium	-76.5	38.4	1675123	1880125	11.62	13.82	12.72	12.725	Gomphotheriidae	Animalia	Paleobiology Database (PBDB)	J. Alroy. 2002. Synonymies and reidentifications of North American fossil mammals.
Gomphotherium	-76.5	38.4	1675123	1880125	13.6	15.97	14.785	14.895	Gomphotheriidae	Animalia	Paleobiology Database (PBDB)	J. Alroy. 2002. Synonymies and reidentifications of North American fossil mammals.
Gomphotherium	-100.8	42.8	-390195	2210213	10.3	13.6	11.95	12.725	Gomphotheriidae	Animalia	Paleobiology Database (PBDB)	E. H. Barbour. 1914. Nebraska Geological Survey 4(14)
Gomphotherium	-106.2	35.5	-915509	1431935	13.6	15.97	14.785	14.895	Gomphotheriidae	Animalia	Paleobiology Database (PBDB)	R. H. Tedford and S. F. Barghoorn. 1993. New Mexico Museum of Natural History Bulletin 2
Hypolagus	-109.484	32.5785	-1254717	1145434	0.3	4.9	2.6	3.09	Leporidae	Animalia	Paleobiology Database (PBDB)	J. A. White. 1991. North American Leporinae (Mammalia: Lagomorpha) from late Miocene (Clarendonian) to latest Pliocene (Blancan). Journal of Vertebrate Paleontology 11(1):67-89
Hypolagus	-109.6	33	-1258712	1193514	1.8	4.9	3.35	3.09	Leporidae	Animalia	Paleobiology Database (PBDB)	T. Galusha and Et al. 1984. Biostratigraphy and magnetostratigraphy, late Pliocene rocks, 111 Ranch, Arizona. Geological Society America Bulletin 95
Hypolagus	-118.5	35.3	-2009788	1599407	10.3	13.6	11.95	12.725	Leporidae	Animalia	Paleobiology Database (PBDB)	J. A. White. 1988. The Archaeolaginae (Mammalia, Lagomorpha) of North America, Excluding Archaeolagus and Panolax. Journal of Vertebrate Paleontology 7(4):425-450
Hypolagus	-117	32.6167	-1943791	1276169	1.8	4.9	3.35	3.09	Leporidae	Animalia	Paleobiology Database (PBDB)	J. Alroy. 2003. Synonymies and reidentifications of North American fossil mammals.
Hypolagus	-118.5	47	-1703152	2870256	1.8	4.9	3.35	3.09	Leporidae	Animalia	Paleobiology Database (PBDB)	J. A. White. 1988. The Archaeolaginae (Mammalia, Lagomorpha) of North America, Excluding Archaeolagus and Panolax. Journal of Vertebrate Paleontology 7(4):425-450
Hypolagus	-114.9	42.8	-1526931	2352696	1.8	4.9	3.35	3.09	Leporidae	Animalia	Paleobiology Database (PBDB)	J. Alroy. 2002. Synonymies and reidentifications of North American fossil mammals.
Hypolagus	-117	33.9	-1912388	1415961	1.8	4.9	3.35	3.09	Leporidae	Animalia	Paleobiology Database (PBDB)	L. B. Albright. 1999. University of California Publications in Geological Sciences 144:1-121
Hypolagus	-117.8	33.6	-1991604	1399722	1.8	4.9	3.35	3.09	Leporidae	Animalia	Paleobiology Database (PBDB)	J. A. White. 1988. The Archaeolaginae (Mammalia, Lagomorpha) of North America, Excluding Archaeolagus and Panolax. Journal of Vertebrate Paleontology 7(4):425-450
Hypolagus	-115.7	43	-1586055	2387685	1.8	4.9	3.35	3.09	Leporidae	Animalia	Paleobiology Database (PBDB)	J. A. White. 1988. The Archaeolaginae (Mammalia, Lagomorpha) of North America, Excluding Archaeolagus and Panolax. Journal of Vertebrate Paleontology 7(4):425-450
Hypolagus	-102.5	35.4	-584844	1391573	1.8	4.9	3.35	3.09	Leporidae	Animalia	Paleobiology Database (PBDB)	J. A. White. 1988. The Archaeolaginae (Mammalia, Lagomorpha) of North America, Excluding Archaeolagus and Panolax. Journal of Vertebrate Paleontology 7(4):425-450
Hypolagus	-114.9	42.8	-1526931	2352696	1.8	4.9	3.35	3.09	Leporidae	Animalia	Paleobiology Database (PBDB)	J. Alroy. 2002. Synonymies and reidentifications of North American fossil mammals.
Hypolagus	-117	32.6167	-1943791	1276169	1.8	4.9	3.35	3.09	Leporidae	Animalia	Paleobiology Database (PBDB)	J. Alroy. 2002. Synonymies and reidentifications of North American fossil mammals.
Hypolagus	-117.1	32.9	-1945934	1309052	1.8	4.9	3.35	3.09	Leporidae	Animalia	Paleobiology Database (PBDB)	M. L. Cassiliano. 1999. Biostratigraphy of Blancan and Irvingtonian mammals in the Fish Creek-Vallecito Creek section, southern California, and a review of the Blancan-Irvingtonian boundary. Journal of Vertebrate Paleontology 19(1):169-186
Hypolagus	-118.2	34	-2017140	1451658	1.8	4.9	3.35	3.09	Leporidae	Animalia	Paleobiology Database (PBDB)	J. A. White. 1988. The Archaeolaginae (Mammalia, Lagomorpha) of North America, Excluding Archaeolagus and Panolax. Journal of Vertebrate Paleontology 7(4):425-450
Hypolagus	-120	35.9	-2124222	1697204	1.8	4.9	3.35	3.09	Leporidae	Animalia	Paleobiology Database (PBDB)	J. A. White. 1988. The Archaeolaginae (Mammalia, Lagomorpha) of North America, Excluding Archaeolagus and Panolax. Journal of Vertebrate Paleontology 7(4):425-450
Hypolagus	-114.3	37.8	-1586229	1793608	1.8	4.9	3.35	3.09	Leporidae	Animalia	Paleobiology Database (PBDB)	R. E. Reynolds and E. H. Lindsay. 1999. Utah Geological Survey Miscellaneous Publication 99-1:469-478
Hypolagus	-117	33.9	-1912388	1415961	1.8	4.9	3.35	3.09	Leporidae	Animalia	Paleobiology Database (PBDB)	A. F. Pajak, iii, E. Scott, and C. J. Bell. 1996. A review of the biostratigraphy of Pliocene and Pleistocene sediments in the Elsinore Fault Zone, Riverside County, California. PaleoBios 17(2-4):28-49
Hypolagus	-117	33.9	-1912388	1415961	1.8	4.9	3.35	3.09	Leporidae	Animalia	Paleobiology Database (PBDB)	A. F. Pajak, iii, E. Scott, and C. J. Bell. 1996. A review of the biostratigraphy of Pliocene and Pleistocene sediments in the Elsinore Fault Zone, Riverside County, California. PaleoBios 17(2-4):28-49
Hypolagus	-117	33.9	-1912388	1415961	1.8	4.9	3.35	3.09	Leporidae	Animalia	Paleobiology Database (PBDB)	A. F. Pajak, iii, E. Scott, and C. J. Bell. 1996. A review of the biostratigraphy of Pliocene and Pleistocene sediments in the Elsinore Fault Zone, Riverside County, California. PaleoBios 17(2-4):28-49
Hypolagus	-117.1	32.9	-1945934	1309052	1.8	4.9	3.35	3.09	Leporidae	Animalia	Paleobiology Database (PBDB)	M. L. Cassiliano. 1999. Biostratigraphy of Blancan and Irvingtonian mammals in the Fish Creek-Vallecito Creek section, southern California, and a review of the Blancan-Irvingtonian boundary. Journal of Vertebrate Paleontology 19(1):169-186
Hypolagus	-116.25	36	-1795461	1630756	1.8	4.9	3.35	3.09	Leporidae	Animalia	Paleobiology Database (PBDB)	D. P. Whistler and S. D. Webb. 2005. New goatlike camelid from the Late Pliocene of Tecopa Lake Basin, California. Contributions in Science, Natural History Museum of Los Angeles County 503:1-40
Hypolagus	-118.5	35.3	-2009788	1599407	1.8	4.9	3.35	3.09	Leporidae	Animalia	Paleobiology Database (PBDB)	J. A. White. 1988. The Archaeolaginae (Mammalia, Lagomorpha) of North America, Excluding Archaeolagus and Panolax. Journal of Vertebrate Paleontology 7(4):425-450
Hypolagus	-118.032	37.9567	-1900363	1879245	10.3	13.6	11.95	12.725	Leporidae	Animalia	Paleobiology Database (PBDB)	J. B. Clark, M. R. Dawson, and A. E. Wood. 1964. Fossil mammals from the lower Pliocene of Fish Lake Valley, Nevada. Bulletin of the Museum of Comparative Zoology 131(2)
Hypolagus	-117	34.8	-1890333	1514138	10.3	13.6	11.95	12.725	Leporidae	Animalia	Paleobiology Database (PBDB)	M. R. Dawson. 1958. University of Kansas Paleontological Contributions Vertebrata 6
Hypolagus	-117	34.8	-1890333	1514138	13.6	15.97	14.785	14.895	Leporidae	Animalia	Paleobiology Database (PBDB)	J. A. White. 1988. The Archaeolaginae (Mammalia, Lagomorpha) of North America, Excluding Archaeolagus and Panolax. Journal of Vertebrate Paleontology 7(4):425-450
Hypolagus	-117	34.8	-1890333	1514138	13.6	15.97	14.785	14.895	Leporidae	Animalia	Paleobiology Database (PBDB)	J. A. White. 1988. The Archaeolaginae (Mammalia, Lagomorpha) of North America, Excluding Archaeolagus and Panolax. Journal of Vertebrate Paleontology 7(4):425-450
Hypolagus	-117	34.8	-1890333	1514138	13.6	15.97	14.785	14.895	Leporidae	Animalia	Paleobiology Database (PBDB)	J. A. White. 1988. The Archaeolaginae (Mammalia, Lagomorpha) of North America, Excluding Archaeolagus and Panolax. Journal of Vertebrate Paleontology 7(4):425-450
Hypolagus	-117	34.8	-1890333	1514138	13.6	15.97	14.785	14.895	Leporidae	Animalia	Paleobiology Database (PBDB)	J. A. White. 1988. The Archaeolaginae (Mammalia, Lagomorpha) of North America, Excluding Archaeolagus and Panolax. Journal of Vertebrate Paleontology 7(4):425-450
Hypolagus	-117	34.8	-1890333	1514138	13.6	15.97	14.785	14.895	Leporidae	Animalia	Paleobiology Database (PBDB)	J. A. White. 1988. The Archaeolaginae (Mammalia, Lagomorpha) of North America, Excluding Archaeolagus and Panolax. Journal of Vertebrate Paleontology 7(4):425-450
Hypolagus	-100.033	42.7833	-327992	2205456	13.6	15.97	14.785	14.895	Leporidae	Animalia	Paleobiology Database (PBDB)	M. R. Voorhies. 1990. Vertebrate biostratigraphy of the Ogallala Group in Nebraska. In T. C. Gustavson (ed.), Geologic Framework and Regional Hydrology: Upper Cenozoic Blackwater Draw and Ogallala Formations, Great Plains
Hypolagus	-117	34.8	-1890333	1514138	13.6	15.97	14.785	14.895	Leporidae	Animalia	Paleobiology Database (PBDB)	J. Alroy. 2002. Synonymies and reidentifications of North American fossil mammals.
Hypolagus	-117	34.8	-1890333	1514138	13.6	15.97	14.785	14.895	Leporidae	Animalia	Paleobiology Database (PBDB)	J. A. White. 1988. The Archaeolaginae (Mammalia, Lagomorpha) of North America, Excluding Archaeolagus and Panolax. Journal of Vertebrate Paleontology 7(4):425-450
Hypolagus	-117	34.8	-1890333	1514138	13.6	15.97	14.785	14.895	Leporidae	Animalia	Paleobiology Database (PBDB)	J. A. White. 1988. The Archaeolaginae (Mammalia, Lagomorpha) of North America, Excluding Archaeolagus and Panolax. Journal of Vertebrate Paleontology 7(4):425-450
Hypolagus	-117	34.8	-1890333	1514138	13.6	15.97	14.785	14.895	Leporidae	Animalia	Paleobiology Database (PBDB)	J. A. White. 1988. The Archaeolaginae (Mammalia, Lagomorpha) of North America, Excluding Archaeolagus and Panolax. Journal of Vertebrate Paleontology 7(4):425-450
Hypolagus	-100	42.7	-325674	2196037	10.3	13.6	11.95	12.725	Leporidae	Animalia	Paleobiology Database (PBDB)	M. F. Skinner and F. W. Johnson. 1984. Tertiary stratigraphy and the Frick Collection of fossil vertebrates from north-central Nebraska. Bulletin of the American Museum of Natural History 178(3):1-368
Hypolagus	-117	34.8	-1890333	1514138	13.6	15.97	14.785	14.895	Leporidae	Animalia	Paleobiology Database (PBDB)	J. A. White. 1988. The Archaeolaginae (Mammalia, Lagomorpha) of North America, Excluding Archaeolagus and Panolax. Journal of Vertebrate Paleontology 7(4):425-450
Hypolagus	-117	34.8	-1890333	1514138	13.6	15.97	14.785	14.895	Leporidae	Animalia	Paleobiology Database (PBDB)	J. A. White. 1988. The Archaeolaginae (Mammalia, Lagomorpha) of North America, Excluding Archaeolagus and Panolax. Journal of Vertebrate Paleontology 7(4):425-450
Hypolagus	-100.8	42.8	-390195	2210213	13.6	15.97	14.785	14.895	Leporidae	Animalia	Paleobiology Database (PBDB)	M. R. Voorhies and C. L. Timperley. 1997. A New Pronotolagus (Lagomorpha: Leporidae) and Other Leporids from the Valentine Railway Quarries (Barstovian, Nebraska), and the Archaeolagine-Leporine Transition. Journal of Vertebrate Paleontology 17(4):725-737
Hypolagus	-100.8	42.8	-390195	2210213	13.6	15.97	14.785	14.895	Leporidae	Animalia	Paleobiology Database (PBDB)	M. R. Voorhies and C. L. Timperley. 1997. A New Pronotolagus (Lagomorpha: Leporidae) and Other Leporids from the Valentine Railway Quarries (Barstovian, Nebraska), and the Archaeolagine-Leporine Transition. Journal of Vertebrate Paleontology 17(4):725-737
Hypolagus	-98	42.6	-163108	2179721	13.6	15.97	14.785	14.895	Leporidae	Animalia	Paleobiology Database (PBDB)	M. R. Voorhies. 1969. Taphonomy and population dynamics of an Early Pliocene vertebrate fauna, Know County, Nebraska. University of Wyoming Contributions to Geology Special Paper 1:1-69
Hypolagus	-118.5	39.5	-1899413	2056856	10.3	13.6	11.95	12.725	Leporidae	Animalia	Paleobiology Database (PBDB)	T. S. Kelly. 1995. Bulletin of the Southern California Academy of Sciences 94(3):213-217
Hypolagus	-100	42.7	-325674	2196037	10.3	13.6	11.95	12.725	Leporidae	Animalia	Paleobiology Database (PBDB)	J. A. White. 1988. The Archaeolaginae (Mammalia, Lagomorpha) of North America, Excluding Archaeolagus and Panolax. Journal of Vertebrate Paleontology 7(4):425-450
Hypolagus	-100.8	42.8	-390195	2210213	13.6	15.97	14.785	14.895	Leporidae	Animalia	Paleobiology Database (PBDB)	M. R. Voorhies and C. L. Timperley. 1997. A New Pronotolagus (Lagomorpha: Leporidae) and Other Leporids from the Valentine Railway Quarries (Barstovian, Nebraska), and the Archaeolagine-Leporine Transition. Journal of Vertebrate Paleontology 17(4):725-737
Hypolagus	-117	34.8	-1890333	1514138	13.6	15.97	14.785	14.895	Leporidae	Animalia	Paleobiology Database (PBDB)	J. A. White. 1988. The Archaeolaginae (Mammalia, Lagomorpha) of North America, Excluding Archaeolagus and Panolax. Journal of Vertebrate Paleontology 7(4):425-450
Hypolagus	-101.5	33.7	-505974	1196101	10.3	13.6	11.95	12.725	Leporidae	Animalia	Paleobiology Database (PBDB)	D. A. Winkler. 1990. Sedimentary Facies and Biochronology of the Upper Tertiary Ogallala Group, Blanco and Yellow House Canyons, Texas Panhandle. In T. C. Gustavson (ed.), Geologic Framework and Regional Hydrology: Upper Cenozoic Blackwater Draw and Ogallala Formations, Great Plains
Hypolagus	-101.8	43.2	-468667	2259347	10.3	13.6	11.95	12.725	Leporidae	Animalia	Paleobiology Database (PBDB)	M. R. Dawson. 1958. University of Kansas Paleontological Contributions Vertebrata 6
Hypolagus	-117.5	43.6	-1713571	2484363	10.3	13.6	11.95	12.725	Leporidae	Animalia	Paleobiology Database (PBDB)	J. A. Shotwell. 1970. Pliocene mammals of southeast Oregon and adjacent Idaho. Bulletin of the Museum of Natural History, University of Oregon 17:1-103
Hypolagus	-117	34.8	-1890333	1514138	13.6	15.97	14.785	14.895	Leporidae	Animalia	Paleobiology Database (PBDB)	J. A. White. 1988. The Archaeolaginae (Mammalia, Lagomorpha) of North America, Excluding Archaeolagus and Panolax. Journal of Vertebrate Paleontology 7(4):425-450
Hypolagus	-118	43	-1768087	2428276	1.8	4.9	3.35	3.09	Leporidae	Animalia	Paleobiology Database (PBDB)	J. A. Shotwell. 1970. Pliocene mammals of southeast Oregon and adjacent Idaho. Bulletin of the Museum of Natural History, University of Oregon 17:1-103
Hypolagus	-115.7	43	-1586055	2387685	1.8	4.9	3.35	3.09	Leporidae	Animalia	Paleobiology Database (PBDB)	J. A. White. 1988. The Archaeolaginae (Mammalia, Lagomorpha) of North America, Excluding Archaeolagus and Panolax. Journal of Vertebrate Paleontology 7(4):425-450
Hypolagus	-117	34.8	-1890333	1514138	1.8	4.9	3.35	3.09	Leporidae	Animalia	Paleobiology Database (PBDB)	N. J. Czaplewski. 1993. Late Tertiary bats (Mammalia, Chiroptera) from the southwestern United States. Southwestern Naturalist 38(2):111-118
Hypolagus	-102.5	35.4	-584844	1391573	1.8	4.9	3.35	3.09	Leporidae	Animalia	Paleobiology Database (PBDB)	J. A. White. 1988. The Archaeolaginae (Mammalia, Lagomorpha) of North America, Excluding Archaeolagus and Panolax. Journal of Vertebrate Paleontology 7(4):425-450
Hypolagus	-118	43	-1768087	2428276	1.8	4.9	3.35	3.09	Leporidae	Animalia	Paleobiology Database (PBDB)	J. A. Shotwell. 1970. Pliocene mammals of southeast Oregon and adjacent Idaho. Bulletin of the Museum of Natural History, University of Oregon 17:1-103
Hypolagus	-118.2	34	-2017140	1451658	1.8	4.9	3.35	3.09	Leporidae	Animalia	Paleobiology Database (PBDB)	J. A. White. 1988. The Archaeolaginae (Mammalia, Lagomorpha) of North America, Excluding Archaeolagus and Panolax. Journal of Vertebrate Paleontology 7(4):425-450
Hypolagus	-118.5	47	-1703152	2870256	1.8	4.9	3.35	3.09	Leporidae	Animalia	Paleobiology Database (PBDB)	J. A. White and N. H. Morgan. 1995. The Leporidae (Mammalia, Lagomorpha) from the Blancan (Pliocene) Taunton Local Fauna of Washington. Journal of Vertebrate Paleontology 15(2):366-374
Hypolagus	-116.183	34.3833	-1827774	1452653	0.3	1.8	1.05	1.287	Leporidae	Animalia	Paleobiology Database (PBDB)	H. M. Wagner and D. R. Prothero. 2001. Magnetic stratigraphy of the late Pliocene mammal-bearing deposits from Gypsum Ridge, San Bernardino County, California. Magnetic Stratigraphy of the Pacific Coast Cenozoic (D. R. Prothero, ed.)
Hypolagus	-119.5	38.8	-2001344	2001210	1.8	4.9	3.35	3.09	Leporidae	Animalia	Paleobiology Database (PBDB)	T. S. Kelly. 1994. Two Pliocene (Blancan) vertebrate faunas from Douglas County, Nevada. PaleoBios 16(1):1-23
Hypolagus	-98.2344	42.3783	-182808	2155373	1.8	4.9	3.35	3.09	Leporidae	Animalia	Paleobiology Database (PBDB)	J. Alroy. 2002. Synonymies and reidentifications of North American fossil mammals.
Hypolagus	-118	43	-1768087	2428276	1.8	4.9	3.35	3.09	Leporidae	Animalia	Paleobiology Database (PBDB)	J. A. Shotwell. 1970. Pliocene mammals of southeast Oregon and adjacent Idaho. Bulletin of the Museum of Natural History, University of Oregon 17:1-103
Hypolagus	-106.8	35.1	-974214	1393406	1.8	4.9	3.35	3.09	Leporidae	Animalia	Paleobiology Database (PBDB)	S. G. Lucas, T. E. Williamson, and J. Sobus. 1993. Plio-Pleistocene stratigraphy, paleoecology, and mammalian biochronology, Tijeras Arroyo, Albuquerque area, New Mexico. New Mexico Geology 15(1):1-8
Hypolagus	-119.5	38.8	-2001344	2001210	1.8	4.9	3.35	3.09	Leporidae	Animalia	Paleobiology Database (PBDB)	T. S. Kelly. 1994. Two Pliocene (Blancan) vertebrate faunas from Douglas County, Nevada. PaleoBios 16(1):1-23
Hypolagus	-101.633	34.8833	-510388	1328880	1.8	4.9	3.35	3.09	Leporidae	Animalia	Paleobiology Database (PBDB)	J. A. White. 1988. The Archaeolaginae (Mammalia, Lagomorpha) of North America, Excluding Archaeolagus and Panolax. Journal of Vertebrate Paleontology 7(4):425-450
Hypolagus	-116.8	43.6	-1658690	2471944	1.8	4.9	3.35	3.09	Leporidae	Animalia	Paleobiology Database (PBDB)	C. A. Repenning, T. R. Weasma, and G. R. Scott. 1995. The Early Pleistocene (Latest Blancan-Earliest Irvingtonian) Froman Ferry Fauna and History of the Glenns Ferry Formation, Southwestern Idaho. United States Geological Survey Bulletin 2105:1-86
Hypolagus	-118	43	-1768087	2428276	1.8	4.9	3.35	3.09	Leporidae	Animalia	Paleobiology Database (PBDB)	J. A. White. 1988. The Archaeolaginae (Mammalia, Lagomorpha) of North America, Excluding Archaeolagus and Panolax. Journal of Vertebrate Paleontology 7(4):425-450
Hypolagus	-102.5	35.4	-584844	1391573	1.8	4.9	3.35	3.09	Leporidae	Animalia	Paleobiology Database (PBDB)	J. A. White. 1988. The Archaeolaginae (Mammalia, Lagomorpha) of North America, Excluding Archaeolagus and Panolax. Journal of Vertebrate Paleontology 7(4):425-450
Hypolagus	-118	43	-1768087	2428276	1.8	4.9	3.35	3.09	Leporidae	Animalia	Paleobiology Database (PBDB)	J. A. White. 1988. The Archaeolaginae (Mammalia, Lagomorpha) of North America, Excluding Archaeolagus and Panolax. Journal of Vertebrate Paleontology 7(4):425-450
Hypolagus	-118.9	38.2	-1967302	1923424	1.8	4.9	3.35	3.09	Leporidae	Animalia	Paleobiology Database (PBDB)	J. A. White. 1988. The Archaeolaginae (Mammalia, Lagomorpha) of North America, Excluding Archaeolagus and Panolax. Journal of Vertebrate Paleontology 7(4):425-450
Hypolagus	-115.7	43	-1586055	2387685	1.8	4.9	3.35	3.09	Leporidae	Animalia	Paleobiology Database (PBDB)	J. A. White. 1988. The Archaeolaginae (Mammalia, Lagomorpha) of North America, Excluding Archaeolagus and Panolax. Journal of Vertebrate Paleontology 7(4):425-450
Hypolagus	-118	43	-1768087	2428276	1.8	4.9	3.35	3.09	Leporidae	Animalia	Paleobiology Database (PBDB)	J. A. White. 1988. The Archaeolaginae (Mammalia, Lagomorpha) of North America, Excluding Archaeolagus and Panolax. Journal of Vertebrate Paleontology 7(4):425-450
Hypolagus	-118.5	47	-1703152	2870256	1.8	4.9	3.35	3.09	Leporidae	Animalia	Paleobiology Database (PBDB)	J. A. White. 1988. The Archaeolaginae (Mammalia, Lagomorpha) of North America, Excluding Archaeolagus and Panolax. Journal of Vertebrate Paleontology 7(4):425-450
Hypolagus	-103.8	41.5	-645544	2081472	13.6	15.97	14.785	14.895	Leporidae	Animalia	Paleobiology Database (PBDB)	M. R. Voorhies, J. A. Holman, and X. Xiang-xu. 1987. The Hottell Ranch rhino quarries (basal Ogallala: medial Barstovian), Banner County, Nebraska. Part I: Geologic setting, faunal lists, lower vertebrates. Contributions to Geology, University of Wyoming 25(1):55-69
Hypolagus	-98.8	42.9	-227348	2214880	13.6	15.97	14.785	14.895	Leporidae	Animalia	Paleobiology Database (PBDB)	M. R. Voorhies. 1990. Vertebrate biostratigraphy of the Ogallala Group in Nebraska. In T. C. Gustavson (ed.), Geologic Framework and Regional Hydrology: Upper Cenozoic Blackwater Draw and Ogallala Formations, Great Plains
Hypolagus	-100.8	42.8	-390195	2210213	13.6	15.97	14.785	14.895	Leporidae	Animalia	Paleobiology Database (PBDB)	M. R. Voorhies. 1990. Vertebrate biostratigraphy of the Ogallala Group in Nebraska. In T. C. Gustavson (ed.), Geologic Framework and Regional Hydrology: Upper Cenozoic Blackwater Draw and Ogallala Formations, Great Plains
Hypolagus	-101.1	40.2	-430166	1920931	13.6	15.97	14.785	14.895	Leporidae	Animalia	Paleobiology Database (PBDB)	M. R. Voorhies. 1990. Vertebrate biostratigraphy of the Ogallala Group in Nebraska. In T. C. Gustavson (ed.), Geologic Framework and Regional Hydrology: Upper Cenozoic Blackwater Draw and Ogallala Formations, Great Plains
Hypolagus	-102.85	42.6833	-557533	2207421	13.6	15.97	14.785	14.895	Leporidae	Animalia	Paleobiology Database (PBDB)	W. W. Korth and R. L. Evander. 2016. Lipotyphla, Chiroptera, Lagomorpha, and Rodentia (Mammalia) from Observation Quarry, Earliest Barstovian (Miocene), Dawes County, Nebraska. Annals of Carnegie Museum 83(3):219-254
Hypolagus	-100.8	42.8	-390195	2210213	13.6	15.97	14.785	14.895	Leporidae	Animalia	Paleobiology Database (PBDB)	M. R. Voorhies and C. L. Timperley. 1997. A New Pronotolagus (Lagomorpha: Leporidae) and Other Leporids from the Valentine Railway Quarries (Barstovian, Nebraska), and the Archaeolagine-Leporine Transition. Journal of Vertebrate Paleontology 17(4):725-737
Hypolagus	-100.8	42.8	-390195	2210213	13.6	15.97	14.785	14.895	Leporidae	Animalia	Paleobiology Database (PBDB)	M. R. Voorhies and C. L. Timperley. 1997. A New Pronotolagus (Lagomorpha: Leporidae) and Other Leporids from the Valentine Railway Quarries (Barstovian, Nebraska), and the Archaeolagine-Leporine Transition. Journal of Vertebrate Paleontology 17(4):725-737
Hypolagus	-98	42.6	-163108	2179721	13.6	15.97	14.785	14.895	Leporidae	Animalia	Paleobiology Database (PBDB)	M. R. Voorhies. 1990. Vertebrate biostratigraphy of the Ogallala Group in Nebraska. In T. C. Gustavson (ed.), Geologic Framework and Regional Hydrology: Upper Cenozoic Blackwater Draw and Ogallala Formations, Great Plains
Hypolagus	-117.3	38.1	-1834738	1880510	13.6	15.97	14.785	14.895	Leporidae	Animalia	Paleobiology Database (PBDB)	M. R. Dawson. 1958. University of Kansas Paleontological Contributions Vertebrata 6
Hypolagus	-100.033	42.7833	-327992	2205456	13.6	15.97	14.785	14.895	Leporidae	Animalia	Paleobiology Database (PBDB)	M. R. Voorhies. 1990. Vertebrate biostratigraphy of the Ogallala Group in Nebraska. In T. C. Gustavson (ed.), Geologic Framework and Regional Hydrology: Upper Cenozoic Blackwater Draw and Ogallala Formations, Great Plains
Hypolagus	-117.8	41.1	-1800621	2217623	13.6	15.97	14.785	14.895	Leporidae	Animalia	Paleobiology Database (PBDB)	M. R. Dawson. 1958. University of Kansas Paleontological Contributions Vertebrata 6
Hypolagus	-103.8	41.5	-645544	2081472	13.6	15.97	14.785	14.895	Leporidae	Animalia	Paleobiology Database (PBDB)	M. R. Voorhies, J. A. Holman, and X. Xiang-xu. 1987. The Hottell Ranch rhino quarries (basal Ogallala: medial Barstovian), Banner County, Nebraska. Part I: Geologic setting, faunal lists, lower vertebrates. Contributions to Geology, University of Wyoming 25(1):55-69
Hypolagus	-98.11	42.49	-172351	2167622	13.6	15.97	14.785	14.895	Leporidae	Animalia	Paleobiology Database (PBDB)	M. R. Voorhies. 1990. Vertebrate biostratigraphy of the Ogallala Group in Nebraska. In T. C. Gustavson (ed.), Geologic Framework and Regional Hydrology: Upper Cenozoic Blackwater Draw and Ogallala Formations, Great Plains
Hypolagus	-100.05	42.8061	-329278	2208057	13.6	15.97	14.785	14.895	Leporidae	Animalia	Paleobiology Database (PBDB)	M. R. Voorhies. 1990. Vertebrate biostratigraphy of the Ogallala Group in Nebraska. In T. C. Gustavson (ed.), Geologic Framework and Regional Hydrology: Upper Cenozoic Blackwater Draw and Ogallala Formations, Great Plains
Hypolagus	-100.483	37.1333	-394402	1575001	1.8	4.9	3.35	3.09	Leporidae	Animalia	Paleobiology Database (PBDB)	C. W. Hibbard. 1969. Michigan Academician 1(1)
Hypolagus	-100.917	32.7167	-458037	1083532	1.8	4.9	3.35	3.09	Leporidae	Animalia	Paleobiology Database (PBDB)	W. W. Dalquest. 1978. Early Blancan mammals of the Beck Ranch local fauna of Texas. Journal of Mammalogy 59(2):269-298
Hypolagus	-100.3	37.2	-377948	1581719	1.8	4.9	3.35	3.09	Leporidae	Animalia	Paleobiology Database (PBDB)	C. W. Hibbard. 1970. in Dort and Jones
Hypolagus	-100.3	37.2	-377948	1581719	1.8	4.9	3.35	3.09	Leporidae	Animalia	Paleobiology Database (PBDB)	J. A. White. 1988. The Archaeolaginae (Mammalia, Lagomorpha) of North America, Excluding Archaeolagus and Panolax. Journal of Vertebrate Paleontology 7(4):425-450
Hypolagus	-110.3	31.9667	-1340295	1089098	1.8	4.9	3.35	3.09	Leporidae	Animalia	Paleobiology Database (PBDB)	J. A. White. 1988. The Archaeolaginae (Mammalia, Lagomorpha) of North America, Excluding Archaeolagus and Panolax. Journal of Vertebrate Paleontology 7(4):425-450
Hypolagus	-100.3	37.2	-377948	1581719	1.8	4.9	3.35	3.09	Leporidae	Animalia	Paleobiology Database (PBDB)	J. A. White. 1988. The Archaeolaginae (Mammalia, Lagomorpha) of North America, Excluding Archaeolagus and Panolax. Journal of Vertebrate Paleontology 7(4):425-450
Hypolagus	-114.3	37.8	-1586229	1793608	1.8	4.9	3.35	3.09	Leporidae	Animalia	Paleobiology Database (PBDB)	R. E. Reynolds and E. H. Lindsay. 1999. Utah Geological Survey Miscellaneous Publication 99-1:469-478
Hypolagus	-118.5	47	-1703152	2870256	1.8	4.9	3.35	3.09	Leporidae	Animalia	Paleobiology Database (PBDB)	J. A. White and N. H. Morgan. 1995. The Leporidae (Mammalia, Lagomorpha) from the Blancan (Pliocene) Taunton Local Fauna of Washington. Journal of Vertebrate Paleontology 15(2):366-374
Hypolagus	-81.8	27.9	1398152	641572	3.6	5.333	4.4665	4.4665	Leporidae	Animalia	Paleobiology Database (PBDB)	S. D. Webb, R. C. Hulbert, and G. S. Morgan, HF Evans. 2008. Terrestrial mammals of the Palmetto Fauna (early Pliocene, latest Hemphillian) from the Central Florida Phosphate District. In X. Wang and L. G. Barnes (eds.), Geology and Vertebrate Paleontology of Western and Southern North America: Contributions in Honor of David P. Whistler (41):293-312
Hypolagus	-119.1	46.3	-1766347	2805883	1.8	4.9	3.35	3.09	Leporidae	Animalia	Paleobiology Database (PBDB)	E. P. Gustafson. 1978. The Vertebrate Faunas of the Pliocene Ringold Formation, South-Central Washington. Bulletin of the Museum of Natural History, University of Oregon 23:1-62
Hypolagus	-100.917	32.7167	-458037	1083532	1.8	4.9	3.35	3.09	Leporidae	Animalia	Paleobiology Database (PBDB)	J. A. White. 1988. The Archaeolaginae (Mammalia, Lagomorpha) of North America, Excluding Archaeolagus and Panolax. Journal of Vertebrate Paleontology 7(4):425-450
Hypolagus	-117.1	32.9	-1945934	1309052	1.8	4.9	3.35	3.09	Leporidae	Animalia	Paleobiology Database (PBDB)	M. L. Cassiliano. 1999. Biostratigraphy of Blancan and Irvingtonian mammals in the Fish Creek-Vallecito Creek section, southern California, and a review of the Blancan-Irvingtonian boundary. Journal of Vertebrate Paleontology 19(1):169-186
Hypolagus	-117.1	32.9	-1945934	1309052	1.8	4.9	3.35	3.09	Leporidae	Animalia	Paleobiology Database (PBDB)	M. L. Cassiliano. 1999. Biostratigraphy of Blancan and Irvingtonian mammals in the Fish Creek-Vallecito Creek section, southern California, and a review of the Blancan-Irvingtonian boundary. Journal of Vertebrate Paleontology 19(1):169-186
Hypolagus	-117.1	32.9	-1945934	1309052	1.8	4.9	3.35	3.09	Leporidae	Animalia	Paleobiology Database (PBDB)	M. L. Cassiliano. 1999. Biostratigraphy of Blancan and Irvingtonian mammals in the Fish Creek-Vallecito Creek section, southern California, and a review of the Blancan-Irvingtonian boundary. Journal of Vertebrate Paleontology 19(1):169-186
Hypolagus	-117.1	32.9	-1945934	1309052	1.8	4.9	3.35	3.09	Leporidae	Animalia	Paleobiology Database (PBDB)	M. L. Cassiliano. 1999. Biostratigraphy of Blancan and Irvingtonian mammals in the Fish Creek-Vallecito Creek section, southern California, and a review of the Blancan-Irvingtonian boundary. Journal of Vertebrate Paleontology 19(1):169-186
Hypolagus	-117.1	32.9	-1945934	1309052	1.8	4.9	3.35	3.09	Leporidae	Animalia	Paleobiology Database (PBDB)	M. L. Cassiliano. 1999. Biostratigraphy of Blancan and Irvingtonian mammals in the Fish Creek-Vallecito Creek section, southern California, and a review of the Blancan-Irvingtonian boundary. Journal of Vertebrate Paleontology 19(1):169-186
Hypolagus	-100.05	42.6333	-330061	2188764	10.3	13.6	11.95	12.725	Leporidae	Animalia	Paleobiology Database (PBDB)	W. W. Korth. 1998. Annals of Carnegie Museum 67(4):299-348
Hypolagus	-98.3	43.1	-186219	2236126	13.6	15.97	14.785	14.895	Leporidae	Animalia	Paleobiology Database (PBDB)	M. Green. 1985. Micromammals from the Miocene Bijou Hills local fauna, Southb Dakota. Dakoterra 2(2):141-154
Hypolagus	-117.5	43.6	-1713571	2484363	10.3	13.6	11.95	12.725	Leporidae	Animalia	Paleobiology Database (PBDB)	R. W. Wilson. 1937. New middle Pliocene rodent and lagomorph faunas from Oregon and California. Carnegie Institution of Washington Publication 487(1):2-19
Hypolagus	-103.8	42.4	-637289	2181815	10.3	13.6	11.95	12.725	Leporidae	Animalia	Paleobiology Database (PBDB)	M. F. Skinner, S. M. Skinner, and R. J. Gooris. 1977. Stratigraphy and biostratigraphy of late Cenozoic deposits in central Sioux County, western Nebraska. Bulletin of the American Museum of Natural History 158(5):263-370
Hypolagus	-82.3667	78.55	624011	5609052	3.6	5.333	4.4665	4.4665	Leporidae	Animalia	Paleobiology Database (PBDB)	C. R. Harington. 2003. Life at an early Pliocene beaver pond in the Canadian High Arctic. Journal of Vertebrate Paleontology 23(3):59A
Hypolagus	-117.1	32.9	-1945934	1309052	1.8	4.9	3.35	3.09	Leporidae	Animalia	Paleobiology Database (PBDB)	M. L. Cassiliano. 1999. Biostratigraphy of Blancan and Irvingtonian mammals in the Fish Creek-Vallecito Creek section, southern California, and a review of the Blancan-Irvingtonian boundary. Journal of Vertebrate Paleontology 19(1):169-186
Hypolagus	-117	33.9	-1912388	1415961	1.8	4.9	3.35	3.09	Leporidae	Animalia	Paleobiology Database (PBDB)	J. A. White. 1988. The Archaeolaginae (Mammalia, Lagomorpha) of North America, Excluding Archaeolagus and Panolax. Journal of Vertebrate Paleontology 7(4):425-450
Hypolagus	-117.1	32.9	-1945934	1309052	1.8	4.9	3.35	3.09	Leporidae	Animalia	Paleobiology Database (PBDB)	M. L. Cassiliano. 1999. Biostratigraphy of Blancan and Irvingtonian mammals in the Fish Creek-Vallecito Creek section, southern California, and a review of the Blancan-Irvingtonian boundary. Journal of Vertebrate Paleontology 19(1):169-186
Hypolagus	-117.1	32.9	-1945934	1309052	1.8	4.9	3.35	3.09	Leporidae	Animalia	Paleobiology Database (PBDB)	M. L. Cassiliano. 1999. Biostratigraphy of Blancan and Irvingtonian mammals in the Fish Creek-Vallecito Creek section, southern California, and a review of the Blancan-Irvingtonian boundary. Journal of Vertebrate Paleontology 19(1):169-186
Hypolagus	-115.5	41	-1615763	2165345	10.3	13.6	11.95	12.725	Leporidae	Animalia	Paleobiology Database (PBDB)	M. E. Nelson and J. H. Madsen, Jr. 1987. Contributions to Geology, University of Wyoming 25(1)
Hypolagus	-119	34.3	-2080394	1501495	13.6	15.97	14.785	14.895	Leporidae	Animalia	Paleobiology Database (PBDB)	G. T. James. 1963. Paleontology and nonmarine stratigraphy of the Cuyama Valley badlands, California; Part 1, Geology, faunal interpretations, and systematic descriptions of Chiroptera, Insectivora, and Rodentia. University of California Publications in Geological Sciences 45:1-154
Hypolagus	-119	34.3	-2080394	1501495	15.97	20.43	18.2	18.205	Leporidae	Animalia	Paleobiology Database (PBDB)	G. T. James. 1963. Paleontology and nonmarine stratigraphy of the Cuyama Valley badlands, California; Part 1, Geology, faunal interpretations, and systematic descriptions of Chiroptera, Insectivora, and Rodentia. University of California Publications in Geological Sciences 45:1-154
Hypolagus	-117	33.9	-1912388	1415961	1.8	4.9	3.35	3.09	Leporidae	Animalia	Paleobiology Database (PBDB)	A. F. Pajak, iii, E. Scott, and C. J. Bell. 1996. A review of the biostratigraphy of Pliocene and Pleistocene sediments in the Elsinore Fault Zone, Riverside County, California. PaleoBios 17(2-4):28-49
Hypolagus	-117	33.9	-1912388	1415961	1.8	4.9	3.35	3.09	Leporidae	Animalia	Paleobiology Database (PBDB)	J. A. White. 1988. The Archaeolaginae (Mammalia, Lagomorpha) of North America, Excluding Archaeolagus and Panolax. Journal of Vertebrate Paleontology 7(4):425-450
Hypolagus	-117.1	32.9	-1945934	1309052	1.8	4.9	3.35	3.09	Leporidae	Animalia	Paleobiology Database (PBDB)	M. L. Cassiliano. 1999. Biostratigraphy of Blancan and Irvingtonian mammals in the Fish Creek-Vallecito Creek section, southern California, and a review of the Blancan-Irvingtonian boundary. Journal of Vertebrate Paleontology 19(1):169-186
Hypolagus	-107.3	33.1	-1045625	1176694	1.8	4.9	3.35	3.09	Leporidae	Animalia	Paleobiology Database (PBDB)	C. A. Repenning and S. R. May. 1986. New Mexico Geological Society Guidebook 37
Hypolagus	-114.95	42.8167	-1530548	2355326	1.8	4.9	3.35	3.09	Leporidae	Animalia	Paleobiology Database (PBDB)	J. X. Samuels, J. A. Meachem-Samuels, and P. A. Gensler. 2009. The first mid-Blancan occurrence of Agriotherium (Ursidae) in North America: a record from Hagerman Fossil Beds National Monument, Idaho. Journal of Paleontology 83(4):597-603
Hypolagus	-97.7	39.9	-144051	1877061	1.8	4.9	3.35	3.09	Leporidae	Animalia	Paleobiology Database (PBDB)	J. A. White. 1988. The Archaeolaginae (Mammalia, Lagomorpha) of North America, Excluding Archaeolagus and Panolax. Journal of Vertebrate Paleontology 7(4):425-450
Hypolagus	-98.2344	42.3783	-182808	2155373	1.8	4.9	3.35	3.09	Leporidae	Animalia	Paleobiology Database (PBDB)	J. Alroy. 2002. Synonymies and reidentifications of North American fossil mammals.
Hypolagus	-115.7	43	-1586055	2387685	1.8	4.9	3.35	3.09	Leporidae	Animalia	Paleobiology Database (PBDB)	J. A. White. 1988. The Archaeolaginae (Mammalia, Lagomorpha) of North America, Excluding Archaeolagus and Panolax. Journal of Vertebrate Paleontology 7(4):425-450
Hypolagus	-97.7	39.9	-144051	1877061	1.8	4.9	3.35	3.09	Leporidae	Animalia	Paleobiology Database (PBDB)	J. A. White. 1988. The Archaeolaginae (Mammalia, Lagomorpha) of North America, Excluding Archaeolagus and Panolax. Journal of Vertebrate Paleontology 7(4):425-450
Hypolagus	-103.1	41.7	-586052	2099250	1.8	4.9	3.35	3.09	Leporidae	Animalia	Paleobiology Database (PBDB)	J. A. White. 1988. The Archaeolaginae (Mammalia, Lagomorpha) of North America, Excluding Archaeolagus and Panolax. Journal of Vertebrate Paleontology 7(4):425-450
Hypolagus	-97.7	39.9	-144051	1877061	1.8	4.9	3.35	3.09	Leporidae	Animalia	Paleobiology Database (PBDB)	J. A. White. 1988. The Archaeolaginae (Mammalia, Lagomorpha) of North America, Excluding Archaeolagus and Panolax. Journal of Vertebrate Paleontology 7(4):425-450
Hypolagus	-100.3	37.2	-377948	1581719	1.8	4.9	3.35	3.09	Leporidae	Animalia	Paleobiology Database (PBDB)	J. A. White. 1988. The Archaeolaginae (Mammalia, Lagomorpha) of North America, Excluding Archaeolagus and Panolax. Journal of Vertebrate Paleontology 7(4):425-450
Hypolagus	-97.7	39.9	-144051	1877061	1.8	4.9	3.35	3.09	Leporidae	Animalia	Paleobiology Database (PBDB)	J. A. White. 1988. The Archaeolaginae (Mammalia, Lagomorpha) of North America, Excluding Archaeolagus and Panolax. Journal of Vertebrate Paleontology 7(4):425-450
Lasionycteris	-80.6792	37.3347	1338829	1696418	0	0.126	0.063	0.0704	Vespertilionidae	Animalia	Paleobiology Database (PBDB)	R. Eshelman and F. Grady. 1986. Quaternary vertebrate localities of Virginia and their avian and mammalian fauna. Virginia Division of Mineral Resources, Publication 75:43-70
Lasionycteris	-94.6333	35.8167	122388	1419089	0.0117	0.126	0.06885	0.0704	Vespertilionidae	Animalia	Paleobiology Database (PBDB)	N. J. Czaplewski, W. L. Puckette, and C. Russell. 2002. A Pleistocene tapir and associated mammals from the southwestern Ozark Highland. 64(2):97-107
Lasionycteris	-100.917	32.7167	-458037	1083532	1.8	4.9	3.35	3.09	Vespertilionidae	Animalia	Paleobiology Database (PBDB)	W. W. Dalquest. 1978. Early Blancan mammals of the Beck Ranch local fauna of Texas. Journal of Mammalogy 59(2):269-298
Lepus	-93.2	36	250114	1442422	0.3	1.8	1.05	1.287	Leporidae	Animalia	Paleobiology Database (PBDB)	J. Alroy. 2002. Synonymies and reidentifications of North American fossil mammals.
Lepus	-104.783	32.35	-821231	1068767	0.0117	0.126	0.06885	0.0704	Leporidae	Animalia	Paleobiology Database (PBDB)	C. B. Schultz and E. B. Howard. 1935. The fauna of Burnet Cave, Guadalupe Mountains, New Mexico. Proceedings of the Academy of Natural Sciences of Philadelphia 87:273-298
Lepus	-106.7	52.2	-751870	3279362	0.0117	0.126	0.06885	0.0704	Leporidae	Animalia	Paleobiology Database (PBDB)	T. SkwaraWoolf. 1981. Biostratigraphy and paleoecology of Pleistocene deposits (Riddell Member, Floral Formation, Late Rancholabrean), Saskatoon, Canada. Canadian Journal of Earth Sciences 18
Lepus	-79.7672	37.9528	1405992	1777905	0	0.126	0.063	0.0704	Leporidae	Animalia	Paleobiology Database (PBDB)	R. Eshelman and F. Grady. 1986. Quaternary vertebrate localities of Virginia and their avian and mammalian fauna. Virginia Division of Mineral Resources, Publication 75:43-70
Lepus	-79.0831	38.3578	1456598	1832915	0.0117	0.126	0.06885	0.0704	Leporidae	Animalia	Paleobiology Database (PBDB)	J. E. Guilday. 1962. The Pleistocene local fauna of the Natural Chimneys, Augusta County, Virginia. Annals of Carnegie Museum 36(9):87-122
Lepus	-114.033	39.4833	-1527807	1974474	0	0.126	0.063	0.0704	Leporidae	Animalia	Paleobiology Database (PBDB)	T. H. Heaton. 1985. Quaternary paleontology and paleocology of Crystal Ball Cave, Millard County, Utah: with emphasis on mammals and description of a new species of fossil skunk. Great Basin Naturalist 45(3):337-390
Lepus	-90.3667	38.2667	487937	1707180	0.0117	0.126	0.06885	0.0704	Leporidae	Animalia	Paleobiology Database (PBDB)	E. C. Olson. 1940. A late Pleistocene fauna from Herculaneum, Missouri. Journal of Geology 48(1):32-57
Lepus	-140	68.2	-2279760	5361981	0.0117	0.126	0.06885	0.0704	Leporidae	Animalia	Paleobiology Database (PBDB)	C. R. Harington. 1990. Vertebrates of the Last Interglaciation in Canada: A Review, with New Data. Geographie physique et Quaternaire 44(3)
Lepus	-78.5122	38.8725	1494645	1898529	0.0117	0.126	0.06885	0.0704	Leporidae	Animalia	Paleobiology Database (PBDB)	R. Eshelman and F. Grady. 1986. Quaternary vertebrate localities of Virginia and their avian and mammalian fauna. Virginia Division of Mineral Resources, Publication 75:43-70
Lepus	-79.6569	38.0861	1412892	1794265	0.0117	0.126	0.06885	0.0704	Leporidae	Animalia	Paleobiology Database (PBDB)	J. E. Guilday, P. W. Parmalee, and H. W. Hamilton. 1977. The Clark's Cave bone deposit and the Late Pleistocene paleoecology of the central Appalachian Mountains of Virginia. Bulletin of Carnegie Museum of Natural History 2:1-87
Lepus	-122.282	40.784	-2171830	2277048	0.0117	0.126	0.06885	0.0704	Leporidae	Animalia	Paleobiology Database (PBDB)	R. S. Feranec. 2009. Implications of radiocarbon dates from Potter Creek Cave, Shasta County, California, USA. Radiocarbon 51(3):931-936
Lepus	-114.517	50.1833	-1338081	3148625	0.0117	0.126	0.06885	0.0704	Leporidae	Animalia	Paleobiology Database (PBDB)	J. A. Burns. 1991. Mid-Wisconsinan vertebrates and their environment from January Cave, Alberta, Canada. Quaternary Research 35(1):130-143
Lepus	-140	68.2	-2279760	5361981	0.3	1.8	1.05	1.287	Leporidae	Animalia	Paleobiology Database (PBDB)	A. V. Jopling and Et al. 1981. Stratigraphic, Sedimentological and Faunal Evidence for the Occurrence of Pre-Sangamonian Artefacts in Northern Yukon. Arctic 34(1)
Lepus	-78.7	39.6	1464014	1975780	0.3	1.8	1.05	1.287	Leporidae	Animalia	Paleobiology Database (PBDB)	G. Nicholas. 1953. Recent Paleontological Discoveries from Cumberland Bone Cave. The Scientific Monthly 76(5):301-305
Lepus	-140	68.2	-2279760	5361981	0.3	1.8	1.05	1.287	Leporidae	Animalia	Paleobiology Database (PBDB)	A. V. Jopling and Et al. 1981. Stratigraphic, Sedimentological and Faunal Evidence for the Occurrence of Pre-Sangamonian Artefacts in Northern Yukon. Arctic 34(1)
Lepus	-78.7	39.6	1464014	1975780	0.3	1.8	1.05	1.287	Leporidae	Animalia	Paleobiology Database (PBDB)	J. W. Gidley. 1913. Preliminary report on a recently discovered Pleistocene cave deposit near Cumberland, Maryland. Proceedings of The United States National Museum 46:93-102
Lepus	-79.3689	38.6028	1427460	1855612	0.0117	0.126	0.06885	0.0704	Leporidae	Animalia	Paleobiology Database (PBDB)	F. Grady and E. R. Garton. 2000. Paleontology and historic field trip of the John Guilday Cave Preserve (Trout Rock). Bulletin - West Virginia Speleological Survey 14:241-244
Lepus	-121.228	56.2808	-1641638	3890757	0.0117	0.126	0.06885	0.0704	Leporidae	Animalia	Paleobiology Database (PBDB)	R. J. Hebda, J. A. Burns, and M. Geertsema, A. J. T. Jull. 2008. AMS-dated late Pleistocene taiga vole (Rodentia: Microtus xanthognathus) from northeast British Columbia, Canada: a cautionary lesson in chronology. Canadian Journal of Earth Sciences 45(5):611-618
Lepus	-93.2	36	250114	1442422	0.3	1.8	1.05	1.287	Leporidae	Animalia	Paleobiology Database (PBDB)	J. W. Gidley and C. L. Gazin. 1938. The Pleistocene vertebrate fauna from Cumberland Cave, Maryland. United States National Museum Bulletin 171:1-99
Lepus	-83.1333	36.2667	1141959	1546026	0.0117	2.588	1.29985	1.287	Leporidae	Animalia	Paleobiology Database (PBDB)	A. R. Cahn. 1939. Pleistocene fossils from a cave in Anderson County, Tennessee. Journal of Mammalogy 20(2):248-250
Lepus	-103.1	43.8	-568537	2333260	0.3	1.8	1.05	1.287	Leporidae	Animalia	Paleobiology Database (PBDB)	J. I. Mead, C. Manganaro, and C. A. Repenning, L. D. Agenbroad. 1996.
Lepus	-78.8928	38.4767	1470420	1848958	0.0117	0.126	0.06885	0.0704	Leporidae	Animalia	Paleobiology Database (PBDB)	D. A. Hubbard and F. Grady. 2001. Melrose Caverns: A Late Pleistocene Vertebrate Locality in Virginia, U.S.A. 13th International Congress of Speleology
Lepus	-113.1	46.6667	-1306133	2748614	0	0.0117	0.00585	0.01	Leporidae	Animalia	Paleobiology Database (PBDB)	D. L. Rasmussen. 1974. New Quaternary mammal localities in the upper Clark Fork River valley, western Montana. Northwest Geology 3:62-70
Lepus	-140	68.2	-2279760	5361981	0.0117	0.126	0.06885	0.0704	Leporidae	Animalia	Paleobiology Database (PBDB)	A. V. Jopling and Et al. 1981. Stratigraphic, Sedimentological and Faunal Evidence for the Occurrence of Pre-Sangamonian Artefacts in Northern Yukon. Arctic 34(1)
Lepus	-140	68.2	-2279760	5361981	0.3	1.8	1.05	1.287	Leporidae	Animalia	Paleobiology Database (PBDB)	A. V. Jopling and Et al. 1981. Stratigraphic, Sedimentological and Faunal Evidence for the Occurrence of Pre-Sangamonian Artefacts in Northern Yukon. Arctic 34(1)
Lepus	-140	68.2	-2279760	5361981	0.0117	0.126	0.06885	0.0704	Leporidae	Animalia	Paleobiology Database (PBDB)	C. R. Harington. 1978. Syllogeus 15
Lepus	-112.4	35.7	-1463671	1531755	0.3	4.9	2.6	3.09	Leporidae	Animalia	Paleobiology Database (PBDB)	O. P. Hay. 1921. Descriptions of species of Pleistocene Vertebrata, types or specimens of most of which are preserved in the United States National Museum. Proceedings of the United States National Museum 59:599-642
Lepus	-104.2	31.1833	-778027	934445	0	0.0117	0.00585	0.01	Leporidae	Animalia	Paleobiology Database (PBDB)	W. W. Dalquest and F. B. Stangl, Jr. 1984. Late Pleistocene and early Recent mammals from Fowlkes Cave, southern Culberson County, Texas. Carnegie Museum of Natural History Special Publication 8:432-455
Lepus	-104.883	31.8833	-835407	1017858	0	2.588	1.294	1.287	Leporidae	Animalia	Paleobiology Database (PBDB)	M. Y. Ayer. 1936. The archaeological and faunal material from Williams Cave, Guadalupe Mountains, Texas. Proceedings of the Academy of Natural Sciences of Philadelphia 88:599-618
Lepus	-122.282	40.784	-2171830	2277048	0.0117	0.126	0.06885	0.0704	Leporidae	Animalia	Paleobiology Database (PBDB)	W. J. Sinclair. 1904. The exploration of Potter Creek Cave. University of California Publication American Archaeology and Ethnology 2(1):1-27
Lepus	-107	36.5	-974072	1551176	0.3	1.8	1.05	1.287	Leporidae	Animalia	Paleobiology Database (PBDB)	K. L. Rogers, C. A. Repenning, and F. G. Luiszer, R. D. Benson. 2000. Geologic history, stratigraphy, and paleontology of SAM Cave, north-central New Mexico. New Mexico Geology 22(4):89-117
Lepus	-100.3	37.2	-377948	1581719	1.8	4.9	3.35	3.09	Leporidae	Animalia	Paleobiology Database (PBDB)	C. W. Hibbard. 1970. in Dort and Jones
Lepus	-98.4	29.5833	-232461	726094	0.0117	0.126	0.06885	0.0704	Leporidae	Animalia	Paleobiology Database (PBDB)	D. Pettus. 1956. Fossil rabbits (Lagomorpha) of the Friesenhahn Cave deposit, Texas. Southwestern Naturalist 1(3):109-115
Lepus	-107	36.5	-974072	1551176	0.3	1.8	1.05	1.287	Leporidae	Animalia	Paleobiology Database (PBDB)	K. L. Rogers, C. A. Repenning, and F. G. Luiszer, R. D. Benson. 2000. Geologic history, stratigraphy, and paleontology of SAM Cave, north-central New Mexico. New Mexico Geology 22(4):89-117
Lepus	-118.2	34	-2017140	1451658	0.0117	0.126	0.06885	0.0704	Leporidae	Animalia	Paleobiology Database (PBDB)	G. T. Jefferson. 1991. A catalogue of late Quaternary vertebrates from California. Part two, mammals. Natural History Museum of Los Angeles County Technical Report 7:1-129
Lepus	-117.1	32.9	-1945934	1309052	0.3	1.8	1.05	1.287	Leporidae	Animalia	Paleobiology Database (PBDB)	P. Remeika. 1992. San Bernardino County Museum Association Quarterly 39(1)
Lepus	-104.2	31.1833	-778027	934445	0.0117	0.126	0.06885	0.0704	Leporidae	Animalia	Paleobiology Database (PBDB)	W. W. Dalquest and F. B. Stangl, Jr. 1984. Late Pleistocene and early Recent mammals from Fowlkes Cave, southern Culberson County, Texas. Carnegie Museum of Natural History Special Publication 8:432-455
Lepus	-99.8	34	-348344	1221942	0.3	1.8	1.05	1.287	Leporidae	Animalia	Paleobiology Database (PBDB)	W. W. Dalquest. 1962. The Good Creek Formation, Pleistocene of Texas, and Its Fauna. Journal of Paleontology 36(3)
Lepus	-114.033	39.4833	-1527807	1974474	0	0.126	0.063	0.0704	Leporidae	Animalia	Paleobiology Database (PBDB)	T. H. Heaton. 1985. Quaternary paleontology and paleocology of Crystal Ball Cave, Millard County, Utah: with emphasis on mammals and description of a new species of fossil skunk. Great Basin Naturalist 45(3):337-390
Lepus	-104.45	32.3667	-789983	1067793	0.0117	0.126	0.06885	0.0704	Leporidae	Animalia	Paleobiology Database (PBDB)	A. H. Harris. 1987. Reconstruction of mid Wisconsinan environments in southern New Mexico. National Geographic Research 3(2):142-151
Lepus	-98.2344	42.3783	-182808	2155373	1.8	4.9	3.35	3.09	Leporidae	Animalia	Paleobiology Database (PBDB)	J. A. White. 1991. North American Leporinae (Mammalia: Lagomorpha) from late Miocene (Clarendonian) to latest Pliocene (Blancan). Journal of Vertebrate Paleontology 11(1):67-89
Lepus	-95.05	29.5667	92042	721771	0.0117	0.126	0.06885	0.0704	Leporidae	Animalia	Paleobiology Database (PBDB)	T. C. Kaspar and W. L. McClure. 1976. The Taylor Bayou Local Fauna (Pleistocene) near Houston, Texas. Southwestern Naturalist 21(1):9-16
Lepus	-117.1	32.9	-1945934	1309052	0.3	1.8	1.05	1.287	Leporidae	Animalia	Paleobiology Database (PBDB)	M. L. Cassiliano. 1999. Biostratigraphy of Blancan and Irvingtonian mammals in the Fish Creek-Vallecito Creek section, southern California, and a review of the Blancan-Irvingtonian boundary. Journal of Vertebrate Paleontology 19(1):169-186
Lepus	-102.5	43.3	-524384	2274148	24.8	26.3	25.55	25.425	Leporidae	Animalia	Paleobiology Database (PBDB)	J. R. Macdonald. 1970. Review of the Miocene Wounded Knee faunas of southwestern South Dakota. Bulletin of the Los Angeles County Museum of Natural History, Science 8:165-82
Lepus	-105.7	39.3	-827408	1850797	0.3	1.8	1.05	1.287	Leporidae	Animalia	Paleobiology Database (PBDB)	C. N. Ramos. 1999. An Irvingtonian species of Brachylagus (mammalia: Lagomorpha) from Porcupine Cave, Park County, Colorado . Great Basin Naturalist 59(2):151-159
Lepus	-110.7	50.1	-1066171	3091371	0.0117	0.126	0.06885	0.0704	Leporidae	Animalia	Paleobiology Database (PBDB)	C. S. Churcher. 1984. In W. C. Mahaney (ed.), Correlation of Quaternary Chronologies
Lepus	-82.5	27.7	1332831	609675	0.3	1.8	1.05	1.287	Leporidae	Animalia	Paleobiology Database (PBDB)	G. S. Morgan and J. A. White. 1995. Small mammals (Insectivora, Lagomorpha, and Rodentia) from the early Pleistocene (early Irvingtonian) Leisey Shell Pit Local Fauna, Hillsborough County, Florida. Bulletin of the Florida Museum of Natural History 37(13)
Lepus	-105.7	39.3	-827408	1850797	0.3	1.8	1.05	1.287	Leporidae	Animalia	Paleobiology Database (PBDB)	C. N. Ramos. 1999. An Irvingtonian species of Brachylagus (mammalia: Lagomorpha) from Porcupine Cave, Park County, Colorado . Great Basin Naturalist 59(2):151-159
Lepus	-114.033	39.4833	-1527807	1974474	0	0.126	0.063	0.0704	Leporidae	Animalia	Paleobiology Database (PBDB)	T. H. Heaton. 1985. Quaternary paleontology and paleocology of Crystal Ball Cave, Millard County, Utah: with emphasis on mammals and description of a new species of fossil skunk. Great Basin Naturalist 45(3):337-390
Lepus	-111.2	40.9	-1264730	2089153	0.0117	0.126	0.06885	0.0704	Leporidae	Animalia	Paleobiology Database (PBDB)	W. E. Miller. 1976. Late Pleistocene vertebrates of the Silver Creek local fauna from north Central Utah. Great Basin Naturalist 36(4)
Lepus	-113.1	46.6667	-1306133	2748614	0	0.0117	0.00585	0.01	Leporidae	Animalia	Paleobiology Database (PBDB)	D. L. Rasmussen. 1974. New Quaternary mammal localities in the upper Clark Fork River valley, western Montana. Northwest Geology 3:62-70
Lepus	-104.783	32.35	-821231	1068767	0.0117	0.126	0.06885	0.0704	Leporidae	Animalia	Paleobiology Database (PBDB)	C. B. Schultz and E. B. Howard. 1935. The fauna of Burnet Cave, Guadalupe Mountains, New Mexico. Proceedings of the Academy of Natural Sciences of Philadelphia 87:273-298
Lepus	-105.7	39.3	-827408	1850797	0.3	1.8	1.05	1.287	Leporidae	Animalia	Paleobiology Database (PBDB)	C. N. Ramos. 1999. An Irvingtonian species of Brachylagus (mammalia: Lagomorpha) from Porcupine Cave, Park County, Colorado . Great Basin Naturalist 59(2):151-159
Lepus	-105.7	39.3	-827408	1850797	0.3	1.8	1.05	1.287	Leporidae	Animalia	Paleobiology Database (PBDB)	C. N. Ramos. 1999. An Irvingtonian species of Brachylagus (mammalia: Lagomorpha) from Porcupine Cave, Park County, Colorado . Great Basin Naturalist 59(2):151-159
Lontra	-82.6681	29.0119	1296073	750915	0.3	1.8	1.05	1.287	Mustelidae	Animalia	Paleobiology Database (PBDB)	J. Alroy. 2002. Synonymies and reidentifications of North American fossil mammals.
Lontra	-117.1	32.9	-1945934	1309052	1.8	4.9	3.35	3.09	Mustelidae	Animalia	Paleobiology Database (PBDB)	J. Alroy. 2002. Synonymies and reidentifications of North American fossil mammals.
Lontra	-70.0331	43.8069	2055243	2595328	0	0.0117	0.00585	0.01	Mustelidae	Animalia	Paleobiology Database (PBDB)	J. Wyman. 1868. An Account of Some Kjoekkenmoeddings, or Shell-Heaps, in Maine and Massachusetts. American Naturalist 1(aa):561-584
Lontra	-98.1	38.7	-180912	1743284	0.3	1.8	1.05	1.287	Mustelidae	Animalia	Paleobiology Database (PBDB)	J. Alroy. 2002. Synonymies and reidentifications of North American fossil mammals.
Lontra	-82.5	27.7	1332831	609675	0.3	1.8	1.05	1.287	Mustelidae	Animalia	Paleobiology Database (PBDB)	A. Berta. 1995. Fossil carnivores from the Leisey Shell Pits, Hillsborough County, Florida. Bulletin of the Florida Museum of Natural History 37(14):463-499
Lontra	-84.4333	35.5333	1037152	1449683	0.0117	2.588	1.29985	1.287	Mustelidae	Animalia	Paleobiology Database (PBDB)	G. G. Simpson. 1941. Discovery of jaguar bones and footprints in a cave in Tennessee. American Museum Novitates 1131:1-12
Lontra	-82.2	28.8	1344655	734197	0.3	1.8	1.05	1.287	Mustelidae	Animalia	Paleobiology Database (PBDB)	J. Alroy. 2002. Synonymies and reidentifications of North American fossil mammals.
Lontra	-96	42	0	2110912	0.3	1.8	1.05	1.287	Mustelidae	Animalia	Paleobiology Database (PBDB)	J. Alroy. 2002. Synonymies and reidentifications of North American fossil mammals.
Lontra	-112.9	42.8	-1367161	2322241	0.0117	0.126	0.06885	0.0704	Mustelidae	Animalia	Paleobiology Database (PBDB)	J. D. Pinsof. 1998. The American Falls local fauna: Late Pleistocene (Sangamonian) vertebrates from southeastern Idaho. Idaho Museum of Natural History Occasional Paper 36:121-145
Lontra	-82.7	27.8	1311676	617818	0.0117	0.126	0.06885	0.0704	Mustelidae	Animalia	Paleobiology Database (PBDB)	G. G. Simpson. 1929. Pleistocene mammalian fauna of the Seminole Field, Pinellas County, Florida. Bulletin of the American Museum of Natural History 56(8):561-599
Lontra	-98.1	39.8	-178188	1866536	0.3	1.8	1.05	1.287	Mustelidae	Animalia	Paleobiology Database (PBDB)	J. Alroy. 2002. Synonymies and reidentifications of North American fossil mammals.
Lontra	-78.7	39.6	1464014	1975780	0.3	1.8	1.05	1.287	Mustelidae	Animalia	Paleobiology Database (PBDB)	J. W. Gidley and C. L. Gazin. 1938. The Pleistocene vertebrate fauna from Cumberland Cave, Maryland. United States National Museum Bulletin 171:1-99
Lontra	-82.3917	30.8181	1294164	953054	0	0.0117	0.00585	0.01	Mustelidae	Animalia	Paleobiology Database (PBDB)	N. Carder. 1989. Faunal remanis from Mixon's Hammock, Okefenokee swamp. Southeastern Archaeology 8(1):19-30
Lontra	-84.1	36.15	1058264	1521880	0.0117	2.588	1.29985	1.287	Mustelidae	Animalia	Paleobiology Database (PBDB)	A. R. Cahn. 1939. Pleistocene fossils from a cave in Anderson County, Tennessee. Journal of Mammalogy 20(2):248-250
Lontra	-78.4147	38.6281	1507924	1873136	0	0.0117	0.00585	0.01	Mustelidae	Animalia	Paleobiology Database (PBDB)	R. Eshelman and F. Grady. 1986. Quaternary vertebrate localities of Virginia and their avian and mammalian fauna. Virginia Division of Mineral Resources, Publication 75:43-70
Lontra	-81.0667	31.9833	1398886	1100061	0.0117	0.126	0.06885	0.0704	Mustelidae	Animalia	Paleobiology Database (PBDB)	J. Alroy. 2002. Synonymies and reidentifications of North American fossil mammals.
Lontra	-82.1	29.8	1338183	845225	0.3	4.9	2.6	3.09	Mustelidae	Animalia	Paleobiology Database (PBDB)	R. C. Hulbert. 2010. A new early Pleistocene tapir (Mammalia: Perissodactyla) from Florida, with a review of Blancan tapirs from around the state. Bulletin of the Florida Museum of Natural History 49(3):67-126
Lontra	-80.3975	27.6383	1539778	634728	0.0117	0.126	0.06885	0.0704	Mustelidae	Animalia	Paleobiology Database (PBDB)	J. Alroy. 2005. Synonymies and reidentifications of North American fossil vertebrates.
Lontra	-82.788	29.95	1270080	852256	0.0117	0.126	0.06885	0.0704	Mustelidae	Animalia	Paleobiology Database (PBDB)	G. G. Simpson. 1930. Additions to the Pleistocene of Florida. American Museum Novitates 406:1-14
Lontra	-81.3361	37.0973	1285978	1661071	0.0117	0.126	0.06885	0.0704	Mustelidae	Animalia	Paleobiology Database (PBDB)	F. Grady and D. A. Hubbard. 2009. Fossil Mammals From Island Ford Cave, Virginia, USA. Proceedings of the 15th International Speleological Congress 1:86-89
Lontra	-78.8928	38.4767	1470420	1848958	0.0117	0.126	0.06885	0.0704	Mustelidae	Animalia	Paleobiology Database (PBDB)	D. A. Hubbard and F. Grady. 2001. Melrose Caverns: A Late Pleistocene Vertebrate Locality in Virginia, U.S.A. 13th International Congress of Speleology
Lontra	-84.8	34.2	1021967	1297622	0.0117	2.588	1.29985	1.287	Mustelidae	Animalia	Paleobiology Database (PBDB)	C. E. Ray. 1967. Pleistocene mammals from Ladds, Bartow County, Georgia. Bulletin of the Georgia Academy of Science 25(3):120-150
Lontra	-107	36.5	-974072	1551176	0.3	1.8	1.05	1.287	Mustelidae	Animalia	Paleobiology Database (PBDB)	J. Alroy. 2002. Synonymies and reidentifications of North American fossil mammals.
Lontra	-80.4	25.7	1574379	424323	0.0117	0.126	0.06885	0.0704	Mustelidae	Animalia	Paleobiology Database (PBDB)	S. D. Emslie and G. S. Morgan. 1995. Taphonomy of a late Pleistocene carnivore den, Dade County, Florida. In D. W. Steadman and J. I. Mead (eds.), Late Quaternary Environments and Deep History: A Tribute to Paul Martin
Lontra	-75.3	40.2	1733027	2098878	0.3	1.8	1.05	1.287	Mustelidae	Animalia	Paleobiology Database (PBDB)	J. Alroy. 2002. Synonymies and reidentifications of North American fossil mammals.
Lontra	-105.7	39.3	-827408	1850797	0.3	1.8	1.05	1.287	Mustelidae	Animalia	Paleobiology Database (PBDB)	E. Anderson. 1996.
Lontra	-80.6	28.0833	1512045	679946	0.0117	0.126	0.06885	0.0704	Mustelidae	Animalia	Paleobiology Database (PBDB)	C. E. Ray. 1958. Additions to the Pleistocene mammalian fauna from Melbourne, Florida. Bulletin of the Museum of Comparative Zoology 119:419-449
Lynx	-111.2	40.9	-1264730	2089153	0.0117	0.126	0.06885	0.0704	Felidae	Animalia	Paleobiology Database (PBDB)	W. E. Miller. 1976. Late Pleistocene vertebrates of the Silver Creek local fauna from north Central Utah. Great Basin Naturalist 36(4)
Lynx	-112.9	42.8	-1367161	2322241	0.0117	0.126	0.06885	0.0704	Felidae	Animalia	Paleobiology Database (PBDB)	J. D. Pinsof. 1998. The American Falls local fauna: Late Pleistocene (Sangamonian) vertebrates from southeastern Idaho. Idaho Museum of Natural History Occasional Paper 36:121-145
Lynx	-110.7	50.1	-1066171	3091371	0.0117	0.126	0.06885	0.0704	Felidae	Animalia	Paleobiology Database (PBDB)	C. S. Churcher. 1984. In W. C. Mahaney (ed.), Correlation of Quaternary Chronologies
Lynx	-118.5	47	-1703152	2870256	0.3	1.8	1.05	1.287	Felidae	Animalia	Paleobiology Database (PBDB)	W. E. Fry and E. P. Gustafson. 1974. Cervids from the Pliocene and Pleistocene of Central Washington. Journal of Paleontology 48(2)
Lynx	-108.2	44.9833	-958267	2505460	0.0117	0.126	0.06885	0.0704	Felidae	Animalia	Paleobiology Database (PBDB)	X. Wang and L. D. Martin. 1993. Natural Trap Cave. National Geographic Research & Exploration 9(4):422-435
Lynx	-106.883	34.8833	-984468	1370181	0.0117	0.126	0.06885	0.0704	Felidae	Animalia	Paleobiology Database (PBDB)	A. H. Harris and J. S. Findley. 1964. Pleistocene-Recent fauna of the Isleta Caves, Bernalillo County, New Mexico. American Journal of Science 262:114-120
Lynx	-108.4	31.5667	-1169100	1019900	0.0117	0.126	0.06885	0.0704	Felidae	Animalia	Paleobiology Database (PBDB)	A. H. Harris. 1987. Reconstruction of mid Wisconsinan environments in southern New Mexico. National Geographic Research 3(2):142-151
Lynx	-104.45	32.3667	-789983	1067793	0.0117	0.126	0.06885	0.0704	Felidae	Animalia	Paleobiology Database (PBDB)	A. H. Harris. 1987. Reconstruction of mid Wisconsinan environments in southern New Mexico. National Geographic Research 3(2):142-151
Lynx	-79.3	38.7	1431406	1867379	0.0117	2.588	1.29985	1.287	Felidae	Animalia	Paleobiology Database (PBDB)	F. Grady and E. R. Garton. 2000. Paleontology and historic field trip of the John Guilday Cave Preserve (Trout Rock). Bulletin - West Virginia Speleological Survey 14:241-244
Lynx	-96.7075	32.7147	-65941	1071709	0.0117	0.126	0.06885	0.0704	Felidae	Animalia	Paleobiology Database (PBDB)	B. H. Slaughter. 1966. The Moore Pit local fauna; Pleistocene of Texas. Journal of Paleontology 40(1):78-91
[truncated: 3,924 more rows]
